# Supplementary material for: Global Analysis of DNA Methylation by Methyl-Capture Sequencing Reveals Epigenetic Control of Cisplatin Resistance in Ovarian Cancer Cell
Source: PLoS One. 2011 Dec 22;6(12):e29450. doi: 10.1371/journal.pone.0029450 (PMC3245283; doi:10.1371/journal.pone.0029450)
Supplement: Table S1 — Hypermethylated DMRs in the cisplatin resistant A2780CP cell line. (XLS) [file pone.0029450.s001.xls]

## Sheet: A2780CP.dif.f10.ratio20
Table S1. Hypermethylated DMRs in A2780CP cell line
chr	start	stop	length	coupling	input	rpm_A	rpm_B	rms_A	rms_B	ams_A	ams_B	var_A	var_B	var_co_A	var_co_B	ratio	p.value.wilcox	p.value.ttest
chr10	1281501	1282000	10	50.3	NA	73.9189	1.18956	551.555	272.442	556.872	301.689	0.0268628	0.000323	0.255722	0.709415	25.2991	0.000147639	2.03051e-06
chr10	1282001	1282500	10	44.4	NA	83.1588	0	572.814	0	582.112	0	0.00691734	0	0.0919973	Inf	Inf	6.38644e-05	1.47203e-07
chr11	1892001	1892500	10	70	NA	21.1532	0	397.1	0	340.035	0	0.172038	0	0.22137	Inf	Inf	5.89269e-05	1.06771e-07
chr11	2504501	2505000	10	29.5	NA	43.6284	0	516.299	0	469.522	0	3.95314	0	0.198356	Inf	Inf	6.29439e-05	2.0047e-08
chr11	2720001	2720500	10	71.8	NA	33.7128	0	429.968	0	362.305	0	0.487956	0	0.234784	Inf	Inf	6.34029e-05	1.45895e-06
chr11	7041001	7041500	10	63.2	NA	25.5601	1.54307	419.511	242.725	361.309	254.759	0.279927	0.00452743	0.206012	0.556738	21.2498	9.59907e-05	7.05372e-09
chr11	13300501	13301000	10	78	NA	33.9332	0	423.019	0	353.103	0	0.286646	0	0.19843	Inf	Inf	6.11334e-05	7.51302e-08
chr11	20184501	20185000	10	79.6	NA	46.4929	0	442.632	0	366.129	0	0.398281	0	0.177497	Inf	Inf	6.34029e-05	2.15988e-07
chr11	22647501	22648000	10	61.2	NA	23.3566	0	413.119	0	358.365	0	0.307553	0	0.236258	Inf	Inf	6.24874e-05	3.76984e-06
chr11	31825001	31825500	10	40.9	NA	21.3735	1.1573	442.982	266.311	400.311	300.079	1.72804	0.0209453	0.367902	0.880405	21.7362	0.000136608	9.32941e-07
chr11	31837001	31837500	10	68.1	NA	34.5942	0	433.08	0	367.232	0	0.598707	0	0.248924	Inf	Inf	6.34029e-05	2.63199e-06
chr11	31837501	31838000	10	93.1	NA	30.1873	0	402.32	0	329.245	0	0.478874	0	0.343182	Inf	Inf	6.15822e-05	1.11921e-06
chr11	32457501	32458000	10	80.4	NA	37.6791	0	428.697	0	355.629	0	0.963737	0	0.335909	Inf	Inf	6.29439e-05	1.85375e-06
chr11	32458001	32458500	10	76.9	NA	40.3232	0.385767	435.834	115.184	363.014	141.299	0.216542	0.00233179	0.144014	2.10844	141.086	0.000103802	8.8087e-10
chr11	43179501	43180000	10	25.9	NA	28.2042	1.54307	495.69	316.896	461.379	368.208	2.31006	0.134667	0.202634	1.15413	23.5898	0.000145036	4.05063e-08
chr11	43596501	43597000	10	52.2	NA	27.3228	0	438.545	0	384.699	0	0.427961	0	0.19488	Inf	Inf	5.80618e-05	2.7476e-09
chr11	43597001	43597500	10	59.6	NA	20.7125	1.35019	407.395	233.769	355.611	251.211	0.131411	0.00552755	0.167385	0.691385	20.1397	0.000122366	2.98603e-08
chr11	43598501	43599000	10	51.8	NA	32.6111	1.92884	450.68	272.951	393.79	290.948	0.634011	0.0933948	0.199972	1.70486	22.2129	0.00012934	2.08657e-09
chr11	43602501	43603000	10	80.4	NA	30.4077	1.54307	412.193	218.121	343.797	220.494	0.146332	0.0021447	0.165102	0.528158	26.424	0.000105828	2.9867e-08
chr11	44341001	44341500	10	80.2	NA	21.8142	0.771535	389.413	168.332	327.593	181.027	0.327237	0.00932715	0.340178	2.10844	36.7124	0.00010927	3.28796e-06
chr11	55750001	55750500	10	29.9	NA	36.357	1.73595	503.253	315.007	459.483	357.942	5.07298	0.0148022	0.269973	0.392185	26.893	8.56975e-05	1.94544e-07
chr11	56511501	56512000	10	13.7	NA	34.3739	1.54307	567.507	387.81	545.317	463.493	47.7757	0.184151	0.335494	0.535253	25.6975	0.00010927	9.57604e-06
chr11	56643001	56643500	10	8	NA	21.5938	0	602.197	0	597.6	0	210.196	0	0.431947	Inf	Inf	6.11334e-05	1.44252e-06
chr11	56920501	56921000	10	8.8	NA	20.0514	0	581.384	0	577.822	0	86.3965	0	0.37114	Inf	Inf	6.24874e-05	1.15157e-06
chr11	57144001	57144500	10	30.6	NA	50.4591	0	523.163	0	472.578	0	6.93174	0	0.23848	Inf	Inf	6.15822e-05	3.9811e-07
chr11	57281501	57282000	10	63.6	NA	35.9163	0	443.835	0	378.426	0	0.530657	0	0.201444	Inf	Inf	6.15822e-05	1.92498e-09
chr11	57465501	57466000	10	29.3	NA	25.5601	1.54307	479.691	303.713	443.624	350.192	1.63598	0.0952915	0.213572	1.15298	22.3686	0.000150276	3.31552e-11
chr11	67500001	67500500	10	54.9	NA	26.0008	1.54307	435.026	260.816	379.606	277.745	0.988812	0.00902286	0.311261	0.620773	20.8782	9.59907e-05	7.77842e-15
chr11	77301501	77302000	10	52.9	NA	34.5942	1.35019	456.7	254.722	397.035	275.16	1.16822	0.0117604	0.249403	0.767335	30.6645	0.000126205	2.68056e-08
chr11	91956501	91957000	10	27.7	NA	23.3566	1.35019	480.886	305.123	447.342	354.74	6.63783	0.0388297	0.423027	0.722587	22.3333	0.000123891	6.7885e-06
chr11	98891001	98891500	10	63.9	NA	34.3739	0	437.569	0	373.694	0	0.443912	0	0.201225	Inf	Inf	6.20335e-05	5.1459e-07
chr11	107462501	107463000	10	73.4	NA	27.1025	0.578651	420.293	177.312	354.246	193.579	2.11302	0.00690306	0.559812	1.61342	50.4239	0.000126983	4.84e-06
chr11	112482501	112483000	10	16.9	NA	23.3566	0	519.951	0	500.527	0	8.8628	0	0.282127	Inf	Inf	5.46986e-05	1.3672e-06
chr11	113932001	113932500	10	90.3	NA	20.0514	0	376.941	0	312.607	0	0.180647	0	0.301228	Inf	Inf	6.11334e-05	1.41501e-07
chr11	122848001	122848500	10	88.3	NA	31.9501	0	408.953	0	336.698	0	0.0193064	0	0.0627669	Inf	Inf	4.13854e-05	4.322e-12
chr11	122848501	122849000	10	72.3	NA	31.5094	1.35019	422.96	218.444	356.927	227.23	0.0933795	0.00371731	0.11335	0.692423	30.6168	0.000117141	1.80189e-11
chr11	122850501	122851000	10	59.4	NA	32.6111	0	444.074	0	382.078	0	1.93332	0	0.383211	Inf	Inf	6.29439e-05	3.21065e-07
chr11	124710001	124710500	10	59.6	NA	22.0345	1.54307	416.998	239.853	362.496	256.052	0.426645	0.00496052	0.263488	0.605003	21.2945	0.000107883	2.10899e-07
chr11	126080501	126081000	10	45.5	NA	32.6111	0	460.603	0	407.512	0	1.8933	0	0.300538	Inf	Inf	5.93632e-05	3.92742e-06
chr11	128438501	128439000	10	16.7	NA	20.9328	0.964419	512.446	339.977	495.753	413.349	4.57047	0.219529	0.225163	1.09054	22.0994	0.00014332	3.58936e-06
chr11	130686501	130687000	10	19.9	NA	23.1363	0	505.202	0	481.627	0	2.67852	0	0.190864	Inf	Inf	6.29439e-05	1.4197e-07
chr11	131483501	131484000	10	28.9	NA	37.018	1.35019	505.029	293.96	462.49	343.27	4.14996	0.026581	0.238153	0.69154	36.2825	0.000126983	1.83838e-06
chr11	132519001	132519500	10	24.9	NA	44.7301	2.50749	531.667	359.369	489.178	404.407	9.73797	0.0462553	0.250788	0.388725	22.49	0.000126983	8.54169e-07
chr11	132873501	132874000	10	22.2	NA	21.8142	0.964419	493.015	283.144	467.317	350.756	5.76611	0.0478168	0.332418	1.06803	35.2818	0.000142468	2.52698e-06
chr11	133907501	133908000	10	67.7	NA	26.8821	1.1573	416.331	213.822	355.524	227.563	0.158923	0.0138437	0.162329	1.41925	29.6232	0.000142468	4.41506e-09
chr11	133939501	133940000	10	74.8	NA	30.8484	0	422.421	0	354.809	0	0.849729	0	0.344531	Inf	Inf	6.29439e-05	4.14851e-07
chr11	134146001	134146500	10	141	NA	26.2211	1.1573	360.98	154.4	278.457	135.515	0.160035	0.00299371	0.354909	1.43252	29.5112	0.000147639	4.36646e-06
chr12	655501	656000	10	69	NA	27.9796	1.2759	482.777	197.117	429.202	204.103	0.0792355	0.0207504	0.125466	1.78188	27.7523	0.000126205	2.76263e-09
chr12	2113001	2113500	10	63.7	NA	33.0668	0	506.398	0	452.221	0	1.20854	0	0.367715	Inf	Inf	6.29439e-05	3.8133e-06
chr12	2162501	2163000	10	161.8	NA	38.7899	0	435.359	0	339.602	0	0.0920194	0	0.240603	Inf	Inf	6.24874e-05	2.26306e-06
chr12	3310001	3310500	10	100.3	NA	25.0121	0	440.434	0	373.463	0	0.15664	0	0.295139	Inf	Inf	6.29439e-05	7.04041e-06
chr12	3600501	3601000	10	110.2	NA	20.9847	0	419.137	0	351.324	0	0.0862706	0	0.283742	Inf	Inf	6.15822e-05	1.11973e-06
chr12	3601501	3602000	10	84.4	NA	21.4086	0.182272	444.201	44.0533	387.16	71.1892	0.225515	0.000955231	0.338282	3.16228	143.633	8.39719e-05	5.77863e-06
chr12	4379001	4379500	10	99.8	NA	29.0395	0.546815	452.68	125.603	383.111	126.213	0.151963	0.00235869	0.250499	1.61217	51.6582	0.00012543	4.33365e-06
chr12	5018501	5019000	10	91.4	NA	26.9198	1.64044	455.617	195.41	390.865	186.603	0.0721721	0.00230303	0.166577	0.607782	20.4253	0.00012934	1.50693e-08
chr12	5342501	5343000	10	22.8	NA	31.1591	1.2759	596.494	294.119	585.342	344.6	3.27423	0.0453985	0.20247	0.690846	28.9771	0.000126983	8.40285e-08
chr12	6664001	6664500	10	80.3	NA	36.0344	0	490.059	0	425.241	0	0.163866	0	0.165148	Inf	Inf	6.20335e-05	2.74656e-07
chr12	6664501	6665000	10	105.8	NA	22.4685	0	429.504	0	361.782	0	0.169935	0	0.351086	Inf	Inf	5.76329e-05	1.3672e-06
chr12	6938001	6938500	10	124.7	NA	21.6206	0	411.185	0	337.509	0	0.0808796	0	0.302613	Inf	Inf	6.11334e-05	1.45895e-06
chr12	6938501	6939000	10	80.4	NA	23.9522	0	458.394	0	401.024	0	0.0675068	0	0.155757	Inf	Inf	6.24874e-05	5.95263e-08
chr12	9066001	9066500	10	35.9	NA	23.7403	0	535.319	0	510.234	0	2.09203	0	0.340412	Inf	Inf	6.20335e-05	1.35696e-06
chr12	12867501	12868000	10	25.5	NA	22.0445	0	556.567	0	547.886	0	1.24768	0	0.203054	Inf	Inf	5.89269e-05	1.03345e-07
chr12	14134001	14134500	10	89.3	NA	37.5181	0	484.346	0	414.223	0	0.508469	0	0.311828	Inf	Inf	6.15822e-05	4.89662e-06
chr12	24717001	24717500	10	36.8	NA	33.9147	1.45817	554.223	259.043	523.092	289.297	1.58037	0.0106378	0.235134	0.542705	28.1321	0.000107883	8.38071e-06
chr12	25101501	25102000	10	66.8	NA	37.7301	0	510.533	0	452.393	0	0.443951	0	0.211944	Inf	Inf	6.15822e-05	1.82424e-07
chr12	25102001	25102500	10	61.5	NA	34.7626	0	511.248	0	458.123	0	0.126112	0	0.111984	Inf	Inf	6.11334e-05	5.67282e-09
chr12	26276001	26276500	10	92.3	NA	23.7403	0	447.288	0	383.901	0	0.229681	0	0.328819	Inf	Inf	6.15822e-05	1.48959e-06
chr12	48397001	48397500	10	71.9	NA	32.219	0.911358	491.312	177.061	433.127	185.838	0.0402244	0.00417765	0.0805853	1.05454	40.6056	0.000137433	4.51935e-12
chr12	48397501	48398000	10	95.9	NA	34.5506	1.45817	473.286	187.408	401.32	177.499	0.252352	0.00144054	0.251286	0.536827	28.2753	0.00010651	5.71168e-08
chr12	48591501	48592000	10	55.5	NA	35.3985	0.182272	523.688	90.6884	474.044	132.234	0.787162	0.00346131	0.240519	3.16228	198.273	8.51193e-05	3.28907e-08
chr12	54383001	54383500	10	32.5	NA	22.6804	0	534.614	0	515.938	0	0.25183	0	0.119123	Inf	Inf	5.89269e-05	9.61954e-09
chr12	54383501	54384000	10	35.7	NA	22.6804	0	525.492	0	503.094	0	1.21471	0	0.292299	Inf	Inf	6.11334e-05	3.44415e-06
chr12	54384501	54385000	10	38.8	NA	26.2839	0	529.895	0	501.227	0	0.506394	0	0.178894	Inf	Inf	6.06871e-05	1.04274e-07
chr12	54387501	54388000	10	69.2	NA	48.3284	1.2759	531.58	208.934	466.223	213.304	1.4244	0.00459194	0.293951	0.712073	42.6645	0.000126983	8.6675e-08
chr12	54398001	54398500	10	37.6	NA	21.6206	0	515.123	0	491.937	0	0.509794	0	0.214795	Inf	Inf	6.15822e-05	4.25102e-06
chr12	54398501	54399000	10	54.5	NA	24.5881	0	495.829	0	453.948	0	0.446299	0	0.254087	Inf	Inf	5.76329e-05	1.59336e-08
chr12	54408001	54408500	10	47.1	NA	30.0993	0	522.896	0	483.734	0	0.900978	0	0.259808	Inf	Inf	6.29439e-05	1.87971e-06
chr12	54408501	54409000	10	55.5	NA	30.0993	0	508.982	0	462.834	0	0.448469	0	0.217074	Inf	Inf	6.11334e-05	9.53792e-08
chr12	54409001	54409500	10	40.9	NA	30.9472	1.45817	545.477	261.715	509.8	285.349	3.76117	0.0132487	0.403422	0.583721	24.3793	0.00010927	9.42128e-07
chr12	54420501	54421000	10	25.6	NA	32.219	0	587.132	0	570.941	0	2.18442	0	0.185306	Inf	Inf	6.29439e-05	7.29371e-08
chr12	54423501	54424000	10	60.6	NA	24.5881	1.09363	484.451	200.036	438.62	213.872	0.0873452	0.00527198	0.129076	0.862694	27.2046	0.000133341	2.19916e-11
chr12	54425001	54425500	10	70.5	NA	38.578	0	507.084	0	446.383	0	0.348124	0	0.195715	Inf	Inf	6.29439e-05	3.99764e-07
chr12	57915001	57915500	10	64.7	NA	49.1763	1.45817	539.405	223.662	476.406	228.842	1.28127	0.00441726	0.253497	0.569921	38.2901	0.000105149	7.55175e-10
chr12	65005001	65005500	10	80.2	NA	26.7078	0	471.795	0	411.396	0	0.618606	0	0.400631	Inf	Inf	5.89269e-05	2.4427e-06
chr12	65564501	65565000	10	59.7	NA	23.3163	0	484.518	0	439.61	0	0.454051	0	0.294054	Inf	Inf	6.15822e-05	1.29912e-07
chr12	66136501	66137000	10	66.6	NA	22.6804	0	467.266	0	419.598	0	0.156227	0	0.212726	Inf	Inf	6.29439e-05	8.23699e-06
chr12	77719501	77720000	10	49.2	NA	30.9472	1.09363	522.902	209.608	481.003	233.429	1.24357	0.0070737	0.30521	0.875607	38.0385	0.000138263	2.62527e-06
chr12	84694001	84694500	10	18.2	NA	23.3163	1.2759	596.782	313.398	599.695	372.825	3.99579	0.0774728	0.222888	0.691613	22.2845	0.000126205	2.72065e-07
chr12	85674001	85674500	10	78	NA	29.8873	0	478.635	0	418.355	0	0.18851	0	0.203514	Inf	Inf	5.93632e-05	1.11854e-08
chr12	85674501	85675000	10	62.8	NA	62.7422	0	558.785	0	493.049	0	1.09494	0	0.185161	Inf	Inf	6.29439e-05	2.09569e-08
chr12	88749501	88750000	10	9.5	NA	22.4685	0	677.984	0	702.372	0	33.9304	0	0.242074	Inf	Inf	6.15822e-05	8.41439e-06
chr12	95268001	95268500	10	79	NA	37.3062	0	498.781	0	432.913	0	0.237378	0	0.178776	Inf	Inf	6.15822e-05	3.56336e-09
chr12	106976501	106977000	10	71.3	NA	43.6652	0	518.624	0	454.472	0	0.601164	0	0.223533	Inf	Inf	5.89269e-05	3.57223e-08
chr12	106977001	106977500	10	84.4	NA	23.1044	0.729086	450.312	147.331	391.819	153.064	0.222665	0.00276055	0.312074	1.29217	37.187	0.000139097	1.90205e-06
chr12	106980001	106980500	10	112.6	NA	21.8326	0	420.241	0	350.814	0	0.0144753	0	0.114677	Inf	Inf	5.76329e-05	1.58927e-09
chr12	111471001	111471500	10	102.6	NA	27.9796	0.729086	451.626	159.036	380.572	151.128	0.112017	0.0140998	0.217842	2.48461	32.148	0.000105149	2.52223e-11
chr12	111473501	111474000	10	68.9	NA	23.1044	0.911358	469.11	172.454	418.875	184.634	0.203314	0.00370045	0.237296	1.05765	33.0376	0.000138263	3.32751e-09
chr12	111475001	111475500	10	40.3	NA	20.7727	0	506.514	0	481.025	0	0.366967	0	0.20234	Inf	Inf	5.51106e-05	5.55333e-07
chr12	113909501	113910000	10	105	NA	26.9198	0.911358	443.643	145.39	373.037	138.982	0.0419213	0.00174221	0.146843	1.0544	35.2225	0.000141619	9.02631e-10
chr12	113913501	113914000	10	97	NA	23.5283	0.911358	440.199	153.331	375.382	149.829	0.0828949	0.00218251	0.215318	1.05762	30.2717	0.000139097	2.75574e-09
chr12	118813501	118814000	10	72.4	NA	22.4685	0.364543	468.778	141.865	415.514	157.538	0.570954	0.00632915	0.399266	2.1099	50.1912	0.000102468	2.00663e-06
chr12	122019001	122019500	10	44.2	NA	26.2839	0	518.015	0	483.999	0	1.01518	0	0.292639	Inf	Inf	6.29439e-05	5.05463e-06
chr12	127781501	127782000	10	21.6	NA	22.8924	1.2759	575.841	289.373	572.989	343.942	1.74812	0.0742529	0.190156	0.943346	24.0708	0.000148514	1.48595e-06
chr12	128117001	128117500	10	18.8	NA	20.9847	0	584.324	0	588.164	0	4.91815	0	0.287704	Inf	Inf	6.24874e-05	2.76197e-06
chr12	129309001	129309500	10	71	NA	25.648	0.729086	476.868	178.546	422.906	187.739	0.334753	0.0121828	0.277087	1.76427	33.3763	0.000128551	8.91048e-08
chr12	129324501	129325000	10	27.4	NA	20.5608	0.911358	544.573	252.48	534.236	301.034	1.30629	0.0338409	0.240376	1.05975	27.3912	0.000139934	3.17013e-08
chr12	130814001	130814500	10	21.3	NA	20.1368	0	567.733	0	567.686	0	2.97882	0	0.273932	Inf	Inf	6.29439e-05	1.19044e-06
chr12	131400501	131401000	10	60.6	NA	44.937	0.729086	533.692	173.626	476.157	192.935	0.614875	0.0105301	0.188235	1.75551	71.2659	0.000126983	5.41072e-08
chr12	132950001	132950500	10	42.4	NA	27.5557	0.911358	525.796	216.73	492.538	247.618	0.421666	0.0125739	0.171582	1.0581	35.711	0.000139934	2.51758e-08
chr12	133286501	133287000	10	98.4	NA	21.1967	0	435.247	0	370.708	0	0.27459	0	0.416196	Inf	Inf	6.24874e-05	2.96095e-07
chr13	26474501	26475000	10	16.4	NA	25.5263	0.297263	659.901	264.04	596.171	328.257	20.2074	0.0880777	0.395318	3.16228	121.165	8.28364e-05	5.90534e-06
chr13	27334001	27334500	10	98.1	NA	60.5338	0	536.9	0	397.377	0	0.248304	0	0.156907	Inf	Inf	5.9802e-05	2.05155e-10
chr13	27999001	27999500	10	90.1	NA	28.4436	0	472.169	0	359.346	0	0.317201	0	0.347018	Inf	Inf	6.11334e-05	3.8133e-06
chr13	28366501	28367000	10	110.1	NA	26.2556	1.78358	442.065	217.675	326.087	172.697	0.138299	0.00246683	0.313093	0.860818	20.5863	0.000135785	5.09705e-06
chr13	28495001	28495500	10	93.6	NA	29.5376	0.297263	471.201	71.4065	356.222	83.3965	0.14299	0.00154627	0.235342	3.16228	129.214	7.62668e-05	2.69091e-08
chr13	29105501	29106000	10	59.2	NA	31.7255	1.78358	532.859	298.582	427.424	268.312	1.93565	0.0137341	0.456844	0.869095	22.5846	0.00012934	1.32636e-06
chr13	29106001	29106500	10	99.3	NA	25.891	0	453.145	0	340.239	0	0.111924	0	0.25109	Inf	Inf	5.84931e-05	8.51378e-08
chr13	29292501	29293000	10	91.4	NA	33.1842	0	484.755	0	366.884	0	0.155247	0	0.213065	Inf	Inf	5.76329e-05	1.50582e-08
chr13	39138501	39139000	10	9.5	NA	24.797	0	754.848	0	695.471	0	144.286	0	0.394626	Inf	Inf	5.9802e-05	3.57252e-06
chr13	44360001	44360500	10	113	NA	24.0677	0	430.125	0	316.367	0	0.0233232	0	0.145524	Inf	Inf	6.20335e-05	6.75334e-07
chr13	46425501	46426000	10	46.3	NA	51.0526	0	597.383	0	486.779	0	0.986776	0	0.167057	Inf	Inf	5.9802e-05	1.31892e-08
chr13	46785501	46786000	10	59.5	NA	30.2669	1.48632	520.784	273.355	418.973	250.759	0.499619	0.0311781	0.263059	1.70627	25.965	0.000128551	5.82305e-08
chr13	46786001	46786500	10	57.7	NA	33.5488	1.78358	534.325	293.816	430.075	266.728	0.76326	0.0337083	0.282545	1.43137	24.1064	0.000144176	1.54061e-07
chr13	48612501	48613000	10	45.5	NA	36.8308	0.594527	574.228	160.228	472.332	190.977	1.593	0.00444414	0.269865	2.11111	148.108	0.00010927	8.16998e-06
chr13	53424501	53425000	10	70.8	NA	23.3383	0	476.544	0	377.928	0	0.224931	0	0.279257	Inf	Inf	5.76329e-05	1.19655e-06
chr13	54077001	54077500	10	16.5	NA	26.6203	1.78358	660.819	436.433	596.395	445.563	3.69604	0.24389	0.167464	0.862199	20.0427	0.00012934	1.51696e-09
chr13	55418001	55418500	10	21.8	NA	28.0789	0.89179	629.496	338.75	557.251	360.744	6.55337	0.110002	0.308572	1.61372	40.3649	0.000123891	5.53095e-07
chr13	61790501	61791000	10	24.9	NA	39.3834	2.08084	643.333	394.241	557.934	389.979	7.12943	0.180187	0.278828	1.1538	26.0291	0.000155655	1.79808e-06
chr13	61988501	61989000	10	58.7	NA	53.9699	3.56716	578.292	345.078	458.541	300.609	3.66105	0.0654215	0.392227	1.16454	22.2105	0.00015748	9.87688e-06
chr13	61989501	61990000	10	41	NA	34.6428	1.18905	573.561	305.463	478.639	296.914	0.602559	0.0361286	0.167126	1.3114	32.0455	0.00013173	1.06185e-07
chr13	67568001	67568500	10	22.9	NA	32.8195	0	637.551	0	559.476	0	4.64128	0	0.238873	Inf	Inf	6.11334e-05	1.06885e-07
chr13	67633501	67634000	10	13.1	NA	22.9737	0	685.157	0	627.739	0	25.1617	0	0.339478	Inf	Inf	6.06871e-05	3.73885e-06
chr13	67803501	67804000	10	30.7	NA	37.1955	0.89179	618.112	320.949	527.381	326.313	3.40977	0.075608	0.250473	1.61261	43.2362	0.000121609	8.04212e-08
chr13	67804001	67804500	10	68.8	NA	60.8985	0	572.07	0	444.055	0	0.752274	0	0.189646	Inf	Inf	6.38644e-05	1.76795e-06
chr13	67805001	67805500	10	92.1	NA	54.3345	2.37811	531.786	260.535	398.03	213.576	0.206224	0.00236943	0.150784	0.5381	33.2931	0.000102468	1.19964e-10
chr13	72000001	72000500	10	17.5	NA	24.4323	0.594527	643.408	325.936	580.864	366.292	8.95919	0.143834	0.312322	2.11081	53.3397	0.000102468	6.1089e-06
chr13	72441001	72441500	10	93	NA	59.8045	0	545.959	0	406.935	0	2.84336	0	0.483357	Inf	Inf	6.20335e-05	9.45183e-07
chr13	72441501	72442000	10	45.9	NA	74.7556	0	632.711	0	511.11	0	3.24811	0	0.210117	Inf	Inf	6.34029e-05	6.00003e-06
chr13	72852501	72853000	10	7.1	NA	30.9962	1.48632	866.495	593.163	789.476	607.444	2090.52	9.77477	0.471922	1.05409	32.665	0.00014332	5.29632e-06
chr13	74138501	74139000	10	13.5	NA	21.1504	0	669.358	0	615.158	0	11.5835	0	0.271343	Inf	Inf	5.80618e-05	8.63686e-07
chr13	77328001	77328500	10	19.9	NA	24.4323	0	628.785	0	562.688	0	9.74452	0	0.37906	Inf	Inf	6.11334e-05	4.24627e-06
chr13	79178001	79178500	10	84.9	NA	33.9135	0	502.703	0	383.745	0	1.06947	0	0.464249	Inf	Inf	6.29439e-05	9.01696e-07
chr13	80918501	80919000	10	18.7	NA	22.9737	0	629.345	0	567.1	0	1.07239	0	0.12502	Inf	Inf	5.10973e-05	2.87066e-10
chr13	84456001	84456500	10	48.5	NA	39.7481	1.18905	567.987	273.131	463.991	263.908	0.397009	0.0335622	0.14373	1.77446	42.4615	0.000122366	4.32405e-10
chr13	87162501	87163000	10	12	NA	35.3722	0	738.254	0	669.151	0	63.9656	0	0.312091	Inf	Inf	6.34029e-05	5.06965e-06
chr13	88323501	88324000	10	89.1	NA	28.0789	0	472.116	0	360.034	0	0.133317	0	0.225097	Inf	Inf	5.84931e-05	1.159e-08
chr13	88324501	88325000	10	110.4	NA	20.7857	0	420.716	0	311.548	0	0.103758	0	0.338396	Inf	Inf	5.72064e-05	2.22553e-06
chr13	88325001	88325500	10	84.8	NA	32.8195	0	492.308	0	376.828	0	0.443009	0	0.332804	Inf	Inf	6.11334e-05	1.182e-06
chr13	88325501	88326000	10	59.1	NA	68.1917	0	599.934	0	472.66	0	3.99477	0	0.327349	Inf	Inf	6.02433e-05	2.13344e-06
chr13	88326001	88326500	10	61.4	NA	82.0488	0	613.331	0	479.197	0	4.48597	0	0.301895	Inf	Inf	6.24874e-05	9.03228e-07
chr13	88326501	88327000	10	47.9	NA	74.3909	0	635.532	0	510.241	0	7.71708	0	0.314535	Inf	Inf	6.20335e-05	6.93212e-10
chr13	93880501	93881000	10	85.3	NA	40.1128	2.08084	512.19	252.145	389.823	212.839	0.509931	0.00338428	0.290534	0.702271	29.6709	0.000121609	1.08519e-07
chr13	95253501	95254000	10	69.7	NA	29.1729	0	504.027	0	397.434	0	0.854057	0	0.409211	Inf	Inf	6.15822e-05	4.85675e-06
chr13	95359001	95359500	10	54.6	NA	75.4849	2.97263	619.701	345.386	491.097	305.531	4.14586	0.0164469	0.271674	0.582017	34.0136	0.00010927	1.35939e-07
chr13	95360501	95361000	10	43	NA	23.3383	0	527.737	0	444.72	0	0.607311	0	0.269854	Inf	Inf	5.9802e-05	7.71619e-06
chr13	95363001	95363500	10	117.1	NA	32.4549	0	462.523	0	335.852	0	0.347703	0	0.401542	Inf	Inf	6.24874e-05	2.74505e-06
chr13	96297001	96297500	10	74.6	NA	44.124	1.78358	536.062	267.235	414.579	231.863	1.50661	0.00707203	0.389877	0.866528	32.4402	0.000139934	8.44474e-06
chr13	98796501	98797000	10	64.8	NA	39.3834	1.78358	539.376	303.92	425.945	266.075	0.29189	0.0184894	0.16581	0.953467	22.8477	0.000138263	1.15796e-06
chr13	100310001	100310500	10	51	NA	23.703	0	511.156	0	422.495	0	0.175282	0	0.172174	Inf	Inf	6.11334e-05	7.81698e-07
chr13	100310501	100311000	10	54.9	NA	39.7481	0	554.437	0	446.833	0	0.163395	0	0.106119	Inf	Inf	6.06871e-05	1.19216e-09
chr13	100637001	100637500	10	91.7	NA	21.8797	0	443.424	0	338.865	0	0.0657256	0	0.21282	Inf	Inf	6.15822e-05	4.65541e-07
chr13	102606501	102607000	10	15.8	NA	21.515	0.89179	646.901	360.224	589.843	396.352	2.63216	0.33554	0.163265	2.24983	38.5958	9.6624e-05	1.09604e-07
chr13	102912001	102912500	10	15.8	NA	20.421	0	643.403	0	587.49	0	6.05319	0	0.256734	Inf	Inf	5.93632e-05	1.07292e-07
chr13	103953001	103953500	10	23.3	NA	41.2067	0	657.752	0	571.943	0	11.0385	0	0.298762	Inf	Inf	6.24874e-05	6.28656e-07
chr13	104425001	104425500	10	18	NA	45.5827	0.297263	701.453	255.518	618.087	316.381	40.4004	0.073655	0.36328	3.16228	203.868	8.56975e-05	3.59616e-06
chr13	104664001	104664500	10	21.9	NA	21.515	0.594527	601.809	282.102	538.326	321.769	1.01582	0.0571861	0.161893	2.10819	54.8837	9.59907e-05	9.2782e-09
chr13	105099501	105100000	10	20.2	NA	21.8797	0	612.826	0	550.98	0	3.73951	0	0.277084	Inf	Inf	5.84931e-05	4.37153e-06
chr13	105176501	105177000	10	24.9	NA	23.703	0	595.888	0	526.014	0	1.73098	0	0.224716	Inf	Inf	5.51106e-05	5.6742e-06
chr13	105792001	105792500	10	22.6	NA	41.5714	1.18905	662.079	352.353	576.833	367.686	11.749	0.0937572	0.2947	1.29166	49.0643	0.000139097	1.25154e-06
chr13	106475001	106475500	10	13.6	NA	22.609	0	675.573	0	618.861	0	17.2992	0	0.310898	Inf	Inf	5.80618e-05	5.05463e-06
chr13	106602501	106603000	10	14.7	NA	21.515	0	656.743	0	601.146	0	5.44409	0	0.212019	Inf	Inf	5.72064e-05	4.21909e-07
chr13	106754501	106755000	10	17.6	NA	22.2443	0	635.399	0	575.106	0	8.4	0	0.328608	Inf	Inf	5.72064e-05	2.55749e-06
chr13	106807501	106808000	10	13.8	NA	20.0564	0	660.022	0	607.451	0	8.60447	0	0.257636	Inf	Inf	6.20335e-05	1.60993e-06
chr13	106923001	106923500	10	15.9	NA	28.4436	1.78358	674.241	436.433	607.828	447.974	15.7988	0.24389	0.301244	0.862199	23.0358	0.000137433	7.60783e-07
chr13	106978501	106979000	10	15.5	NA	20.0564	0	645.97	0	590.46	0	7.43067	0	0.276979	Inf	Inf	5.93632e-05	6.08457e-08
chr13	107058001	107058500	10	11.9	NA	33.5488	0	734.799	0	667.369	0	67.7572	0	0.332926	Inf	Inf	6.20335e-05	8.37417e-06
chr13	107155001	107155500	10	14.2	NA	27.3496	0	687.214	0	623.891	0	28.2277	0	0.35198	Inf	Inf	6.15822e-05	5.64001e-06
chr13	107288001	107288500	10	19	NA	24.797	1.18905	633.538	380.117	568.888	397.933	7.82882	0.1686	0.323421	1.29436	27.2714	0.00013173	6.95737e-06
chr13	107474001	107474500	10	31.4	NA	31.3609	1.78358	598.279	345.427	512.575	341.558	3.41394	0.0374121	0.307857	0.877429	27.2261	0.00012934	4.65269e-09
chr13	107489501	107490000	10	14.5	NA	21.8797	0	668.126	0	609.693	0	30.1504	0	0.443396	Inf	Inf	5.80618e-05	3.39786e-06
chr13	107865501	107866000	10	32.5	NA	60.1691	1.48632	653.451	335.068	547.46	332.245	6.58997	0.0438678	0.241369	1.05921	53.7859	0.000142468	1.88544e-07
chr13	108454001	108454500	10	16	NA	29.1729	0	673.991	0	607.253	0	16.2331	0	0.306149	Inf	Inf	6.11334e-05	5.53773e-06
chr13	108520001	108520500	10	133.5	NA	49.9586	0	485.225	0	342.622	0	0.433124	0	0.354153	Inf	Inf	6.38644e-05	8.13585e-06
chr13	109036501	109037000	10	15.3	NA	34.2782	0	699.83	0	627.539	0	38.6376	0	0.361295	Inf	Inf	6.15822e-05	2.418e-06
chr13	110027001	110027500	10	25.6	NA	31.3609	0.89179	617.671	313.878	538.871	333.307	5.0716	0.0650383	0.306869	1.61083	46.3538	0.000126983	4.72034e-06
chr13	110270001	110270500	10	11.6	NA	34.2782	1.48632	746.242	495.935	676.725	509.117	111.098	1.27063	0.378603	1.05409	26.0339	0.000140775	1.598e-06
chr13	110534501	110535000	10	29.8	NA	22.609	0	573.801	0	499.5	0	3.21762	0	0.385239	Inf	Inf	5.46986e-05	5.05463e-06
chr13	110660001	110660500	10	21.6	NA	23.703	0.297263	611.86	216.04	545.983	277.563	2.33832	0.0321672	0.221312	3.16228	121.826	8.1155e-05	5.49174e-06
chr13	110768501	110769000	10	45	NA	21.1504	1.48632	515.679	291.049	433.658	281.015	0.30273	0.0172718	0.215902	1.05478	20.4533	0.000132533	1.32177e-08
chr13	110800001	110800500	10	14.1	NA	20.7857	0	669.047	0	612.128	0	29.0423	0	0.431036	Inf	Inf	5.84931e-05	4.71091e-07
chr13	110800501	110801000	10	17.1	NA	30.6316	0	671.466	0	601.241	0	17.7978	0	0.329068	Inf	Inf	6.24874e-05	1.14326e-06
chr13	110877001	110877500	10	26.5	NA	36.8308	2.67537	632.848	403.291	546.84	392.105	7.87507	0.169369	0.326704	1.0173	21.2327	0.00015748	9.51561e-07
chr13	110908501	110909000	10	19.4	NA	36.8308	0.297263	669.716	233.749	591.876	296.644	5.1609	0.0466456	0.180446	3.16228	184.336	8.2273e-05	1.25098e-08
chr13	110958501	110959000	10	75	NA	36.1015	1.78358	513.86	235.455	399.295	209.818	0.472628	0.00596777	0.274903	1.11103	35.9668	0.000149393	3.68169e-06
chr13	110960501	110961000	10	92.4	NA	49.5939	2.67537	523.353	277.563	392.146	224.99	0.464111	0.00816935	0.246874	0.835684	25.5143	0.000152053	1.04221e-08
chr13	111785501	111786000	10	15.5	NA	20.421	0	644.029	0	589.155	0	6.70514	0	0.268457	Inf	Inf	6.06871e-05	1.94603e-06
chr13	112064501	112065000	10	31.4	NA	24.0677	1.78358	574.937	339.612	496.872	337.588	1.52894	0.0354339	0.262445	0.907638	22.7175	0.000128551	2.65167e-10
chr13	112123501	112124000	10	30.3	NA	20.421	0	556.514	0	486.791	0	0.905272	0	0.244459	Inf	Inf	4.84254e-05	5.88068e-07
chr13	112330501	112331000	10	44	NA	35.0075	0	566.511	0	469.315	0	0.868005	0	0.215802	Inf	Inf	5.42891e-05	1.06771e-07
chr13	112548501	112549000	10	38.9	NA	25.891	1.18905	553.643	271.302	468.65	277.012	0.793529	0.0171413	0.235791	1.2927	37.3019	0.000137433	1.74058e-07
chr13	112720001	112720500	10	64.7	NA	48.8646	2.37811	558.152	306.436	438.677	267.893	0.187597	0.00750634	0.109409	0.59169	27.0359	0.000107883	5.28656e-07
chr13	112722001	112722500	10	189.8	NA	26.2556	0.89179	388.14	105.272	254.478	60.5168	0.033084	0.000816023	0.267878	1.61023	38.2745	0.000120106	5.3111e-07
chr13	112872001	112872500	10	23.3	NA	20.0564	0	587.225	0	524.494	0	2.60475	0	0.30157	Inf	Inf	5.84931e-05	2.30315e-06
chr13	114428001	114428500	10	104.7	NA	22.2443	0.89179	432.147	146.378	322.677	127.291	0.0356005	0.00193633	0.17606	1.61145	39.2458	8.98286e-05	1.00017e-09
chr13	114829001	114829500	10	30.3	NA	26.9849	0	583.976	0	505.266	0	2.13899	0	0.282645	Inf	Inf	5.93632e-05	2.31382e-06
chr13	114834001	114834500	10	43.8	NA	28.0789	0.297263	545.285	149.151	455.33	185.892	0.375725	0.00790337	0.17694	3.16228	123.226	8.34027e-05	5.7147e-08
chr13	114866001	114866500	10	52.9	NA	40.4774	0	560.158	0	453.09	0	0.66018	0	0.201019	Inf	Inf	5.9802e-05	1.09042e-07
chr14	19642501	19643000	10	54.2	NA	29.8102	0.552735	540.187	150.263	469.57	194.993	0.400662	0.00755679	0.190639	2.10819	80.5224	0.000101806	1.87053e-09
chr14	19650001	19650500	10	60.8	NA	46.3071	1.10547	568.922	216.006	482.69	239.424	0.875219	0.0123421	0.207996	1.29126	52.2785	0.000137433	3.2685e-07
chr14	19925001	19925500	10	61.5	NA	34.1515	0	539.139	0	460.011	0	0.26097	0	0.15557	Inf	Inf	6.11334e-05	4.71975e-08
chr14	21093001	21093500	10	47.6	NA	34.7304	0	567.612	0	498.751	0	0.761798	0	0.196755	Inf	Inf	6.11334e-05	8.59544e-09
chr14	21101501	21102000	10	59.1	NA	32.415	0.552735	539.619	162.69	463.133	198.75	1.45602	0.0100011	0.365603	2.11051	69.6526	0.000105828	7.00144e-06
chr14	21125501	21126000	10	32.5	NA	32.7044	0	600.536	0	549.482	0	1.56262	0	0.199017	Inf	Inf	6.24874e-05	5.95263e-08
chr14	21131501	21132000	10	45.1	NA	25.7584	0	547.634	0	487.825	0	2.42939	0	0.433918	Inf	Inf	5.89269e-05	7.36759e-06
chr14	21539501	21540000	10	51.7	NA	20.2594	0	509.555	0	450.349	0	0.412905	0	0.26747	Inf	Inf	5.9802e-05	4.65948e-08
chr14	23652001	23652500	10	38.9	NA	25.7584	1.65821	564.429	282.621	510.451	324.755	2.8754	0.0246355	0.39533	0.86586	23.6623	0.000133341	2.9521e-07
chr14	23652501	23653000	10	45.5	NA	24.3113	0.552735	538.045	178.986	480.166	230.527	1.17245	0.0143697	0.333576	2.10819	57.0871	0.000107195	4.18841e-06
chr14	29226001	29226500	10	41.3	NA	56.4368	0	627.241	0	552.437	0	2.12962	0	0.175226	Inf	Inf	6.29439e-05	3.79898e-08
chr14	29228001	29228500	10	45.3	NA	41.387	2.76368	588.101	314.413	517.25	339.314	0.533494	0.0682155	0.132609	1.00959	21.2908	0.000163049	2.56547e-08
chr14	29235001	29235500	10	90.6	NA	63.0935	0.276368	567.695	81.9829	454.046	103.519	6.02212	0.00369002	0.552714	3.16228	231.132	8.68627e-05	7.41332e-06
chr14	29235501	29236000	10	113	NA	22.5747	0	441.63	0	346.057	0	0.124325	0	0.300776	Inf	Inf	5.89269e-05	7.33986e-07
chr14	29243001	29243500	10	60.3	NA	55.2792	0	586.728	0	496.347	0	0.706191	0	0.1548	Inf	Inf	6.11334e-05	4.62171e-08
chr14	33404501	33405000	10	52.1	NA	27.7843	0	548.066	0	478.108	0	1.21699	0	0.305716	Inf	Inf	6.20335e-05	2.52312e-07
chr14	36975001	36975500	10	74.3	NA	32.415	2.21094	515.534	247.075	429.518	249.953	0.0415067	0.00884494	0.0796124	0.772173	21.011	0.000134967	2.66179e-09
chr14	37050501	37051000	10	132.3	NA	38.4928	0.276368	475.742	13.8217	360.152	21.8164	0.0707525	0.000802958	0.158249	3.16228	187.578	7.94998e-05	6.4352e-09
chr14	37116001	37116500	10	84.3	NA	66.2771	4.14551	573.3	294.015	463.177	278.51	1.2001	0.013476	0.232553	0.56375	22.8767	0.000124659	2.14184e-08
chr14	37117501	37118000	10	68.3	NA	39.0717	0	544.77	0	456.855	0	0.63566	0	0.228774	Inf	Inf	6.15822e-05	4.23291e-09
chr14	37125001	37125500	10	68.8	NA	56.4368	3.04004	575.398	288.18	478.851	288.383	1.18798	0.0302616	0.226303	0.901787	24.9673	0.000152948	6.67357e-07
chr14	42074501	42075000	10	47.6	NA	34.4409	0	566.962	0	498.274	0	2.84119	0	0.382594	Inf	Inf	5.9802e-05	8.88846e-06
chr14	42075001	42075500	10	56.3	NA	32.9938	0.552735	543.015	135.311	469.004	180.295	0.633873	0.00541457	0.232728	2.10945	98.0708	0.000108575	8.94844e-06
chr14	42075501	42076000	10	90.1	NA	41.9659	1.65821	522.579	212.604	421.283	208.538	0.744202	0.00514392	0.312931	0.865963	33.2851	0.000139097	1.52615e-06
chr14	42076501	42077000	10	94.4	NA	25.1795	0	468.562	0	378.353	0	0.126461	0	0.22824	Inf	Inf	5.9802e-05	1.8888e-07
chr14	42077001	42077500	10	79.2	NA	36.7563	0	521.25	0	429.275	0	0.12251	0	0.128761	Inf	Inf	6.02433e-05	5.28204e-09
chr14	42077501	42078000	10	67	NA	31.5467	0	523.925	0	442.876	0	0.53023	0	0.260411	Inf	Inf	6.15822e-05	4.33027e-07
chr14	42078501	42079000	10	44.8	NA	57.5945	0	623.674	0	544.158	0	6.57409	0	0.319692	Inf	Inf	6.29439e-05	5.51611e-07
chr14	42079001	42079500	10	44.6	NA	25.7584	0.829103	545.149	225.61	486.775	269.301	0.312107	0.0237974	0.159665	1.61036	36.5257	0.000120106	8.08714e-09
chr14	45432001	45432500	10	55.8	NA	83.6423	0	634.079	0	536.531	0	2.4181	0	0.173706	Inf	Inf	6.34029e-05	6.95151e-08
chr14	50777501	50778000	10	31.1	NA	31.5467	1.93457	600.316	330.854	552.384	379.41	3.4109	0.0484381	0.294716	0.707808	20.1536	0.000123891	6.96102e-06
chr14	50864001	50864500	10	59.3	NA	20.5488	0	510.633	0	441.601	0	1.25892	0	0.461747	Inf	Inf	5.9802e-05	1.60032e-08
chr14	51561001	51561500	10	108.3	NA	69.1713	4.14551	550.904	274.114	429.298	244.633	0.813314	0.00899669	0.242541	0.575491	22.5601	0.00012934	3.35468e-07
chr14	51789001	51789500	10	12.6	NA	37.0457	0.552735	726.535	305.789	707.961	424.022	85.6766	0.551817	0.389364	3.16228	101.199	8.62786e-05	1.12641e-06
chr14	52210501	52211000	10	53.9	NA	118.662	6.08009	670.621	376.391	565.789	376.512	6.11893	0.0397213	0.187835	0.385113	25.4471	0.000160246	1.56883e-07
chr14	52211001	52211500	10	55.9	NA	68.8819	1.65821	614.98	263.196	522.374	283.238	1.00301	0.016179	0.136884	0.872006	50.1585	0.000139934	1.41776e-07
chr14	52211501	52212000	10	45	NA	35.3092	1.93457	574.445	290.836	507.679	320.906	1.0112	0.0189432	0.2109	0.692596	23.9936	0.000122366	6.44278e-08
chr14	52212001	52212500	10	34.6	NA	95.7979	5.52735	697.504	417.157	616.372	440.9	23.2175	0.199077	0.275433	0.546414	21.4242	0.000160246	2.46028e-07
chr14	52535001	52535500	10	97.5	NA	60.7781	2.48731	549.08	244.761	435.264	228.644	0.191617	0.0302958	0.120017	1.46657	30.7317	0.000144176	1.98634e-14
chr14	54194001	54194500	10	10.2	NA	27.2055	1.10547	718.843	433.704	717.007	541.607	64.4843	1.60925	0.366389	1.29099	22.3047	0.000136608	9.13747e-06
chr14	54418001	54418500	10	35.9	NA	37.6246	0	600.973	0	542.883	0	2.62368	0	0.256694	Inf	Inf	5.93632e-05	6.24503e-06
chr14	54418501	54419000	10	42.4	NA	51.2273	0.829103	616.303	213.749	542.572	263.422	2.3713	0.0182493	0.20755	1.61031	88.4418	0.000124659	1.4481e-08
chr14	54419501	54420000	10	71.7	NA	72.9338	1.65821	601.581	249.756	495.216	254.651	3.98387	0.0125316	0.314284	0.89196	50.6024	0.000136608	1.66969e-07
chr14	58618001	58618500	10	86.1	NA	70.329	0	573.997	0	462.22	0	0.608121	0	0.164326	Inf	Inf	6.34029e-05	1.13204e-06
chr14	59105501	59106000	10	70.8	NA	23.7324	0	500.923	0	422.139	0	0.835465	0	0.416786	Inf	Inf	6.11334e-05	7.37357e-07
chr14	60981001	60981500	10	62.4	NA	24.0218	0	503.393	0	432.738	0	0.129997	0	0.160171	Inf	Inf	6.11334e-05	6.68062e-06
chr14	61103501	61104000	10	47.2	NA	47.1754	0	600.037	0	523.162	0	1.4341	0	0.191664	Inf	Inf	6.24874e-05	2.07119e-08
chr14	61104001	61104500	10	72.3	NA	36.4669	0	530.407	0	442.343	0	0.620393	0	0.26304	Inf	Inf	6.20335e-05	2.23938e-07
chr14	61108001	61108500	10	47.8	NA	59.0416	0.552735	620.547	200.619	537.352	244.323	2.57374	0.0233237	0.206748	2.10853	107.132	9.98385e-05	6.04532e-12
chr14	61108501	61109000	10	78.1	NA	52.6744	0	557.002	0	456.516	0	0.274215	0	0.132046	Inf	Inf	6.24874e-05	1.84936e-08
chr14	61109001	61109500	10	91.2	NA	59.0416	1.65821	552.684	207.261	442.558	203.39	0.235353	0.00451362	0.128041	0.861135	48.5643	0.000138263	1.46653e-10
chr14	61110001	61110500	10	63.5	NA	107.664	0	645.981	0	536.285	0	0.972766	0	0.0971591	Inf	Inf	6.24874e-05	2.90448e-11
chr14	61110501	61111000	10	37.1	NA	86.8259	1.93457	679.227	324.22	598.091	361.467	7.05351	0.042391	0.184144	0.713163	49.957	0.00012543	5.73044e-07
chr14	61114001	61114500	10	65	NA	84.8	0	619.72	0	515.367	0	1.52458	0	0.160519	Inf	Inf	6.24874e-05	6.09453e-08
chr14	61117001	61117500	10	31	NA	32.1256	0	606.539	0	557.18	0	2.35653	0	0.229381	Inf	Inf	6.11334e-05	8.53873e-07
chr14	61118501	61119000	10	44.6	NA	111.716	0	684.845	0	589.413	0	4.26534	0	0.134947	Inf	Inf	6.34029e-05	9.46289e-09
chr14	61119001	61119500	10	67.3	NA	83.6423	0	616.576	0	510.638	0	2.46528	0	0.211012	Inf	Inf	6.29439e-05	4.83082e-09
chr14	61119501	61120000	10	70.6	NA	70.6184	0	594.974	0	491.437	0	0.41454	0	0.108708	Inf	Inf	6.20335e-05	1.63712e-11
chr14	61120001	61120500	10	58.1	NA	57.0157	0	594.417	0	504.581	0	0.882945	0	0.159589	Inf	Inf	6.24874e-05	7.69255e-09
chr14	61122001	61122500	10	48.4	NA	58.7522	0	618.711	0	535.135	0	7.70703	0	0.364777	Inf	Inf	6.15822e-05	1.83295e-06
chr14	61123001	61123500	10	86.6	NA	94.3508	0	608.173	0	486.927	0	8.60625	0	0.430858	Inf	Inf	6.38644e-05	7.22618e-07
chr14	61124501	61125000	10	70.9	NA	87.4047	0	616.697	0	507.102	0	1.07284	0	0.139024	Inf	Inf	6.29439e-05	2.9891e-09
chr14	61188001	61188500	10	79.5	NA	35.0198	1.65821	516.279	227.653	425.36	229.554	0.127954	0.00720999	0.138685	0.866359	26.3164	0.000135785	2.26799e-08
chr14	61188501	61189000	10	104.8	NA	37.3351	1.10547	497.193	151.796	392.12	149.013	0.488497	0.00293386	0.331506	1.29125	50.261	0.000139097	1.89013e-06
chr14	62230001	62230500	10	37.9	NA	30.6785	0.276368	577.748	129.099	522.048	203.654	1.09153	0.0105893	0.211604	3.16228	151.725	8.39719e-05	3.58759e-07
chr14	62979501	62980000	10	15	NA	31.5467	0	683.335	0	664.094	0	19.1308	0	0.290388	Inf	Inf	6.15822e-05	7.11821e-07
chr14	63096001	63096500	10	17.8	NA	59.331	3.31641	721.906	442.105	680.53	508.47	29.4348	0.0827317	0.239657	0.266459	20.9718	0.00010927	2.09084e-06
chr14	63447501	63448000	10	14	NA	21.4171	0	656.267	0	649.006	0	16.3491	0	0.357304	Inf	Inf	6.20335e-05	3.31843e-06
chr14	69620501	69621000	10	68.6	NA	61.6464	0.829103	588.707	215.543	488.831	230.411	1.82522	0.0195332	0.243717	1.63289	64.7651	0.000126983	6.58448e-07
chr14	74179501	74180000	10	45.8	NA	35.888	0	575.017	0	506.873	0	1.31329	0	0.238901	Inf	Inf	5.72064e-05	1.57255e-07
chr14	77504001	77504500	10	38.1	NA	38.7822	0	600.863	0	538.666	0	2.28676	0	0.239922	Inf	Inf	6.11334e-05	1.16791e-07
chr14	93897001	93897500	10	77.8	NA	26.916	0	493.832	0	410.372	0	0.124321	0	0.173282	Inf	Inf	6.06871e-05	1.58988e-08
chr14	97741001	97741500	10	13.9	NA	26.6266	0	675.157	0	663.383	0	13.7419	0	0.268319	Inf	Inf	6.11334e-05	3.46694e-06
chr14	97874001	97874500	10	25.2	NA	20.2594	0	580.955	0	552.79	0	1.2381	0	0.217856	Inf	Inf	6.15822e-05	1.20035e-06
chr14	97910501	97911000	10	13.4	NA	20.5488	0.829103	654.06	368.377	650.431	469.745	8.29892	0.592142	0.260569	1.62639	23.3669	0.000124659	4.7791e-06
chr14	98223001	98223500	10	17.5	NA	28.3631	1.10547	656.512	340.572	633.666	428.362	18.3079	0.202753	0.377124	1.29894	32.7296	0.000137433	8.70015e-06
chr14	98245001	98245500	10	15	NA	28.6525	0	674.876	0	657.88	0	11.1033	0	0.241904	Inf	Inf	5.84931e-05	8.66968e-08
chr14	98528501	98529000	10	18.2	NA	40.8082	1.10547	684.928	333.441	651.816	419.843	24.2912	0.171104	0.321756	1.29235	47.8573	0.000137433	3.41099e-06
chr14	98942001	98942500	10	15.9	NA	35.0198	1.38184	685.38	382.475	661.544	468.79	18.4547	0.900542	0.279115	1.71304	27.7834	0.000128551	1.24607e-06
chr14	99591501	99592000	10	22	NA	22.2853	1.10547	605.309	309.802	580.129	387.333	2.19863	0.100709	0.224461	1.29163	26.8867	0.000138263	1.44164e-06
chr14	102031501	102032000	10	64.7	NA	21.4171	0.552735	492.978	159.989	422.568	190.105	0.414496	0.00942446	0.319272	2.1116	43.8614	9.41094e-05	9.20858e-08
chr14	102032001	102032500	10	30.3	NA	29.8102	1.65821	601.665	308.081	555.187	363.036	3.04869	0.0527407	0.274689	0.952878	26.3742	0.000139934	7.35695e-06
chr14	102702001	102702500	10	42.3	NA	25.1795	0	546.985	0	491.807	0	0.8277	0	0.255017	Inf	Inf	5.89269e-05	5.66257e-06
chr14	102780001	102780500	10	68.9	NA	63.3829	0	587.511	0	487.649	0	0.544023	0	0.134749	Inf	Inf	5.89269e-05	1.41454e-09
chr14	102781001	102781500	10	62.1	NA	20.2594	0	487.829	0	421.638	0	0.360466	0	0.31438	Inf	Inf	6.02433e-05	6.01889e-06
chr14	105743001	105743500	10	30.6	NA	38.4928	1.38184	624.176	293.896	571.041	350.969	5.35745	0.0868853	0.287071	1.43337	39.208	0.000139097	2.40882e-08
chr14	105993501	105994000	10	100.1	NA	23.1536	0	458.41	0	366.816	0	0.265457	0	0.368114	Inf	Inf	6.24874e-05	1.66725e-06
chr14	105994001	105994500	10	105.8	NA	28.6525	0.829103	470.437	124.935	371.801	126.818	0.092263	0.00250842	0.191128	1.61249	51.1665	0.000119359	7.44126e-09
chr14	106397001	106397500	10	29.6	NA	68.0136	0	678.66	0	613.382	0	13.9927	0	0.260922	Inf	Inf	6.34029e-05	2.16026e-06
chr14	106725001	106725500	10	22.1	NA	33.5727	0	644.353	0	608.5	0	8.67695	0	0.295209	Inf	Inf	6.15822e-05	1.92301e-06
chr15	20846001	20846500	10	11.8	NA	21.9968	0	736.016	0	629.455	0	31.5142	0	0.321218	Inf	Inf	6.06871e-05	2.50556e-07
chr15	21928001	21928500	10	22.1	NA	58.0205	1.32079	742.937	440.751	593.076	416.415	47.7159	0.115997	0.369247	1.05735	58.0776	0.000140775	5.92227e-06
chr15	21987501	21988000	10	103	NA	21.9968	0.264158	468.394	77.2563	317.38	95.3171	0.144262	0.00108799	0.302194	3.16228	120.497	8.06004e-05	1.35569e-06
chr15	21988001	21988500	10	83.6	NA	39.8493	0	551.977	0	384.413	0	0.51081	0	0.249926	Inf	Inf	6.11334e-05	7.98718e-07
chr15	22545001	22545500	10	119.2	NA	76.1918	2.11327	581.195	299.48	380.031	221.381	0.45622	0.00840875	0.177199	1.07975	44.8833	0.000160246	8.07297e-10
chr15	23500501	23501000	10	32.1	NA	26.1411	1.84911	632.283	421.123	498.025	380.327	11.1326	0.0490835	0.529601	0.827759	23.5388	0.000126205	2.52461e-06
chr15	23874001	23874500	10	16.6	NA	23.9096	0	690.13	0	577.91	0	10.4531	0	0.290522	Inf	Inf	6.29439e-05	1.71991e-06
chr15	24123001	24123500	10	39.6	NA	26.4599	0	591.43	0	458.24	0	0.787284	0	0.210485	Inf	Inf	5.89269e-05	1.65434e-07
chr15	26179001	26179500	10	41	NA	30.6042	1.58495	602.498	364.91	463.06	330.238	0.255487	0.110999	0.107538	2.11577	29.8491	0.000122366	1.41124e-11
chr15	27016501	27017000	10	58.9	NA	35.7049	0	585.856	0	428.857	0	1.55306	0	0.312289	Inf	Inf	5.84931e-05	3.56109e-10
chr15	27603501	27604000	10	29.7	NA	20.084	1.32079	595.467	387.96	479.531	365.126	1.46873	0.0425978	0.2763	1.05449	22.4098	0.000140775	7.00581e-06
chr15	29132001	29132500	10	78.3	NA	20.4028	0	489.287	0	348.574	0	0.0901152	0	0.194475	Inf	Inf	5.9802e-05	2.68111e-06
chr15	29561001	29561500	10	69.2	NA	21.9968	0	516.157	0	373.795	0	0.399137	0	0.31423	Inf	Inf	6.24874e-05	1.17963e-06
chr15	29863501	29864000	10	118.8	NA	28.6915	0	483.049	0	317.473	0	0.0956431	0	0.213028	Inf	Inf	6.11334e-05	1.06885e-07
chr15	29864001	29864500	10	42.4	NA	30.2854	0	608.149	0	464.491	0	2.80287	0	0.336932	Inf	Inf	5.9802e-05	1.19044e-06
chr15	32321501	32322000	10	45.8	NA	26.7787	0	582.873	0	443.307	0	1.76101	0	0.342444	Inf	Inf	6.24874e-05	5.29693e-07
chr15	33603001	33603500	10	111.5	NA	21.9968	1.05663	458.763	221.059	306.063	177.878	0.104471	0.00274298	0.282714	1.29259	28.2162	0.000138263	2.97227e-06
chr15	37175001	37175500	10	46	NA	57.383	0	655.815	0	489.68	0	5.98848	0	0.308168	Inf	Inf	6.15822e-05	3.2886e-07
chr15	37390001	37390500	10	67.2	NA	24.5472	0	526.294	0	382.186	0	0.749719	0	0.389795	Inf	Inf	5.84931e-05	9.77695e-06
chr15	37394501	37395000	10	66.6	NA	38.2553	0	571.853	0	411.91	0	0.096489	0	0.0893347	Inf	Inf	5.89269e-05	2.29472e-08
chr15	38942001	38942500	10	7	NA	20.4028	0	832.859	0	725.356	0	224.916	0	0.331047	Inf	Inf	5.51106e-05	5.23167e-06
chr15	40729001	40729500	10	41.7	NA	25.5035	0	586.618	0	451.802	0	2.43296	0	0.387951	Inf	Inf	5.46986e-05	4.85675e-06
chr15	40734501	40735000	10	86.1	NA	23.9096	0	502.857	0	351.079	0	0.370277	0	0.344954	Inf	Inf	6.15822e-05	7.10579e-07
chr15	41953501	41954000	10	76.9	NA	27.7351	1.84911	532.895	293.051	377.64	245.782	1.70674	0.020315	0.551155	1.78326	29.6562	0.000128551	4.48045e-06
chr15	41954001	41954500	10	53	NA	67.2656	0	653.003	0	478.669	0	3.32724	0	0.236147	Inf	Inf	6.29439e-05	6.04396e-07
chr15	43803501	43804000	10	56.5	NA	25.1847	0	551.961	0	409.882	0	0.975984	0	0.345517	Inf	Inf	5.89269e-05	3.25335e-06
chr15	44068501	44069000	10	75.4	NA	31.8794	0	542.166	0	384.851	0	0.372303	0	0.234984	Inf	Inf	5.46986e-05	2.00962e-09
chr15	45404501	45405000	10	84.3	NA	43.356	0	558.115	0	387.796	0	0.328254	0	0.188612	Inf	Inf	6.24874e-05	1.29693e-07
chr15	45405001	45405500	10	76.2	NA	23.272	0	505.922	0	360.982	0	0.0891622	0	0.164247	Inf	Inf	5.84931e-05	1.85333e-08
chr15	47504501	47505000	10	13.6	NA	34.111	1.32079	754.144	523.353	631.818	498.154	27.5398	0.598632	0.251243	1.10167	29.7412	0.00014332	2.08053e-06
chr15	48938001	48938500	10	100.9	NA	29.0103	0	501.955	0	340.186	0	0.244185	0	0.282626	Inf	Inf	6.02433e-05	1.50582e-08
chr15	55879501	55880000	10	91.5	NA	25.5035	0	498.727	0	344.481	0	0.205937	0	0.267922	Inf	Inf	6.20335e-05	6.18697e-07
chr15	58014001	58014500	10	12.2	NA	22.6344	0.264158	729.495	371.307	623.116	412.462	10.7191	0.279776	0.199749	3.16228	97.9919	8.39719e-05	4.38101e-07
chr15	60153501	60154000	10	19.3	NA	38.2553	0	718.671	0	586.365	0	25.6118	0	0.343447	Inf	Inf	6.29439e-05	2.41886e-06
chr15	60287001	60287500	10	61.5	NA	50.0507	1.05663	608.985	272.315	440.841	247.578	1.83836	0.013007	0.270635	1.7353	76.2285	0.000128551	9.79654e-08
chr15	60288001	60288500	10	51.7	NA	69.1783	3.96237	658.107	441.385	483.549	361.885	4.38782	0.0671524	0.257907	0.799701	25.0644	0.000163049	2.66039e-06
chr15	60290501	60291000	10	13.4	NA	20.084	0	704.587	0	601.083	0	20.4341	0	0.352353	Inf	Inf	6.24874e-05	4.67649e-06
chr15	60292501	60293000	10	60.6	NA	35.0674	0	572.392	0	418.394	0	0.268636	0	0.148273	Inf	Inf	6.24874e-05	4.91722e-08
chr15	60294001	60294500	10	45	NA	53.2386	2.64158	647.431	412.496	485.746	353.239	1.87326	0.0948487	0.187173	1.24826	29.6378	0.000155655	1.0063e-07
chr15	60296001	60296500	10	92.2	NA	53.8762	0	576.917	0	393.997	0	2.15961	0	0.402104	Inf	Inf	6.34029e-05	4.43662e-07
chr15	62037501	62038000	10	16.9	NA	23.272	1.32079	685.616	467.473	573.858	450.043	10.8045	0.194202	0.308773	1.06319	25.683	0.000139934	2.21198e-06
chr15	62359001	62359500	10	55.8	NA	51.3259	0	628.97	0	459.949	0	5.43273	0	0.382218	Inf	Inf	6.15822e-05	8.14269e-09
chr15	63448501	63449000	10	39	NA	39.5305	0	633.233	0	485.971	0	1.39472	0	0.185709	Inf	Inf	6.29439e-05	5.33826e-06
chr15	63673501	63674000	10	72.4	NA	24.8659	1.32079	518.735	299.113	372.505	253.375	0.137561	0.0338324	0.179854	2.17334	24.3662	0.000105828	1.21422e-10
chr15	65669001	65669500	10	81.2	NA	23.9096	0	511.055	0	360.133	0	0.752345	0	0.453616	Inf	Inf	6.11334e-05	7.4731e-06
chr15	68116501	68117000	10	67.9	NA	41.762	0	577.247	0	414.103	0	0.272407	0	0.142347	Inf	Inf	6.29439e-05	8.21496e-07
chr15	68117001	68117500	10	62.6	NA	29.3291	0	550.772	0	402.454	0	0.125643	0	0.125429	Inf	Inf	6.06871e-05	3.76095e-09
chr15	68117501	68118000	10	84.1	NA	29.6479	0	523.945	0	366.095	0	0.70448	0	0.386681	Inf	Inf	6.11334e-05	1.58565e-06
chr15	68133501	68134000	10	29.1	NA	24.8659	1.58495	631.625	403.887	503.985	376.157	5.61437	0.0435726	0.37854	0.917652	27.5176	0.000135785	9.81176e-07
chr15	69454001	69454500	10	57.1	NA	27.4163	0	552.953	0	409.829	0	0.718615	0	0.293603	Inf	Inf	6.24874e-05	7.04019e-06
chr15	69744501	69745000	10	76.3	NA	46.2252	0.264158	580.787	85.2807	408.782	119.599	1.21814	0.0012659	0.290715	3.16228	337.429	8.1155e-05	1.18164e-08
chr15	71645001	71645500	10	13.6	NA	20.4028	0	705.571	0	600.749	0	25.1801	0	0.38737	Inf	Inf	6.11334e-05	7.71619e-06
chr15	74421501	74422000	10	84.7	NA	37.2989	0	542.531	0	377.521	0	0.220659	0	0.180256	Inf	Inf	6.15822e-05	3.58548e-08
chr15	74422001	74422500	10	95.7	NA	43.0372	0	544.384	0	370.766	0	0.21598	0	0.175114	Inf	Inf	6.11334e-05	1.30175e-08
chr15	79576001	79576500	10	56.5	NA	45.9064	0	605.8	0	444.319	0	0.946746	0	0.200396	Inf	Inf	6.34029e-05	2.82894e-06
chr15	80351001	80351500	10	55.8	NA	43.356	0	608.557	0	446.893	0	1.64228	0	0.256873	Inf	Inf	6.20335e-05	7.92937e-07
chr15	82646501	82647000	10	45.5	NA	43.356	0	631.415	0	474.783	0	3.53007	0	0.30078	Inf	Inf	6.20335e-05	4.99502e-06
chr15	82944001	82944500	10	47.6	NA	42.7184	2.11327	632.595	398.614	472.604	341.144	6.18953	0.0202204	0.393683	0.657018	29.1988	0.000107195	8.96667e-07
chr15	83023001	83023500	10	47.6	NA	37.2989	0	609.889	0	458.081	0	1.42387	0	0.236071	Inf	Inf	6.29439e-05	4.2077e-06
chr15	91445001	91445500	10	59.7	NA	32.1982	0	581.408	0	425.134	0	2.85227	0	0.44214	Inf	Inf	6.15822e-05	3.12898e-06
chr15	92576501	92577000	10	25.1	NA	48.4567	0	707.402	0	562.069	0	17.5259	0	0.317406	Inf	Inf	6.34029e-05	2.89296e-06
chr15	94898001	94898500	10	17.9	NA	30.6042	0.528316	704.902	380.412	582.455	393.243	15.1775	0.14766	0.302729	2.10819	70.6031	0.000105828	1.52741e-06
chr15	95982001	95982500	10	14.9	NA	20.4028	0.792475	689.332	437.354	584.426	439.816	12.3758	0.253211	0.318602	1.61309	35.3962	0.000126205	3.19182e-06
chr15	96039001	96039500	10	25.6	NA	21.9968	0	628.433	0	510.277	0	2.4397	0	0.257492	Inf	Inf	5.89269e-05	2.50556e-07
chr15	96041001	96041500	10	21.9	NA	34.7486	2.11327	690.758	488.656	560.292	446.213	5.82375	0.0720276	0.215513	0.530174	22.1206	0.00010651	1.87698e-07
chr15	96093501	96094000	10	20.8	NA	22.6344	0	652.513	0	539.182	0	3.78718	0	0.253159	Inf	Inf	5.9802e-05	1.87971e-06
chr15	96100001	96100500	10	23.8	NA	23.9096	0	640.854	0	522.962	0	3.8814	0	0.287431	Inf	Inf	5.89269e-05	4.16209e-06
chr15	96839501	96840000	10	13.4	NA	28.3727	0	737.587	0	622.191	0	25.6396	0	0.285295	Inf	Inf	6.15822e-05	2.74505e-06
chr15	96880501	96881000	10	21	NA	47.5003	1.05663	728.827	415.719	587.372	404.45	19.3988	0.110791	0.270485	1.30869	64.0219	0.000140775	5.71947e-07
chr15	96884501	96885000	10	88.2	NA	31.2418	0	521.16	0	361.218	0	0.188777	0	0.205728	Inf	Inf	5.42891e-05	1.33879e-08
chr15	96889001	96889500	10	54.1	NA	21.678	0.792475	536.457	267.926	402.788	253.185	0.103731	0.0103138	0.131199	1.61059	38.9314	0.000112797	3.13586e-12
chr15	96906001	96906500	10	46.6	NA	29.6479	0	584.467	0	443.201	0	1.10977	0	0.267616	Inf	Inf	6.20335e-05	1.04632e-06
chr15	96906501	96907000	10	43.1	NA	34.111	0	608.039	0	463.356	0	0.252671	0	0.101271	Inf	Inf	5.76329e-05	3.17819e-10
chr15	97113001	97113500	10	11.4	NA	24.2284	0	750.266	0	640.812	0	45.9867	0	0.337283	Inf	Inf	5.9802e-05	5.01854e-06
chr15	98106501	98107000	10	14.8	NA	28.6915	0	724.302	0	607.231	0	28.1368	0	0.340582	Inf	Inf	6.34029e-05	7.08657e-06
chr15	98350001	98350500	10	17	NA	23.5908	1.05663	685.173	440.473	573.191	433.198	4.28494	0.459637	0.195298	2.1103	32.9921	0.000101806	6.80252e-09
chr15	98837001	98837500	10	34.6	NA	40.1681	1.84911	650.915	395.543	505.065	359.883	2.5695	0.0791861	0.21183	1.33842	35.9919	0.000141619	1.30727e-08
chr15	99194501	99195000	10	58.6	NA	43.356	0.792475	600.251	230.874	438.396	225.43	0.532344	0.00516638	0.158698	1.61703	103.431	0.000123891	3.3033e-09
chr15	99428501	99429000	10	20.8	NA	22.6344	0.792475	655.887	381.53	541.34	384.222	5.04993	0.0880715	0.282792	1.61107	43.1394	0.000117877	6.2585e-08
chr15	101095501	101096000	10	113.4	NA	98.1886	6.86811	609.97	410.39	401.68	292.232	0.359944	0.009721	0.118598	0.407639	20.9152	0.000167801	2.17344e-10
chr15	101096501	101097000	10	119	NA	115.085	7.13227	620.928	408.739	405.554	288.11	0.204117	0.0152247	0.080185	0.518161	23.6612	0.000168763	1.18164e-12
chr15	101097001	101097500	10	118.7	NA	116.041	2.11327	621.851	280.945	406.309	210.35	1.17199	0.00141342	0.190402	0.527298	79.7464	0.00010651	9.75245e-08
chr15	101097501	101098000	10	120.5	NA	118.91	2.37742	623.065	289.944	406.106	214.865	0.84482	0.0155621	0.159737	1.60721	74.1339	0.000147639	3.18828e-09
chr15	101458001	101458500	10	54.7	NA	27.4163	1.32079	558.946	333.23	416.455	292.292	0.0939546	0.0153687	0.100086	1.0616	26.2259	0.000139097	3.77948e-09
chr17	1211501	1212000	10	76	NA	87.606	0.816927	569.661	182.565	498.964	193.161	0.499357	0.00522826	0.0987107	1.6958	167.895	0.000126205	2.40852e-15
chr17	1212001	1212500	10	90.5	NA	92.1544	3.59448	558.22	297.375	478.878	272.361	0.310966	0.00401009	0.0894504	0.359467	35.3881	0.000161177	2.48565e-11
chr17	1212501	1213000	10	90.9	NA	99.4714	5.88187	564.135	336.799	483.185	303.093	0.0875182	0.0102054	0.0441793	0.352318	23.3535	0.000156565	3.38513e-17
chr17	1213001	1213500	10	91.2	NA	101.844	3.43109	565.768	292.958	484.241	268.396	0.478358	0.00210853	0.101268	0.27528	40.9437	0.000127765	2.69275e-10
chr17	1213501	1214000	10	91.1	NA	110.546	4.73817	572.732	318.941	489.715	288.905	1.72226	0.00464476	0.176638	0.296367	32.3083	0.000164937	2.48688e-08
chr17	1214001	1214500	10	89.6	NA	118.456	7.8425	579.882	361.211	496.329	323.214	0.303324	0.0133858	0.0679903	0.298428	20.8941	0.000172654	1.859e-13
chr17	1214501	1215000	10	72.2	NA	87.0128	2.77755	572.127	295.255	504.17	285.075	2.49082	0.00760898	0.213984	0.508302	42.9782	0.000150276	6.66809e-07
chr17	5403501	5404000	10	104.5	NA	23.7308	0.490156	433.749	133.72	373.061	134.463	0.0299305	0.00278299	0.124966	2.26241	59.3717	0.00010651	2.17883e-10
chr17	5497001	5497500	10	25.9	NA	22.742	1.47047	552.428	337.789	554.687	383.802	1.77059	0.0113609	0.228927	0.367207	20.0247	8.62786e-05	2.8844e-06
chr17	8055501	8056000	10	69.9	NA	24.1263	0	469.648	0	426.728	0	0.0811238	0	0.133299	Inf	Inf	5.46986e-05	1.30311e-09
chr17	11501501	11502000	10	89.5	NA	21.9509	0.816927	441.36	175.782	388.912	177.416	0.294895	0.00445407	0.357775	1.70207	38.71	0.00012934	4.25939e-06
chr17	14133001	14133500	10	17.6	NA	24.324	1.30708	599.627	375.851	616.111	438.34	8.99533	0.0755714	0.291632	0.59174	22.1373	0.00010927	2.37731e-07
chr17	14201001	14201500	10	94.8	NA	22.3465	0	435.936	0	381.011	0	0.141721	0	0.26483	Inf	Inf	6.24874e-05	2.36746e-06
chr17	32907501	32908000	10	123.5	NA	24.9173	0.980312	423.57	166.637	354.44	149.722	0.0535152	0.000912316	0.18898	0.862472	34.9539	0.000138263	2.6406e-08
chr17	35290001	35290500	10	68.8	NA	20.9622	0.163385	461.455	81.4073	421.389	119.921	0.438121	0.00149247	0.342031	3.16228	158.409	8.56975e-05	5.70374e-07
chr17	35291001	35291500	10	62.3	NA	40.7378	0	523.233	0	475.696	0	0.453989	0	0.164985	Inf	Inf	6.02433e-05	3.01419e-09
chr17	35291501	35292000	10	89.4	NA	24.5218	0	453.058	0	398.061	0	0.49904	0	0.404041	Inf	Inf	6.20335e-05	1.38705e-06
chr17	35295501	35296000	10	83.8	NA	31.641	0	477.621	0	421.273	0	0.281331	0	0.225426	Inf	Inf	6.02433e-05	2.73278e-08
chr17	35296001	35296500	10	76.8	NA	38.3647	0	499.274	0	443.674	0	0.129551	0	0.117742	Inf	Inf	6.15822e-05	3.95916e-08
chr17	35296501	35297000	10	79.4	NA	41.7266	0	503.419	0	444.754	0	0.567921	0	0.234472	Inf	Inf	6.38644e-05	7.08782e-07
chr17	35297001	35297500	10	81.3	NA	23.9285	0	457.243	0	407.405	0	0.262417	0	0.278535	Inf	Inf	6.11334e-05	1.76088e-07
chr17	36859501	36860000	10	89.2	NA	27.0926	0	457.999	0	402.039	0	0.0684515	0	0.140963	Inf	Inf	4.91775e-05	7.2257e-09
chr17	37756001	37756500	10	54.4	NA	22.742	0	488.099	0	457.137	0	0.601692	0	0.290448	Inf	Inf	5.93632e-05	6.87948e-07
chr17	37757001	37757500	10	36.1	NA	23.533	0.816927	526.035	262.261	512.895	303.248	1.50949	0.0376438	0.290817	1.69967	37.0095	0.000126983	1.09243e-06
chr17	40541001	40541500	10	47.9	NA	32.8275	0	531.398	0	498.903	0	2.76464	0	0.368866	Inf	Inf	6.20335e-05	3.72427e-06
chr17	41639001	41639500	10	17.9	NA	24.5218	0.326771	596.24	250.43	612.397	338.6	10.2919	0.0435103	0.324983	2.11497	100.091	0.000107883	4.68233e-06
chr17	42299501	42300000	10	67.5	NA	27.0926	0	480.804	0	437.627	0	0.481444	0	0.283762	Inf	Inf	6.34029e-05	8.13585e-06
chr17	43246501	43247000	10	50.8	NA	29.0702	0	512.263	0	480.281	0	0.930156	0	0.269646	Inf	Inf	6.34029e-05	2.14644e-06
chr17	43247001	43247500	10	51.1	NA	37.5737	0	532.289	0	495.444	0	0.670399	0	0.179695	Inf	Inf	6.24874e-05	7.4664e-07
chr17	43457501	43458000	10	23.8	NA	22.3465	1.1437	561.284	322.705	566.987	377.319	3.74973	0.0753649	0.299324	1.13956	26.8542	0.000155655	5.72156e-07
chr17	45772501	45773000	10	88.6	NA	27.0926	0	458.828	0	403.116	0	0.0950103	0	0.164417	Inf	Inf	5.76329e-05	1.33607e-08
chr17	46625501	46626000	10	29.9	NA	29.2679	0	560.916	0	552.056	0	4.81362	0	0.340649	Inf	Inf	6.11334e-05	7.21747e-06
chr17	46628001	46628500	10	102.5	NA	20.3689	0.653541	423.493	144.468	366.343	144.148	0.0959527	0.00118278	0.253285	1.2915	45.9262	0.000139097	9.82777e-08
chr17	46646001	46646500	10	37.4	NA	52.0099	2.94094	587.762	361.853	558.521	379.341	5.42584	0.230455	0.261432	1.22846	22.8004	0.000160246	1.07949e-06
chr17	46651001	46651500	10	35.1	NA	32.2343	1.30708	552.708	299.62	535.395	334.425	1.77816	0.00970679	0.228639	0.54397	32.2011	0.000108575	3.52255e-06
chr17	46651501	46652000	10	34.9	NA	38.3647	1.30708	569.193	299.75	548.553	334.892	2.25921	0.00921187	0.211152	0.529065	39.2391	0.000107883	1.90002e-07
chr17	46653501	46654000	10	56.6	NA	30.4545	0	509.688	0	471.345	0	1.1935	0	0.315096	Inf	Inf	6.24874e-05	6.1097e-07
chr17	46656501	46657000	10	54.6	NA	56.3605	0	561.412	0	513.79	0	1.73378	0	0.203218	Inf	Inf	6.29439e-05	7.35813e-08
chr17	46657501	46658000	10	38	NA	28.4769	0	537.519	0	518.514	0	0.386072	0	0.128011	Inf	Inf	5.72064e-05	4.87363e-11
chr17	46659001	46659500	10	85.2	NA	29.8612	0	470.307	0	414.534	0	0.0396317	0	0.092431	Inf	Inf	6.11334e-05	1.27032e-09
chr17	46667501	46668000	10	27.1	NA	44.4952	2.28739	605.15	366.758	592.691	403.708	11.1334	0.0860117	0.30349	0.706356	26.4798	0.00012543	2.90312e-06
chr17	46674001	46674500	10	72.9	NA	48.2525	0	523.553	0	465.859	0	0.509218	0	0.174057	Inf	Inf	6.29439e-05	1.11688e-08
chr17	46675001	46675500	10	93.2	NA	23.3352	0	441.925	0	386.75	0	0.271666	0	0.341058	Inf	Inf	6.29439e-05	7.44033e-06
chr17	46675501	46676000	10	85.7	NA	38.167	0	493.608	0	432.24	0	1.33368	0	0.404561	Inf	Inf	6.29439e-05	1.08004e-06
chr17	46679001	46679500	10	46.5	NA	35.7939	0	537.665	0	505.669	0	0.781067	0	0.181758	Inf	Inf	6.29439e-05	8.38541e-07
chr17	46683501	46684000	10	50.7	NA	43.3086	0.816927	546.004	232.055	506.59	257.864	0.973957	0.00688177	0.1835	1.05552	68.4307	0.000140775	3.33857e-08
chr17	46692501	46693000	10	67.2	NA	68.2259	0	561.651	0	500.647	0	5.40424	0	0.357751	Inf	Inf	6.34029e-05	1.34567e-06
chr17	46693001	46693500	10	50.3	NA	54.383	1.79724	564.218	294.46	521.232	307.46	1.85007	0.00392852	0.202922	0.368841	39.4447	8.45441e-05	2.07731e-06
chr17	46694501	46695000	10	46.1	NA	23.3352	0	501.059	0	477.819	0	0.311622	0	0.178711	Inf	Inf	6.15822e-05	7.8567e-06
chr17	46695001	46695500	10	63.5	NA	24.324	0	478.89	0	440.063	0	0.113047	0	0.140722	Inf	Inf	5.72064e-05	5.52149e-10
chr17	48639001	48639500	10	107.1	NA	23.9285	0	434.606	0	372.148	0	0.136928	0	0.264535	Inf	Inf	6.06871e-05	2.35237e-08
chr17	54673501	54674000	10	72.5	NA	29.8612	0	483.527	0	435.153	0	0.218393	0	0.184929	Inf	Inf	6.06871e-05	2.24366e-07
chr17	56234501	56235000	10	71.2	NA	31.0477	1.30708	489.125	236.866	440.659	240.031	0.30899	0.00193524	0.205573	0.527429	32.4193	0.000107195	5.19468e-08
chr17	56833001	56833500	10	114.6	NA	23.1375	0	427.209	0	362.064	0	0.246044	0	0.387775	Inf	Inf	6.29439e-05	2.23684e-06
chr17	56834001	56834500	10	84.3	NA	31.4432	0.490156	482.624	167.824	424.773	174.966	1.34599	0.00334744	0.464141	1.62803	70.3357	0.00012543	5.7744e-06
chr17	58212501	58213000	10	70.2	NA	44.4952	1.30708	520.138	237.449	465.631	241.39	0.487471	0.00199733	0.177478	0.531979	46.8272	0.000107195	1.45697e-08
chr17	58676501	58677000	10	54.4	NA	35.7939	0	532.841	0	491.855	0	3.81928	0	0.426055	Inf	Inf	6.24874e-05	4.00232e-06
chr17	59279001	59279500	10	26.7	NA	24.5218	1.30708	556.808	328.918	556.134	374.887	1.0069	0.068782	0.163733	1.0082	23.5596	0.00015748	7.14746e-09
chr17	59386501	59387000	10	20.3	NA	35.0029	2.12401	613.381	394.626	617.622	444.023	15.8064	0.0905552	0.327367	0.513633	20.729	0.000145036	3.47735e-06
chr17	59473001	59473500	10	98.7	NA	22.1487	0.653541	431.294	165.549	374.821	163.137	0.0856806	0.00200361	0.217805	1.29545	38.8943	0.000136608	2.94377e-06
chr17	59475001	59475500	10	111.2	NA	46.4727	1.79724	486.033	224.111	409.643	201.614	0.879451	0.000431173	0.360025	0.291455	36.5611	8.74499e-05	2.58312e-06
chr17	59475501	59476000	10	104.2	NA	45.8795	0.490156	490.274	130.697	417.106	132.268	0.749644	0.00130834	0.315786	1.61028	122.061	0.000126983	6.73041e-07
chr17	59478001	59478500	10	120.4	NA	34.4096	0	455.113	0	380.548	0	0.175342	0	0.233619	Inf	Inf	5.9802e-05	1.34781e-10
chr17	59478501	59479000	10	76.2	NA	43.5064	0	510.946	0	453.234	0	0.146624	0	0.108776	Inf	Inf	6.29439e-05	7.41051e-09
chr17	59479001	59479500	10	46.1	NA	24.5218	0.490156	506.317	211.769	481.899	247.961	0.408106	0.00973391	0.19192	1.61295	54.4181	0.000126205	1.9187e-06
chr17	59480501	59481000	10	75.3	NA	25.7083	0	469.591	0	421.907	0	0.164565	0	0.189986	Inf	Inf	6.15822e-05	7.13176e-09
chr17	59481001	59481500	10	100.3	NA	47.857	0	494.962	0	423.193	0	0.461833	0	0.234203	Inf	Inf	6.29439e-05	4.08574e-07
chr17	59481501	59482000	10	108.3	NA	28.0814	0	445.21	0	379.661	0	0.315121	0	0.353022	Inf	Inf	6.34029e-05	4.29232e-06
chr17	59482001	59482500	10	132.6	NA	27.2904	0	425.315	0	351.23	0	0.107279	0	0.261984	Inf	Inf	6.24874e-05	4.61782e-07
chr17	59488001	59488500	10	101.1	NA	22.5442	0	434.439	0	375.719	0	0.233198	0	0.345918	Inf	Inf	6.29439e-05	1.88867e-06
chr17	60706001	60706500	10	59.9	NA	22.9397	0	479.306	0	444.131	0	0.282867	0	0.221483	Inf	Inf	6.02433e-05	1.37409e-06
chr17	64962001	64962500	10	86.6	NA	24.7195	0.980312	455.195	206.435	401.762	203.626	0.109675	0.00248441	0.184583	0.87039	31.3303	0.000133341	8.02373e-11
chr17	66196001	66196500	10	80.2	NA	30.4545	0.653541	481.58	156.953	427.164	169.589	0.927418	0.00161582	0.390162	1.2937	79.4385	0.000139097	5.882e-07
chr17	72667501	72668000	10	60.7	NA	21.5554	0.326771	471.54	131.912	437.254	167.626	0.209873	0.0023109	0.209555	2.10819	95.8734	0.000102468	6.63869e-07
chr17	77246001	77246500	10	37.4	NA	23.7308	0	525.1	0	509.898	0	2.14166	0	0.350342	Inf	Inf	6.34029e-05	2.25158e-06
chr17	77766001	77766500	10	79.1	NA	28.6747	0.326771	473.325	113.834	421.645	136.548	0.264878	0.00332607	0.230394	3.16228	122.486	8.45441e-05	1.52142e-07
chr17	77772501	77773000	10	103	NA	22.1487	1.1437	428.746	188.142	370.107	178.195	0.0293393	0.00101081	0.131439	0.695989	28.5278	0.000117877	8.69504e-08
chr17	77816501	77817000	10	98.2	NA	31.4432	0.980312	462.244	185.512	399.163	179.164	0.124933	0.00155093	0.180911	0.890589	44.1828	0.000139934	1.35174e-07
chr17	78966501	78967000	10	84.8	NA	26.6971	0	462.574	0	408.836	0	0.210947	0	0.234144	Inf	Inf	6.29439e-05	8.47436e-07
chr17	79316501	79317000	10	103.2	NA	21.9509	0	428.172	0	369.537	0	0.0256301	0	0.123706	Inf	Inf	6.06871e-05	3.9031e-09
chr17	79317001	79317500	10	104.4	NA	20.1711	0	420.106	0	362.536	0	0.0253596	0	0.135655	Inf	Inf	5.9802e-05	9.41077e-09
chr17	79374501	79375000	10	77.8	NA	21.9509	1.1437	456.616	223.879	409.743	224.171	0.580361	0.0024767	0.417375	0.700528	25.6928	0.00012543	6.62884e-06
chr17	80300501	80301000	10	46.1	NA	36.5849	1.79724	540.802	302.83	508.658	319.595	0.32939	0.0058875	0.11364	0.407168	26.7998	8.34027e-05	6.99654e-10
chr18	500001	500500	10	152.8	NA	61.621	0	414.021	0	318.512	0	0.4425	0	0.249951	Inf	Inf	6.11334e-05	7.47031e-07
chr18	903501	904000	10	28.5	NA	63.2978	0	566.871	0	542.466	0	21.9319	0	0.282161	Inf	Inf	6.20335e-05	2.24366e-07
chr18	904001	904500	10	57	NA	97.2522	2.11704	535.024	240.619	473.9	275.884	5.0725	0.015452	0.1987	0.864434	78.8229	0.000140775	5.55661e-06
chr18	904501	905000	10	73.9	NA	85.5149	2.11704	505.265	223.633	434.59	246.459	6.01174	0.030415	0.308928	1.51436	68.9174	0.000142468	2.93361e-07
chr18	906001	906500	10	81.8	NA	47.7877	0	446.577	0	383.262	0	0.882343	0	0.239003	Inf	Inf	6.11334e-05	2.16056e-07
chr18	906501	907000	10	95.9	NA	73.7775	5.29261	467.513	274.03	389.112	270.788	1.10268	0.0102273	0.207934	0.454368	22.6896	0.000145036	2.2969e-06
chr18	2060501	2061000	10	7.9	NA	23.8939	0	623.583	0	667.675	0	209.652	0	0.442347	Inf	Inf	5.84931e-05	2.22553e-06
chr18	2848001	2848500	10	71.2	NA	38.9847	1.41136	443.393	216.605	389.684	243.12	0.479475	0.0187523	0.183032	1.30351	36.0118	0.000134967	5.80322e-10
chr18	3151501	3152000	10	21.3	NA	73.7775	4.23409	603.317	391.465	588.898	456.471	65.2901	0.110923	0.314656	0.322277	24.8488	0.00010927	7.44868e-06
chr18	3284001	3284500	10	24.9	NA	26.8282	0.705681	509.444	251.657	507.2	335.285	14.4729	0.123218	0.455936	2.11298	50.2266	0.000105828	3.95821e-06
chr18	3526501	3527000	10	20	NA	30.1817	0	533.229	0	539.358	0	4.4572	0	0.190307	Inf	Inf	6.20335e-05	2.69725e-06
chr18	3590501	3591000	10	17.5	NA	36.0504	1.41136	564.305	317.005	571.626	409.011	20.9726	0.254529	0.284534	1.29235	41.2292	0.000133341	3.45956e-07
chr18	3655501	3656000	10	21	NA	33.5352	0	538.996	0	540.652	0	2.13724	0	0.122987	Inf	Inf	5.9802e-05	8.01853e-09
chr18	3669501	3670000	10	40	NA	104.378	4.93977	574.197	340.259	526.434	377.088	5.51064	0.155215	0.129556	0.744626	34.2463	0.000156565	6.93601e-09
chr18	3670001	3670500	10	25	NA	57.8483	0	566.954	0	550.89	0	8.97421	0	0.180313	Inf	Inf	6.15822e-05	9.93503e-06
chr18	3874001	3874500	10	10.6	NA	33.5352	1.05852	609.663	409.234	638.278	513.286	58.3227	4.57292	0.275632	1.6403	21.2528	0.000126983	5.8014e-06
chr18	4453501	4454000	10	54.8	NA	49.4645	0	483.234	0	436.835	0	1.86735	0	0.224156	Inf	Inf	6.02433e-05	1.0494e-06
chr18	4454001	4454500	10	92.5	NA	31.4393	0	402.591	0	341.806	0	0.339966	0	0.251223	Inf	Inf	6.20335e-05	4.19497e-07
chr18	6667001	6667500	10	10	NA	23.8939	0	588.611	0	625.909	0	31.3014	0	0.259823	Inf	Inf	5.84931e-05	1.60654e-07
chr18	6789501	6790000	10	21.8	NA	38.9847	2.11704	547.675	340.169	544.898	414.09	7.39	0.896451	0.206118	1.79161	24.9567	0.000126983	5.23803e-08
chr18	7116501	7117000	10	87.4	NA	49.0453	0	442.116	0	375.628	0	0.239903	0	0.131461	Inf	Inf	6.11334e-05	1.45891e-07
chr18	7117001	7117500	10	131.2	NA	34.3736	0	381.12	0	303.095	0	0.664177	0	0.454103	Inf	Inf	5.76329e-05	6.38382e-06
chr18	7117501	7118000	10	140.3	NA	20.5403	0.705681	328.292	100.53	258.447	108.994	0.0763465	0.00235805	0.289834	2.10839	41.3924	0.000102468	5.75125e-06
chr18	7204501	7205000	10	24.9	NA	48.2069	2.82273	566.58	371.656	550.86	431.113	50.1109	0.325451	0.427995	0.71522	20.736	0.00010651	3.05923e-06
chr18	7272501	7273000	10	39.6	NA	45.6918	1.7642	505.371	256.113	474.481	310.504	3.01094	0.087886	0.218353	1.68353	45.1286	0.000128551	6.12117e-07
chr18	7566501	7567000	10	133.9	NA	25.9898	0	359.417	0	285.211	0	0.462258	0	0.491274	Inf	Inf	6.11334e-05	6.2598e-06
chr18	7955001	7955500	10	11.4	NA	43.5958	0	624.793	0	645.197	0	125.428	0	0.337223	Inf	Inf	6.20335e-05	1.96995e-06
chr18	8244001	8244500	10	11.7	NA	25.5706	0	581.443	0	610.413	0	69.0206	0	0.4204	Inf	Inf	5.89269e-05	2.55749e-06
chr18	8249001	8249500	10	15.4	NA	20.9595	0	530.266	0	553.772	0	14.7706	0	0.358948	Inf	Inf	5.46986e-05	8.82081e-06
chr18	8346501	8347000	10	18.2	NA	23.8939	1.05852	524.115	297.673	538.412	391.177	5.52232	0.238327	0.236256	1.61015	32.8063	0.000121609	4.48022e-07
chr18	8367001	8367500	10	67.6	NA	72.1008	1.41136	496.964	202.155	433.932	234.75	2.90468	0.0126098	0.23718	1.29119	82.6243	0.000139934	4.66678e-07
chr18	8608501	8609000	10	75.2	NA	101.863	0	522.248	0	446.455	0	8.62427	0	0.301921	Inf	Inf	6.24874e-05	7.66293e-08
chr18	8965501	8966000	10	18.9	NA	20.1211	1.41136	507.451	317.005	523.27	404.31	4.95507	0.254529	0.273222	1.29235	20.8699	0.000124659	9.89723e-08
chr18	10361001	10361500	10	10.4	NA	22.6363	0	579.999	0	616.825	0	34.575	0	0.302739	Inf	Inf	5.46986e-05	8.01967e-07
chr18	10789001	10789500	10	7.2	NA	30.6009	0	649.615	0	693.488	0	206.551	0	0.321468	Inf	Inf	6.24874e-05	1.69066e-06
chr18	10832501	10833000	10	22.5	NA	21.7979	0	497.986	0	504.911	0	5.57696	0	0.32465	Inf	Inf	5.9802e-05	1.44382e-06
chr18	11688001	11688500	10	26.7	NA	54.914	3.88125	562.669	368.098	543.418	424.009	23.6641	0.0881186	0.308217	0.389884	20.7295	8.1155e-05	1.42246e-07
chr18	14179501	14180000	10	60.6	NA	77.1311	4.58693	513.685	313.341	453.685	330.218	1.44868	0.068509	0.137106	0.703375	23.5908	0.000149393	1.79079e-08
chr18	14431501	14432000	10	69.4	NA	29.7625	1.7642	423.588	216.713	376.184	244.77	1.8389	0.0200078	0.454385	1.34455	28.3682	0.000140775	9.71208e-06
chr18	18532501	18533000	10	15	NA	20.9595	1.05852	534.504	321.944	558.69	422.371	17.0999	0.45094	0.367106	1.61259	27.0502	0.000123891	6.16756e-06
chr18	19746501	19747000	10	73.8	NA	43.5958	1.41136	447.81	190.887	390.771	220.392	1.06747	0.0250383	0.259028	2.10825	53.1433	0.000107883	1.97484e-07
chr18	19747001	19747500	10	66.8	NA	70.424	0	496.407	0	434.266	0	0.482029	0	0.0972665	Inf	Inf	5.46986e-05	1.75494e-11
chr18	19747501	19748000	10	70.2	NA	106.055	0	526.002	0	453.713	0	1.81235	0	0.132322	Inf	Inf	6.34029e-05	1.44729e-08
chr18	19756501	19757000	10	78.7	NA	37.7271	0.705681	431.313	132.316	374.063	169.692	0.92909	0.00541302	0.294439	2.10819	93.8041	0.000105828	2.17153e-07
chr18	20513501	20514000	10	105.3	NA	23.0555	0	364.825	0	304.676	0	0.254896	0	0.341932	Inf	Inf	5.72064e-05	1.60993e-06
chr18	20514001	20514500	10	66.8	NA	92.6411	0	522.142	0	453.932	0	6.78762	0	0.26819	Inf	Inf	6.29439e-05	8.07403e-08
chr18	22307001	22307500	10	29.9	NA	25.1514	0	481.969	0	474.528	0	3.17214	0	0.296614	Inf	Inf	5.46986e-05	1.94305e-06
chr18	24235501	24236000	10	67.6	NA	72.9392	0	503.001	0	438.545	0	10.2108	0	0.413679	Inf	Inf	6.29439e-05	8.33227e-06
chr18	28518501	28519000	10	16.4	NA	21.3787	0.352841	526.094	232.762	546.57	345.702	5.82118	0.168385	0.236884	3.16228	78.4908	7.52118e-05	6.38103e-08
chr18	28917001	28917500	10	18.9	NA	24.3131	1.7642	522.192	333.526	534.534	417.504	1.8994	0.26147	0.141786	1.05539	20.0622	0.000126983	3.81768e-10
chr18	29140501	29141000	10	10.6	NA	20.5403	0	571.152	0	608.85	0	32.6174	0	0.326902	Inf	Inf	6.06871e-05	3.11384e-06
chr18	29599501	29600000	10	56.6	NA	38.9847	1.7642	466.837	226.323	422.243	264.898	4.93749	0.016184	0.443574	1.06648	41.995	0.000142468	4.76947e-06
chr18	30158501	30159000	10	22.6	NA	38.5655	0	542.445	0	538.602	0	15.1063	0	0.313742	Inf	Inf	6.11334e-05	6.38061e-06
chr18	30351501	30352000	10	98.3	NA	33.9544	0.352841	401.524	61.9538	337.109	99.9184	0.184674	0.00193453	0.187541	3.16228	164.748	8.34027e-05	1.3194e-07
chr18	30352001	30352500	10	76.6	NA	27.2474	0	405.005	0	355.686	0	0.282063	0	0.222311	Inf	Inf	5.89269e-05	2.60163e-07
chr18	31150001	31150500	10	14.3	NA	33.5352	0	582.701	0	598.569	0	37.2066	0	0.304048	Inf	Inf	6.15822e-05	3.84523e-08
chr18	31159001	31159500	10	92.1	NA	128.691	0	527.638	0	437.637	0	23.4365	0	0.466603	Inf	Inf	6.34029e-05	2.09263e-06
chr18	31804001	31804500	10	75.7	NA	41.0807	0.705681	440.186	143.853	383.323	181.279	0.312375	0.00731906	0.153518	2.10819	89.7141	0.000103802	9.35771e-09
chr18	32073001	32073500	10	82.2	NA	23.4747	2.11704	388.484	205.584	338.559	225.544	0.140294	0.00641957	0.191086	0.880892	21.5506	0.00012934	4.61654e-07
chr18	32558001	32558500	10	63.5	NA	70.424	2.82273	501.312	263.277	441.247	287.382	1.82276	0.011825	0.178353	0.56232	39.1441	0.00010651	6.82803e-07
chr18	32640501	32641000	10	15.5	NA	21.7979	0	533.552	0	555.87	0	16.2644	0	0.362131	Inf	Inf	5.76329e-05	8.0328e-06
chr18	32974501	32975000	10	15.8	NA	22.6363	0.705681	535.014	266.66	555.764	375.049	5.22152	0.181583	0.201624	2.10819	56.0697	0.000103133	5.01773e-08
chr18	33360001	33360500	10	16.6	NA	37.7271	2.46989	572.008	378.086	580.881	461.014	29.2172	0.366782	0.306241	0.698054	20.3442	0.000126205	3.29308e-06
chr18	33728501	33729000	10	17.2	NA	20.9595	0.705681	520.418	261.22	539.193	365.518	7.55611	0.157504	0.288869	2.10819	50.5488	0.000101806	9.29261e-07
chr18	35142501	35143000	10	12.6	NA	21.7979	0	555.718	0	586.027	0	18.0025	0	0.292166	Inf	Inf	5.80618e-05	3.03711e-07
chr18	35145001	35145500	10	85.2	NA	84.2573	1.41136	489.933	171.369	413.794	196.031	0.750582	0.0150815	0.131159	2.11187	113.592	0.00010651	2.56721e-08
chr18	35358501	35359000	10	28.8	NA	31.8585	0	506.102	0	495.361	0	9.01249	0	0.37448	Inf	Inf	5.89269e-05	9.81146e-06
chr18	37421501	37422000	10	53.4	NA	74.1967	0	520.149	0	466.696	0	1.69025	0	0.137064	Inf	Inf	6.06871e-05	3.30991e-09
chr18	37665501	37666000	10	9.8	NA	26.8282	1.7642	603.512	403.574	638.585	513.559	115.245	1.69134	0.417068	1.07418	21.2601	0.000137433	6.25386e-06
chr18	38030001	38030500	10	10.4	NA	30.1817	0	603.159	0	634.523	0	46.5572	0	0.266214	Inf	Inf	6.20335e-05	3.8787e-07
chr18	38052501	38053000	10	12.5	NA	29.3433	0	580.736	0	605.653	0	31.3531	0	0.285752	Inf	Inf	5.84931e-05	1.20035e-06
chr18	38952001	38952500	10	14.2	NA	23.4747	0	548.647	0	572.995	0	15.9962	0	0.299741	Inf	Inf	6.11334e-05	1.35696e-06
chr18	41364001	41364500	10	15	NA	20.5403	0	531.478	0	556.377	0	7.12794	0	0.245762	Inf	Inf	5.9802e-05	4.03324e-07
chr18	43678501	43679000	10	58.3	NA	40.6615	0	463.871	0	418.088	0	1.77473	0	0.275554	Inf	Inf	5.93632e-05	9.70827e-07
chr18	44779501	44780000	10	18	NA	22.6363	0	524.21	0	539.189	0	14.4356	0	0.381547	Inf	Inf	5.9802e-05	2.64021e-06
chr18	55105001	55105500	10	90.5	NA	32.2777	0	405.761	0	345.622	0	0.823941	0	0.376537	Inf	Inf	6.24874e-05	7.63313e-06
chr18	55105501	55106000	10	89.8	NA	38.5655	0	420.7	0	357.534	0	0.294745	0	0.188315	Inf	Inf	5.80618e-05	1.58107e-08
chr18	74163001	74163500	10	50.6	NA	44.4342	2.11704	482.102	258.584	441.058	297.505	0.707737	0.0245088	0.139882	0.860782	33.0679	0.000121609	8.93702e-10
chr18	74200001	74200500	10	20.1	NA	26.8282	0	524.493	0	532.365	0	5.03152	0	0.224495	Inf	Inf	5.72064e-05	2.91147e-07
chr18	76517001	76517500	10	20.4	NA	23.0555	0	511.292	0	521.331	0	6.10701	0	0.289687	Inf	Inf	5.51106e-05	7.01911e-07
chr18	76736501	76737000	10	47.7	NA	71.2624	1.7642	527.158	233.866	479.255	281.371	3.13134	0.049066	0.171539	1.68256	78.3579	0.00012934	2.97168e-07
chr18	76741501	76742000	10	63.4	NA	20.9595	0.705681	400.94	176.634	364.648	218.287	0.255901	0.0172722	0.222313	2.10971	36.5276	0.000103802	4.9058e-07
chr18	77273001	77273500	10	77.6	NA	23.0555	1.41136	390.113	193.279	343.478	219.235	0.14214	0.0183828	0.188625	1.75083	25.8106	9.10363e-05	4.18567e-10
chr18	77905001	77905500	10	53.3	NA	41.0807	0	473.993	0	431.545	0	4.84626	0	0.403368	Inf	Inf	6.11334e-05	6.982e-06
chr18	77906501	77907000	10	44.3	NA	44.4342	0	494.637	0	459.122	0	0.851594	0	0.132054	Inf	Inf	4.13854e-05	7.49948e-10
chr19	571001	571500	10	78	NA	32.3614	1.49005	459.192	234.688	432.836	251.979	0.0896797	0.00586211	0.138292	0.93156	26.3472	0.000135785	1.86932e-13
chr19	789001	789500	10	56.5	NA	23.5745	0	461.35	0	455.23	0	0.188877	0	0.195136	Inf	Inf	5.9802e-05	6.08457e-08
chr19	1779001	1779500	10	40.7	NA	26.3606	0	498.239	0	506.861	0	0.578535	0	0.211274	Inf	Inf	6.11334e-05	2.1324e-07
chr19	2273001	2273500	10	78	NA	24.4318	0	437.007	0	414.387	0	0.203743	0	0.27824	Inf	Inf	6.24874e-05	2.40983e-06
chr19	2462501	2463000	10	89.7	NA	25.2891	1.15893	429.254	203.43	399.012	216.893	0.13265	0.00146108	0.248351	0.691104	26.5152	0.000121609	6.66628e-08
chr19	2463001	2463500	10	63.1	NA	22.2887	0	446.801	0	436.073	0	0.114494	0	0.183611	Inf	Inf	6.24874e-05	1.44382e-06
chr19	3478501	3479000	10	34.9	NA	24.0032	0.827805	504.734	262.536	522.084	327.743	0.626198	0.0152509	0.201983	1.05577	33.4938	0.000139097	7.23335e-08
chr19	6587001	6587500	10	38.8	NA	42.8628	0	539.847	0	544.517	0	1.97022	0	0.226826	Inf	Inf	6.34029e-05	2.59684e-07
chr19	6587501	6588000	10	40.5	NA	28.0751	0	503.237	0	511.332	0	1.1919	0	0.284148	Inf	Inf	6.29439e-05	2.29691e-06
chr19	6590001	6590500	10	64	NA	33.433	0.165561	478.361	95.9932	461.415	149.854	0.312713	0.0020093	0.201207	3.16228	196.069	8.56975e-05	5.05609e-08
chr19	10401001	10401500	10	102.2	NA	21.6457	0	405.623	0	371.025	0	0.0264972	0	0.150981	Inf	Inf	6.20335e-05	1.29996e-08
chr19	12947001	12947500	10	45.9	NA	21.4314	0.331122	471.928	141.548	477.3	209.417	0.133032	0.00637472	0.142699	3.16228	101.234	8.39719e-05	1.16673e-07
chr19	17623001	17623500	10	95.1	NA	23.3602	0.662244	421.596	175.74	388.908	190.09	0.293145	0.00485441	0.4079	1.78923	34.0867	0.000130133	3.84967e-06
chr19	18211501	18212000	10	37.1	NA	27.6465	0.993366	510.612	272.967	523.067	332.395	1.35228	0.0132612	0.274955	0.8626	31.6804	0.000139097	7.00282e-07
chr19	18314001	18314500	10	101.4	NA	27.2179	0.662244	425.728	157.146	388.247	170.462	0.276557	0.00158001	0.375439	1.29199	45.5282	0.000139097	8.19703e-06
chr19	19029001	19029500	10	57	NA	24.2175	0.993366	466.379	243.581	458.85	279.895	0.502443	0.021955	0.298097	1.61067	25.8479	0.000123891	1.90429e-08
chr19	20162501	20163000	10	44	NA	24.0032	0.993366	483.802	261.546	489.875	311.751	0.21272	0.010033	0.154601	0.867136	25.8263	0.000135785	1.18195e-07
chr19	23577501	23578000	10	50.5	NA	23.5745	0.827805	471.099	232.328	470.509	278.486	0.0698571	0.00715035	0.104528	1.06007	31.6988	0.000132533	2.50699e-12
chr19	23578001	23578500	10	50.8	NA	23.3602	0	469.766	0	469.022	0	0.108694	0	0.132668	Inf	Inf	5.42891e-05	1.95874e-09
chr19	30715501	30716000	10	54.5	NA	44.363	0.662244	517.798	222.524	504.476	265.361	2.20235	0.00828298	0.319552	1.29186	65.9211	0.000136608	2.70705e-08
chr19	30717501	30718000	10	87	NA	31.9328	0	449.946	0	418.171	0	0.312094	0	0.290983	Inf	Inf	6.24874e-05	4.27344e-07
chr19	30718001	30718500	10	109.2	NA	20.1455	0	395.864	0	358.678	0	0.14	0	0.394056	Inf	Inf	5.89269e-05	7.26998e-06
chr19	30719001	30719500	10	137.4	NA	21.0028	0	379.404	0	330.315	0	0.00890187	0	0.123112	Inf	Inf	5.72064e-05	9.06286e-09
chr19	33921001	33921500	10	28.8	NA	24.4318	0.165561	523.415	163.203	549.891	257.903	1.60255	0.0110361	0.253366	3.16228	150.401	8.39719e-05	1.31082e-06
chr19	36619001	36619500	10	65.2	NA	22.2887	0	444.951	0	432.444	0	0.163395	0	0.22469	Inf	Inf	6.11334e-05	3.03711e-07
chr19	36908501	36909000	10	55.3	NA	21.6457	0	459.79	0	455.304	0	0.194692	0	0.202183	Inf	Inf	6.20335e-05	9.16542e-08
chr19	42297001	42297500	10	27.9	NA	21.2171	0	519.402	0	548.582	0	3.85427	0	0.414	Inf	Inf	6.29439e-05	5.28329e-06
chr19	44711501	44712000	10	34.5	NA	31.0755	0	525.362	0	539.975	0	1.36973	0	0.228375	Inf	Inf	6.34029e-05	5.70726e-07
chr19	45350501	45351000	10	72.1	NA	33.8616	0	470.535	0	447.293	0	0.539211	0	0.292549	Inf	Inf	6.29439e-05	2.46313e-07
chr19	46456001	46456500	10	52.1	NA	22.503	0	464.653	0	463.156	0	0.252928	0	0.216307	Inf	Inf	6.06871e-05	1.4197e-07
chr19	46743501	46744000	10	22.8	NA	21.6457	0.827805	538.549	294.011	577.4	381.734	3.08058	0.083802	0.288463	1.66084	34.9081	0.000126983	8.9841e-07
chr19	48422501	48423000	10	36.1	NA	52.0783	1.65561	563.86	314.487	569.095	368.635	9.00539	0.000544459	0.354749	0.103276	37.4409	6.20335e-05	1.25429e-06
chr19	48439001	48439500	10	42.5	NA	22.2887	0	482.23	0	490.783	0	0.552518	0	0.254315	Inf	Inf	5.72064e-05	3.54727e-07
chr19	48444501	48445000	10	39.4	NA	25.2891	0.993366	498.685	260.732	509.306	318.305	0.602619	0.0424099	0.214378	1.8013	31.6732	0.000123891	1.39445e-08
chr19	48775001	48775500	10	78	NA	33.2187	1.82117	460.67	256.406	434.065	269.999	0.0361542	0.00984262	0.0861334	0.916673	20.397	0.000145036	5.93833e-12
chr19	49133501	49134000	10	81.5	NA	24.2175	1.15893	432.851	221.058	408.126	237.796	0.050613	0.00700195	0.146389	1.21005	22.2237	0.000151163	1.06166e-09
chr19	49224001	49224500	10	66.5	NA	20.1455	0	436.82	0	424.421	0	0.407089	0	0.394259	Inf	Inf	6.29439e-05	8.61737e-06
chr19	50195501	50196000	10	37.8	NA	20.3598	0.993366	484.919	275.145	500.506	332.979	0.276631	0.0387991	0.173758	1.43529	22.0565	0.000142468	1.16895e-08
chr19	50599001	50599500	10	36.6	NA	34.5046	0.662244	529.067	229.486	539.281	297.206	1.51249	0.00991332	0.228681	1.29396	69.8921	0.000136608	3.80137e-07
chr19	50602501	50603000	10	40.6	NA	56.3646	2.81454	558.021	346.461	556.734	387.473	5.26534	0.0232191	0.292682	0.449749	23.1401	0.000152053	4.72378e-07
chr19	50640501	50641000	10	40.5	NA	28.9324	0	506.216	0	513.809	0	1.29713	0	0.285151	Inf	Inf	5.93632e-05	1.2845e-06
chr19	50833501	50834000	10	77	NA	24.2175	0.662244	437.59	176.982	415.696	204.944	0.0278299	0.00492766	0.102056	1.77452	41.3215	0.000114231	1.61939e-13
chr19	51162501	51163000	10	89.6	NA	22.2887	0	419.697	0	391.135	0	0.193782	0	0.339941	Inf	Inf	6.11334e-05	3.14847e-06
chr19	52430501	52431000	10	65	NA	29.5753	0	466.45	0	450.519	0	0.225743	0	0.199627	Inf	Inf	5.89269e-05	3.01215e-07
chr19	53238001	53238500	10	75.1	NA	20.5741	0	426.872	0	408.378	0	0.044897	0	0.149036	Inf	Inf	6.11334e-05	1.2758e-08
chr19	53445501	53446000	10	70.5	NA	27.6465	0.662244	456.76	177.174	437.271	210.878	0.566678	0.00262131	0.358814	1.2911	52.9056	0.000135785	1.92335e-06
chr19	53465501	53466000	10	60.1	NA	22.7173	0	452.104	0	443.595	0	0.268917	0	0.262625	Inf	Inf	6.15822e-05	4.08531e-06
chr19	53466001	53466500	10	68.5	NA	28.0751	0	458.768	0	440.78	0	0.432823	0	0.305492	Inf	Inf	6.11334e-05	2.03178e-06
chr19	56156001	56156500	10	45.3	NA	23.1459	0	480.334	0	485.131	0	1.01454	0	0.353222	Inf	Inf	6.29439e-05	3.66757e-06
chr19	56989001	56989500	10	124	NA	31.9328	0	422.005	0	372.297	0	0.0979596	0	0.234544	Inf	Inf	5.93632e-05	4.14174e-10
chr19	56989501	56990000	10	84.9	NA	43.9344	1.32449	476.04	231.884	441.433	244.103	0.160739	0.0275729	0.14868	2.09341	33.9956	0.000126983	1.03873e-15
chr19	58315001	58315500	10	31.2	NA	22.9316	0.827805	513.943	281.86	536.901	351.115	1.28226	0.0249581	0.256379	1.05725	29.5583	0.000139934	8.0333e-10
chr19	58400001	58400500	10	60.9	NA	25.7177	1.32449	461.602	249.149	450.649	280.182	0.430274	0.00273445	0.293561	0.529702	22.6345	0.000107883	2.75363e-06
chr19	58609501	58610000	10	72.2	NA	25.5034	0	447.362	0	427.934	0	0.450141	0	0.361419	Inf	Inf	6.15822e-05	7.59266e-06
chr19	58661501	58662000	10	73.8	NA	25.7177	0	445.846	0	425.273	0	0.201598	0	0.246689	Inf	Inf	6.11334e-05	4.65541e-07
chr1	18966501	18967000	10	51.4	NA	22.5322	0.70754	461.388	232.602	473.445	273.248	0.117703	0.00115052	0.148152	0.558714	38.1442	0.000108575	1.9567e-08
chr1	50893001	50893500	10	86.1	NA	22.6366	0	421.137	0	408.604	0	0.111582	0	0.2589	Inf	Inf	6.38644e-05	2.93414e-06
chr1	51442501	51443000	10	56.5	NA	21.5934	0.265328	456.474	147.541	463.665	194.418	1.21952	0.000840024	0.512181	1.61184	119.907	0.00012543	9.17514e-06
chr1	110883501	110884000	10	55.9	NA	27.748	1.50352	468.273	282.217	474.394	310.868	0.090246	0.000993393	0.117375	0.255311	20.7323	0.00012543	6.41515e-13
chr1	144534001	144534500	10	54.5	NA	45.7947	0.972868	503.912	259.329	506.394	292.71	0.284023	0.0101842	0.124058	1.13414	48.2788	0.000166842	2.11093e-08
chr1	149298001	149298500	10	47.5	NA	24.4099	1.06131	473.904	266.561	488.806	307.193	0.967687	0.00756026	0.354156	0.881132	28.1479	0.000163049	3.63033e-07
chr1	152080001	152080500	10	79.9	NA	22.2193	0.176885	425.726	122.852	416.934	152.356	0.022472	0.000712004	0.108692	2.1125	109.189	0.000107883	1.8372e-07
chr1	152080501	152081000	10	103.6	NA	22.6366	0	409.022	0	387.335	0	0.0367317	0	0.177139	Inf	Inf	6.34029e-05	5.90199e-09
chr1	152081501	152082000	10	81.2	NA	20.2373	0.442213	418.795	166.012	410.05	188.499	0.0217278	0.000610395	0.118202	1.05496	53.2491	0.000141619	1.23009e-10
chr1	152082001	152082500	10	68	NA	20.0287	0	431.466	0	431.346	0	0.0551374	0	0.15663	Inf	Inf	5.9802e-05	1.64238e-10
chr1	214159501	214160000	10	47.6	NA	32.8595	0	493.01	0	505.036	0	0.664473	0	0.222326	Inf	Inf	6.29439e-05	1.09877e-07
chr1	215259501	215260000	10	22.7	NA	26.4963	1.2382	536.149	339.127	585.579	413.978	4.06508	0.0104798	0.293788	0.367398	24.6298	0.000139934	2.32035e-06
chr1	228136001	228136500	10	119.1	NA	20.133	0	395.324	0	367.397	0	0.136765	0	0.41709	Inf	Inf	6.34029e-05	3.27131e-06
chr1	231472501	231473000	10	77	NA	31.1905	0.619098	452.932	212.838	442.399	231.958	0.135686	0.00786981	0.179867	1.93867	44.7547	0.000128551	1.67301e-08
chr1	247496001	247496500	10	69.2	NA	22.3236	0	439.38	0	437.09	0	0.136355	0	0.219553	Inf	Inf	6.38644e-05	5.48871e-07
chr20	271501	272000	10	47.1	NA	20.8943	0	470.264	0	450.396	0	0.552766	0	0.331152	Inf	Inf	6.20335e-05	1.44766e-06
chr20	19343001	19343500	10	24.2	NA	38.5965	1.57211	581.838	260.318	580.028	327.921	4.78515	0.128362	0.257672	1.05574	25.016	0.000140775	5.0676e-06
chr20	20350501	20351000	10	82.3	NA	41.7887	1.25769	477.211	145.195	419.528	172.544	0.372823	0.00513878	0.250345	1.29848	44.1791	0.000139097	2.68438e-07
chr20	21487001	21487500	10	118	NA	32.7925	0	427.514	0	357.651	0	0.433393	0	0.48811	Inf	Inf	6.29439e-05	7.20056e-06
chr20	21493001	21493500	10	109.2	NA	30.1807	0	422.444	0	358.759	0	0.023384	0	0.120443	Inf	Inf	5.51106e-05	2.0851e-10
chr20	21493501	21494000	10	94.1	NA	31.9219	0	439.978	0	381.999	0	0.0542475	0	0.148847	Inf	Inf	6.11334e-05	1.84942e-08
chr20	21494001	21494500	10	89.8	NA	24.9571	0	423.602	0	372.359	0	0.0577145	0	0.186627	Inf	Inf	5.9802e-05	3.35265e-08
chr20	21495001	21495500	10	80.9	NA	20.0237	0	414.766	0	372.297	0	0.0717208	0	0.231151	Inf	Inf	4.76823e-05	1.09152e-07
chr20	21499001	21499500	10	63	NA	27.5689	0.314422	464.031	85.9943	426.68	138.474	0.227822	0.00470842	0.228991	3.16228	96.0596	8.1155e-05	4.48389e-08
chr20	21499501	21500000	10	55	NA	26.1179	0	473.467	0	442.806	0	0.501417	0	0.303577	Inf	Inf	5.84931e-05	1.78105e-07
chr20	22314501	22315000	10	25.1	NA	44.4005	0	591.835	0	585.396	0	10.1776	0	0.333569	Inf	Inf	6.29439e-05	3.39922e-06
chr20	23001501	23002000	10	13.5	NA	62.683	0	695.914	0	706.254	0	148.197	0	0.368088	Inf	Inf	6.29439e-05	1.93227e-06
chr20	24284001	24284500	10	21.8	NA	22.0551	0.943266	547.627	242.137	560.324	318.601	0.299391	0.168468	0.0969069	1.61119	22.1642	9.6624e-05	3.82841e-17
chr20	24284501	24285000	10	18.1	NA	29.8905	1.57211	594.64	275.426	608.802	354.946	5.07167	0.209031	0.227728	1.06156	22.9614	0.000144176	3.51597e-06
chr20	24483501	24484000	10	21.3	NA	23.2159	0.628844	555.783	208.056	568.145	292.31	3.82277	0.0985199	0.314197	2.10926	41.8172	0.000107195	6.93231e-07
chr20	24740501	24741000	10	7.2	NA	20.6041	0	702.362	0	752.072	0	179.308	0	0.374931	Inf	Inf	6.02433e-05	3.42673e-06
chr20	24931501	24932000	10	30.8	NA	22.9257	0	515.403	0	512.93	0	0.858406	0	0.240941	Inf	Inf	6.06871e-05	3.71716e-07
chr20	25058501	25059000	10	46	NA	55.7182	0	552.304	0	515.448	0	4.20006	0	0.34328	Inf	Inf	6.29439e-05	3.57034e-06
chr20	25064501	25065000	10	91.7	NA	71.9694	1.88653	510.576	176.682	438.336	192.403	0.0689166	0.00610607	0.0723126	0.86134	40.0168	0.00012934	1.44364e-13
chr20	25065001	25065500	10	84.2	NA	69.3576	3.14422	515.72	220.013	447.86	231.698	0.451495	0.0580596	0.174081	1.34089	21.48	0.000137433	1.98851e-12
chr20	31070001	31070500	10	83.5	NA	46.4319	0	482.867	0	422.967	0	0.453411	0	0.25808	Inf	Inf	6.29439e-05	1.74165e-06
chr20	33103001	33103500	10	48.9	NA	76.6126	0	577.629	0	531.084	0	10.217	0	0.395889	Inf	Inf	6.34029e-05	6.8908e-07
chr20	33103501	33104000	10	77.1	NA	37.7259	0	473.877	0	421.186	0	0.369969	0	0.259497	Inf	Inf	6.15822e-05	1.40699e-08
chr20	33298001	33298500	10	72.3	NA	49.0436	2.20095	499.978	200.991	445.569	224.15	0.711058	0.00860112	0.263555	0.696696	24.0351	0.00012543	9.63391e-07
chr20	33460501	33461000	10	67.8	NA	53.3966	0	512.602	0	459.516	0	1.03902	0	0.274079	Inf	Inf	6.34029e-05	8.14314e-07
chr20	34205001	34205500	10	67.4	NA	38.5965	1.25769	485.286	166.906	438.751	200.257	0.276607	0.0100819	0.195847	1.29134	34.537	0.000139934	3.04143e-07
chr20	36661001	36661500	10	48.2	NA	33.9533	0	515.25	0	483.725	0	2.82388	0	0.437806	Inf	Inf	6.24874e-05	2.31466e-08
chr20	37075501	37076000	10	72.9	NA	32.5023	0	463.81	0	417.03	0	0.410912	0	0.308348	Inf	Inf	6.34029e-05	4.23974e-06
chr20	37353501	37354000	10	108.1	NA	67.036	1.88653	491.824	158.911	413.131	169.666	0.392911	0.0121829	0.215916	1.61033	42.3548	0.00012543	2.60695e-11
chr20	37354001	37354500	10	78.9	NA	88.2205	3.77306	541.075	232.895	471.713	245.407	0.306624	0.0359674	0.106037	0.861316	23.7166	0.000139097	3.63284e-12
chr20	37355501	37356000	10	83.3	NA	39.1769	1.25769	468.353	161.09	411.885	184.742	0.114542	0.0223985	0.154217	2.10971	30.9359	0.000105828	6.75094e-12
chr20	37359501	37360000	10	69.1	NA	30.7611	0	463.532	0	420.291	0	0.354258	0	0.287254	Inf	Inf	6.24874e-05	4.08531e-06
chr20	39321001	39321500	10	70.2	NA	66.7458	1.57211	528.445	190.337	469.523	217.067	0.275394	0.0265917	0.11682	1.44919	39.9219	0.00014332	2.0224e-12
chr20	41817001	41817500	10	72.4	NA	66.4556	1.57211	525.504	172.259	465.241	200.915	0.756844	0.0451174	0.200572	2.51056	51.2662	0.000109969	2.82827e-08
chr20	42621501	42622000	10	20.7	NA	29.0199	0	576.238	0	585.838	0	5.45457	0	0.294097	Inf	Inf	6.29439e-05	3.57824e-06
chr20	43538001	43538500	10	52.9	NA	32.5023	0	493.408	0	460.772	0	0.347367	0	0.199219	Inf	Inf	6.15822e-05	2.70782e-06
chr20	43733001	43733500	10	15.8	NA	29.0199	0.943266	605.483	265.182	626.024	353.633	12.4734	0.349122	0.313832	1.61254	30.7126	0.000123891	8.1433e-06
chr20	44841501	44842000	10	17.7	NA	20.8943	0	566.056	0	588.124	0	2.89018	0	0.241706	Inf	Inf	4.88003e-05	1.97593e-07
chr20	45629001	45629500	10	19.7	NA	53.1064	0	633.999	0	633.773	0	31.0615	0	0.352522	Inf	Inf	6.11334e-05	1.3785e-06
chr20	45651501	45652000	10	21.8	NA	28.7297	0	568.468	0	576.46	0	2.40887	0	0.214409	Inf	Inf	6.11334e-05	2.2453e-06
chr20	45967001	45967500	10	27.3	NA	28.7297	0.314422	545.043	162.278	543.712	242.718	1.94347	0.0522458	0.254627	3.16228	75.7459	8.45441e-05	6.17909e-06
chr20	45991001	45991500	10	32.8	NA	62.1026	1.88653	593.449	249.041	569.268	303.287	4.53759	0.159465	0.218485	1.40582	34.3231	0.0001459	1.91072e-08
chr20	46442501	46443000	10	14.1	NA	29.3101	0	621.389	0	645.731	0	13.4409	0	0.269509	Inf	Inf	6.11334e-05	6.33289e-07
chr20	47100501	47101000	10	29.9	NA	63.5536	1.57211	603.469	247.717	583.038	306.952	11.1322	0.0860606	0.303685	1.05455	39.4939	0.000144176	4.32133e-06
chr20	47935501	47936000	10	89.7	NA	53.977	2.20095	492.05	189.961	425.424	204.236	0.734489	0.00668694	0.294415	0.731041	26.0232	0.000126205	1.13669e-09
chr20	49303501	49304000	10	32.5	NA	41.7887	1.88653	564.261	258.538	547.267	311.414	6.04508	0.0820548	0.357126	0.868138	20.8649	0.000138263	1.17556e-06
chr20	49307501	49308000	10	51.7	NA	40.0475	0	513.366	0	477.715	0	0.48194	0	0.184971	Inf	Inf	6.11334e-05	7.96875e-09
chr20	49308501	49309000	10	29.1	NA	27.8591	0	548.454	0	542.206	0	7.65655	0	0.485254	Inf	Inf	6.15822e-05	2.53911e-06
chr20	49317501	49318000	10	15.2	NA	21.7649	0.314422	587.811	193.46	614.856	297.788	6.28732	0.139728	0.275062	3.16228	77.1188	8.34027e-05	2.9239e-07
chr20	49411001	49411500	10	108.8	NA	46.1417	0	460.487	0	388.451	0	0.597332	0	0.386792	Inf	Inf	6.34029e-05	6.50686e-06
chr20	50324001	50324500	10	13.8	NA	20.3139	0	594.628	0	626.409	0	8.90401	0	0.301784	Inf	Inf	6.15822e-05	1.91935e-06
chr20	50416001	50416500	10	33.6	NA	41.2083	1.25769	558.114	240.938	540.346	295.523	3.87586	0.105726	0.3077	1.30075	25.5953	0.000138263	1.37831e-06
chr20	50418501	50419000	10	81.1	NA	33.6631	0	460.482	0	407.53	0	0.444855	0	0.333817	Inf	Inf	5.93632e-05	7.81754e-07
chr20	50419001	50419500	10	57.5	NA	38.5965	0	500.761	0	461.05	0	0.337802	0	0.179968	Inf	Inf	5.51106e-05	7.48877e-09
chr20	50421501	50422000	10	19.2	NA	23.2159	0.943266	566.352	257.893	583.069	337.795	3.20794	0.278419	0.25375	1.61549	21.6104	0.000123127	6.67757e-08
chr20	50556001	50556500	10	35.9	NA	53.1064	0.943266	570.403	184.385	545.561	246.544	4.58949	0.0274205	0.289202	1.61646	72.3115	0.000124659	5.61953e-06
chr20	50619501	50620000	10	17.8	NA	24.6669	0	579.358	0	598.056	0	2.94076	0	0.20806	Inf	Inf	5.84931e-05	7.73751e-08
chr20	50664501	50665000	10	22.7	NA	48.7534	1.88653	611.309	283.591	607.001	349.955	19.1711	0.179764	0.362966	0.865479	24.6243	0.000139934	3.96971e-06
chr20	51660501	51661000	10	15.9	NA	23.5061	0.943266	588.187	259.488	612.223	348.72	5.27755	0.291578	0.250879	1.61214	27.3385	0.000126205	8.49881e-07
chr20	52198001	52198500	10	55.1	NA	68.487	0	551.657	0	503.223	0	0.317605	0	0.0951291	Inf	Inf	6.24874e-05	8.79045e-09
chr20	52198501	52199000	10	55.2	NA	83.5773	0	569.205	0	516.691	0	0.41057	0	0.087744	Inf	Inf	5.89269e-05	4.87363e-11
chr20	52216501	52217000	10	22.1	NA	64.7144	0	637.103	0	628.71	0	23.2902	0	0.294166	Inf	Inf	6.29439e-05	8.72853e-07
chr20	52289501	52290000	10	23.9	NA	22.9257	0	542.698	0	550.535	0	2.1091	0	0.272775	Inf	Inf	5.84931e-05	1.55964e-07
chr20	52301501	52302000	10	20.9	NA	20.6041	0.314422	547.617	165.898	563.055	259.29	2.09815	0.0585666	0.256569	3.16228	73.7715	8.34027e-05	3.843e-08
chr20	52329001	52329500	10	31.4	NA	44.6907	0	570.022	0	553.964	0	6.08355	0	0.334481	Inf	Inf	6.34029e-05	3.11128e-06
chr20	52355001	52355500	10	31.9	NA	51.6554	2.51538	580.169	271.288	560.794	322.646	2.62331	0.0458163	0.19462	0.530517	20.6266	0.000105828	3.93109e-08
chr20	52515001	52515500	10	20.6	NA	43.5299	0	613.334	0	614.872	0	14.7439	0	0.31072	Inf	Inf	6.29439e-05	4.2656e-08
chr20	52559001	52559500	10	15.1	NA	22.6355	0	590.938	0	617.705	0	3.77303	0	0.205284	Inf	Inf	5.89269e-05	1.40527e-07
chr20	54174501	54175000	10	13.6	NA	26.9885	0	620.738	0	647.572	0	17.988	0	0.31421	Inf	Inf	6.24874e-05	6.58016e-07
chr20	54919001	54919500	10	51	NA	25.2473	0	475.673	0	449.417	0	0.418302	0	0.270083	Inf	Inf	5.89269e-05	6.89722e-07
chr20	55637001	55637500	10	20.4	NA	31.9219	1.25769	584.641	261.99	593.292	338	5.302	0.203833	0.262318	1.29576	25.1929	0.000139097	2.60594e-06
chr20	56452501	56453000	10	24.8	NA	25.2473	0	545.408	0	550.233	0	0.753595	0	0.157867	Inf	Inf	5.84931e-05	3.94272e-09
chr20	56604001	56604500	10	11.8	NA	22.9257	0	623.49	0	658.924	0	17.6569	0	0.301256	Inf	Inf	6.20335e-05	4.35839e-06
chr20	56811501	56812000	10	42.2	NA	34.5337	0	517.613	0	494.189	0	0.816392	0	0.22886	Inf	Inf	6.34029e-05	4.81517e-06
chr20	57975001	57975500	10	29.7	NA	20.0237	0.628844	507.787	189.36	509.396	260.245	0.519105	0.0545972	0.205172	2.10878	31.6924	0.000101806	1.51904e-08
chr20	58101001	58101500	10	47.7	NA	20.0237	0.943266	462.679	175.786	443.701	225.086	0.254891	0.0207461	0.246151	1.61029	22.9304	0.000120106	9.0883e-08
chr20	59079501	59080000	10	12.4	NA	28.4395	0.628844	634.186	287.268	663.983	383.824	19.2783	1.19778	0.277103	2.10819	30.5219	0.00010651	4.47484e-06
chr20	59561501	59562000	10	15.5	NA	42.9495	1.25769	641.909	292.441	655.47	376.59	31.7239	0.53054	0.324204	1.29311	30.8426	0.000138263	2.61961e-06
chr20	59837001	59837500	10	35	NA	43.2397	1.88653	556.597	248.295	536.521	299.368	1.06981	0.0584667	0.164608	0.861312	22.3825	0.000130929	6.30259e-10
chr20	60124501	60125000	10	24	NA	35.4043	0	578.667	0	578.112	0	6.6462	0	0.315372	Inf	Inf	6.24874e-05	2.38858e-06
chr20	60255501	60256000	10	27.4	NA	22.9257	0	528.065	0	530.33	0	2.05132	0	0.320277	Inf	Inf	6.15822e-05	2.78646e-06
chr20	60266501	60267000	10	19.9	NA	46.1417	0.943266	622.17	238.13	623.959	320.031	17.7647	0.148437	0.306968	1.61107	57.4157	0.000124659	2.14463e-07
chr20	61051501	61052000	10	106.6	NA	38.8867	0.628844	449.939	85.7496	381.612	111.395	0.474759	0.00207695	0.391034	2.10839	81.5193	0.000107195	1.40399e-06
chr20	61509501	61510000	10	34	NA	47.0123	0	569.296	0	548.235	0	7.62954	0	0.377832	Inf	Inf	6.34029e-05	2.35101e-06
chr20	61747501	61748000	10	41.2	NA	25.2473	0	495.504	0	478.629	0	0.534096	0	0.240931	Inf	Inf	5.9802e-05	3.04779e-07
chr20	61807001	61807500	10	90.4	NA	32.5023	0.943266	446.108	126.304	389.351	152.517	0.0710898	0.00435522	0.158386	1.61035	41.0773	0.000110671	2.02126e-11
chr20	61807501	61808000	10	78.2	NA	36.8553	0	468.276	0	415.929	0	0.0162055	0	0.0580602	Inf	Inf	6.02433e-05	2.93112e-09
chr20	61808001	61808500	10	122.4	NA	46.7221	0	452.668	0	374.748	0	0.347606	0	0.323889	Inf	Inf	6.15822e-05	1.28803e-07
chr20	62711501	62712000	10	111.4	NA	22.3453	0	399.08	0	339.375	0	0.177108	0	0.437929	Inf	Inf	6.24874e-05	5.85655e-06
chr21	9729001	9729500	10	12	NA	23.6783	0	578.034	0	599.815	0	20.4677	0	0.28513	Inf	Inf	5.46986e-05	1.37591e-06
chr21	10106001	10106500	10	12.5	NA	24.8925	0.511716	574.417	268.75	594.551	378.673	13.5803	0.698978	0.24245	3.16228	57.491	7.89538e-05	2.58746e-06
chr21	10136001	10136500	10	8.7	NA	22.464	1.02343	632.599	405.409	660.732	507.562	53.3772	8.26418	0.240812	2.10819	22.2489	9.53604e-05	7.43323e-07
chr21	10204001	10204500	10	9.6	NA	32.1782	0	654.1	0	670.592	0	319.707	0	0.456514	Inf	Inf	6.02433e-05	5.54587e-06
chr21	15261501	15262000	10	13.6	NA	22.464	1.02343	554.478	304.245	574.375	400.665	9.32112	0.728412	0.254548	2.10819	29.6268	9.98385e-05	7.43323e-07
chr21	17032501	17033000	10	7.2	NA	26.1068	0	701.163	0	723.782	0	456.475	0	0.311879	Inf	Inf	6.06871e-05	3.11788e-06
chr21	17575501	17576000	10	6.7	NA	21.8569	0.511716	784.407	477.45	790.421	580.023	8733.83	104.845	0.507472	3.16228	56.8743	5.89269e-05	3.4565e-06
chr21	19105501	19106000	10	12	NA	29.7496	0	600.118	0	616.294	0	53.5859	0	0.354893	Inf	Inf	6.06871e-05	3.11384e-06
chr21	20900501	20901000	10	10	NA	21.2497	0	599.578	0	627.344	0	32.3831	0	0.277664	Inf	Inf	5.42891e-05	1.20035e-06
chr21	22079001	22079500	10	11.3	NA	22.464	0	584.053	0	608.082	0	36.8961	0	0.356406	Inf	Inf	5.76329e-05	3.31843e-06
chr21	24389001	24389500	10	8	NA	20.6426	0	647	0	676.748	0	154.459	0	0.345232	Inf	Inf	5.93632e-05	7.39103e-06
chr21	26346501	26347000	10	9	NA	20.6426	0	682.393	0	695.759	0	6307.64	0	1.44891	Inf	Inf	5.72064e-05	1.45895e-06
chr21	28339001	28339500	10	86.9	NA	47.9637	0	424.932	0	361.203	0	0.397153	0	0.244823	Inf	Inf	6.06871e-05	5.20305e-08
chr21	28339501	28340000	10	80.4	NA	74.0705	0	468.043	0	398.256	0	0.509829	0	0.166216	Inf	Inf	5.9802e-05	1.9306e-09
chr21	30615001	30615500	10	4.3	NA	21.8569	0	790.819	0	823.064	0	2844.25	0	0.268359	Inf	Inf	4.88003e-05	8.98853e-07
chr21	33821001	33821500	10	17.6	NA	37.0352	2.04686	564.107	326.828	565.364	401.518	14.7054	1.255	0.285165	2.11012	25.3296	0.000100491	8.51792e-08
chr21	34392501	34393000	10	81.4	NA	46.1423	0	426.926	0	366.798	0	0.161381	0	0.152409	Inf	Inf	5.72064e-05	1.31541e-09
chr21	34395001	34395500	10	76.5	NA	69.8205	0.511716	467.636	53.5291	401.076	95.8395	0.401725	0.00398457	0.14826	3.16228	214.165	8.39719e-05	3.37289e-09
chr21	34398501	34399000	10	95.4	NA	66.7849	0.511716	443.06	64.8546	368.868	90.3804	0.150714	0.00522963	0.121597	3.16228	139.611	7.89538e-05	9.57269e-09
chr21	34747501	34748000	10	12.6	NA	26.1068	0	578.988	0	597.462	0	16.4318	0	0.252597	Inf	Inf	5.72064e-05	1.6732e-07
chr21	35574001	35574500	10	52.6	NA	54.6422	0	481.216	0	434.739	0	0.625881	0	0.157486	Inf	Inf	5.9802e-05	5.10952e-09
chr21	36045001	36045500	10	18.6	NA	20.6426	0.511716	507.386	228.963	519.567	322.362	2.30858	0.268911	0.221646	3.16228	41.8031	5.84931e-05	1.31111e-08
chr21	36078501	36079000	10	14.9	NA	21.2497	0	542.92	0	560.015	0	16.3519	0	0.386767	Inf	Inf	5.42891e-05	1.20035e-06
chr21	36233001	36233500	10	16.9	NA	29.7496	0.511716	550.696	208.087	557.906	312.403	17.6922	0.162904	0.366807	3.16228	89.8435	7.52118e-05	3.994e-06
chr21	36263501	36264000	10	64.8	NA	114.749	0	523.715	0	453.348	0	1.54231	0	0.149221	Inf	Inf	6.29439e-05	2.57451e-07
chr21	36335001	36335500	10	25	NA	61.3206	0	565.107	0	544.064	0	1.32937	0	0.0847269	Inf	Inf	5.72064e-05	1.3411e-09
chr21	36335501	36336000	10	25.6	NA	57.6778	0	556.312	0	536.011	0	11.8681	0	0.281037	Inf	Inf	6.15822e-05	6.12956e-06
chr21	36410001	36410500	10	24.1	NA	37.0352	0	530.357	0	520.436	0	12.3248	0	0.389822	Inf	Inf	5.84931e-05	1.93148e-06
chr21	36576001	36576500	10	19.2	NA	42.4995	0	564.344	0	560.075	0	20.2688	0	0.333849	Inf	Inf	5.76329e-05	3.54459e-06
chr21	36579501	36580000	10	19.6	NA	48.5708	0	573.319	0	565.477	0	19.2882	0	0.292738	Inf	Inf	5.93632e-05	1.39317e-06
chr21	36944001	36944500	10	19.6	NA	31.571	1.02343	536.876	259.889	538.284	342.883	12.4055	0.251125	0.361952	2.10819	40.9373	0.000105828	5.46265e-06
chr21	37146501	37147000	10	8.3	NA	30.3568	0	671.332	0	692.592	0	343.524	0	0.385613	Inf	Inf	6.11334e-05	8.82081e-06
chr21	37255001	37255500	10	14.7	NA	35.2138	0	580.674	0	589.037	0	14.5336	0	0.23285	Inf	Inf	5.9802e-05	2.43134e-06
chr21	38065001	38065500	10	97.9	NA	61.9278	3.07029	436.309	205.735	362.206	197.545	0.905598	0.0399216	0.322956	1.61026	23.7474	0.000126983	2.99714e-07
chr21	39134501	39135000	10	25.4	NA	20.6426	0	471.229	0	473.014	0	0.927437	0	0.215856	Inf	Inf	5.34771e-05	4.58677e-07
chr21	39190501	39191000	10	17.8	NA	67.392	3.58201	611.674	389.364	600.15	449.1	38.9975	0.614656	0.26392	0.697069	21.0381	0.000126983	1.20511e-06
chr21	39589001	39589500	10	9.5	NA	24.2854	0	622.136	0	647.399	0	58.1514	0	0.284617	Inf	Inf	5.34771e-05	2.96095e-07
chr21	39668501	39669000	10	17.2	NA	26.7139	0	538.487	0	547.691	0	5.48006	0	0.236007	Inf	Inf	5.72064e-05	1.60501e-07
chr21	40006001	40006500	10	12.8	NA	41.2852	0	622.064	0	628.616	0	172.66	0	0.490851	Inf	Inf	6.06871e-05	2.34192e-06
chr21	40025501	40026000	10	21.4	NA	26.7139	0	513.468	0	515.297	0	4.06025	0	0.273455	Inf	Inf	5.80618e-05	4.03047e-07
chr21	40056001	40056500	10	16.6	NA	64.9635	0	617.309	0	608.739	0	50.224	0	0.280117	Inf	Inf	6.34029e-05	1.85754e-06
chr21	40146501	40147000	10	20.4	NA	30.3568	0.511716	533.109	214.481	532.96	305.231	16.7184	0.189936	0.439416	3.16228	67.5177	8.39719e-05	8.29163e-06
chr21	40224001	40224500	10	15.6	NA	32.7853	0	567.839	0	575.726	0	8.51898	0	0.207634	Inf	Inf	5.46986e-05	2.80672e-07
chr21	40314501	40315000	10	20	NA	37.0352	0	547.501	0	544.943	0	11.1825	0	0.302902	Inf	Inf	6.06871e-05	3.32335e-06
chr21	40432501	40433000	10	20.1	NA	32.1782	0	536.698	0	536.569	0	10.5233	0	0.33407	Inf	Inf	4.88003e-05	3.01119e-07
chr21	40469501	40470000	10	31.4	NA	41.8923	0.511716	510.249	155.204	488.811	231.686	2.21125	0.0457647	0.209669	3.16228	104.838	7.62668e-05	9.05523e-10
chr21	40760001	40760500	10	58.4	NA	50.9993	0	464.935	0	416.019	0	0.313102	0	0.135156	Inf	Inf	5.9802e-05	4.1195e-08
chr21	41491501	41492000	10	19	NA	33.3924	1.53515	546.617	302.087	547.505	377.481	20.6019	0.406123	0.415473	1.61546	27.6935	0.000121609	9.85612e-06
chr21	41613501	41614000	10	9.4	NA	21.8569	0	618.28	0	645.186	0	81.0614	0	0.351789	Inf	Inf	5.72064e-05	8.98853e-07
chr21	42214001	42214500	10	54.2	NA	60.1064	2.04686	486.145	229.263	436.534	253.769	0.406803	0.0482765	0.119746	1.33506	32.364	0.000134152	2.90538e-08
chr21	42821001	42821500	10	24.7	NA	26.1068	0.511716	498.035	169.397	494.772	258.095	3.87907	0.0643461	0.321066	3.16228	76.4731	8.17125e-05	5.80938e-07
chr21	42851001	42851500	10	24	NA	33.3924	1.02343	518.331	265.828	511.723	334.438	6.3132	0.289607	0.321843	2.10819	30.5833	0.000105828	3.8236e-06
chr21	43905001	43905500	10	19.1	NA	20.0355	0	501.853	0	513.772	0	2.12635	0	0.227168	Inf	Inf	5.72064e-05	1.60993e-06
chr21	44494501	44495000	10	103.8	NA	36.4281	0.511716	386.787	55.477	321.576	77.7059	0.211208	0.00417535	0.280881	3.16228	80.0732	7.52118e-05	5.30997e-08
chr21	44495001	44495500	10	132.8	NA	22.464	1.02343	323.899	75.7627	259.172	77.5217	0.0954227	0.00302035	0.398509	2.10826	29.7361	0.000105149	9.28813e-06
chr21	45336501	45337000	10	45.6	NA	72.2491	2.04686	518.538	242.885	471.559	275.41	1.2211	0.0630066	0.141198	1.29512	40.38	0.000130929	5.54032e-11
chr21	45603001	45603500	10	22.6	NA	69.8205	0	592.704	0	570.996	0	55.1315	0	0.393119	Inf	Inf	6.29439e-05	2.2485e-06
chr21	46016001	46016500	10	13	NA	26.1068	0	580.467	0	596.603	0	49.7823	0	0.432006	Inf	Inf	4.88003e-05	7.80674e-06
chr21	46774001	46774500	10	12.3	NA	23.6783	0	576.81	0	597.35	0	27.177	0	0.333368	Inf	Inf	5.30746e-05	1.37591e-06
chr21	46989001	46989500	10	25.2	NA	37.0352	2.55858	531.14	299.042	518.217	356.956	22.9548	0.161077	0.527074	1.05526	23.9006	0.000135785	8.20476e-06
chr21	47394001	47394500	10	93.9	NA	27.9282	0	371.649	0	316.576	0	0.128364	0	0.262111	Inf	Inf	5.30746e-05	5.84976e-07
chr21	47403001	47403500	10	68.5	NA	35.821	1.53515	421.212	176.401	373.373	197.865	0.152931	0.0198031	0.158785	1.61284	28.2268	0.000102468	1.43316e-10
chr21	47560501	47561000	10	41.8	NA	179.712	4.09373	603.831	300.373	540.671	325.419	7.43943	0.0429548	0.126528	0.536305	55.7813	0.000104474	2.22772e-11
chr22	16548001	16548500	10	11.6	NA	23.0458	0	832.371	0	841.642	0	474.027	0	0.283416	Inf	Inf	4.17173e-05	1.42767e-06
chr22	19165001	19165500	10	105.8	NA	23.8014	0	418.905	0	365.87	0	0.0499939	0	0.336331	Inf	Inf	5.9802e-05	9.55861e-07
chr22	19747001	19747500	10	71.3	NA	21.5346	0	448.509	0	416.093	0	0.0288096	0	0.181712	Inf	Inf	5.72064e-05	1.42669e-08
chr22	21297001	21297500	10	14.4	NA	20.779	2.26416	823.358	508.843	819.784	554.557	466.978	1.2581	0.311989	0.739793	45.6838	0.000119359	5.02061e-06
chr22	21457001	21457500	10	23	NA	28.335	0	636.26	0	640.859	0	3.80623	0	0.241641	Inf	Inf	5.9802e-05	4.80835e-08
chr22	22011001	22011500	10	58.9	NA	29.0906	0	497.807	0	467.863	0	0.164962	0	0.246808	Inf	Inf	6.24874e-05	8.65645e-06
chr22	22862501	22863000	10	83.4	NA	21.5346	0	431.367	0	391.917	0	0.027731	0	0.21708	Inf	Inf	5.93632e-05	8.26911e-08
chr22	23865001	23865500	10	59.3	NA	48.3585	0.970352	538.761	228.121	499.559	247.444	0.529712	0.0496678	0.276291	3.16228	37.3779	8.62786e-05	1.50092e-06
chr22	24199001	24199500	10	72.8	NA	60.4481	0	539.744	0	486.31	0	0.486819	0	0.261895	Inf	Inf	6.02433e-05	6.43263e-08
chr22	25927001	25927500	10	12.7	NA	20.779	0	823.358	0	828.371	0	396.491	0	0.28748	Inf	Inf	5.9802e-05	1.60993e-06
chr22	26566501	26567000	10	36.6	NA	28.7128	0	567.24	0	554.907	0	3.0102	0	0.474859	Inf	Inf	6.11334e-05	4.85185e-07
chr22	26726001	26726500	10	14.4	NA	30.224	2.58761	855.975	531.321	845.397	571.385	916.334	6.18272	0.300463	1.28272	51.9732	0.000154749	1.90653e-06
chr22	26921001	26921500	10	15.6	NA	26.446	5.49866	814.606	562.985	807.441	589.61	1865.62	0.531109	0.689549	0.265957	22.8595	0.000119359	1.94052e-07
chr22	27328501	27329000	10	16.5	NA	23.8014	2.58761	754.957	476.645	756.768	521.127	341.147	0.335458	0.585079	0.543163	29.6051	0.000103133	4.21417e-06
chr22	27728001	27728500	10	21.9	NA	23.0458	0	630.743	0	639.877	0	6.4623	0	0.33546	Inf	Inf	6.06871e-05	3.32335e-06
chr22	28838001	28838500	10	46.9	NA	20.779	0	495.236	0	481.417	0	0.138132	0	0.232616	Inf	Inf	5.42891e-05	2.41355e-08
chr22	28839001	28839500	10	39.7	NA	24.557	0	532.823	0	522.325	0	0.368742	0	0.246791	Inf	Inf	5.93632e-05	1.40699e-08
chr22	29876001	29876500	10	144.4	NA	22.2902	0	384.822	0	317.845	0	0.052457	0	0.509627	Inf	Inf	5.9802e-05	7.04041e-06
chr22	29877001	29877500	10	120	NA	23.4236	0	405.621	0	346.83	0	0.0354325	0	0.329823	Inf	Inf	5.80618e-05	2.02534e-07
chr22	31480501	31481000	10	83.3	NA	27.2016	0	453.968	0	409.746	0	0.0752562	0	0.275837	Inf	Inf	5.30746e-05	8.83055e-08
chr22	31481001	31481500	10	93.8	NA	28.7128	0.323451	444.876	72.7599	394.492	99.7215	0.0655805	0.00166321	0.285841	3.16228	69.4687	8.51193e-05	4.01813e-07
chr22	31503001	31503500	10	80.7	NA	43.0693	0.646902	496.039	161.951	444.949	176.8	0.133783	0.00520658	0.226824	2.11045	47.1639	9.98385e-05	5.04128e-08
chr22	32146501	32147000	10	44.1	NA	24.1792	0	531.237	0	513.894	0	1.56588	0	0.51792	Inf	Inf	5.9802e-05	1.59525e-06
chr22	32599501	32600000	10	86.4	NA	21.5346	0	427.225	0	386.249	0	0.0274316	0	0.226424	Inf	Inf	5.76329e-05	2.84882e-07
chr22	33716001	33716500	10	20.4	NA	26.8238	0.646902	693.624	336.823	694.104	401.912	156.118	0.265417	0.800679	2.22778	67.4803	9.41094e-05	6.76362e-08
chr22	33801501	33802000	10	22.3	NA	30.6018	0	656.266	0	658.682	0	12.8459	0	0.352772	Inf	Inf	5.9802e-05	1.13204e-06
chr22	34318501	34319000	10	63.3	NA	29.8462	0	489.796	0	456.648	0	0.072404	0	0.179272	Inf	Inf	6.11334e-05	1.15352e-06
chr22	35037001	35037500	10	18.6	NA	22.668	0.970352	762.293	327.577	754.339	401.316	1104.01	0.113768	0.96746	1.61366	164.307	0.000117141	1.07022e-06
chr22	35444501	35445000	10	16.7	NA	29.0906	0.970352	758.615	398.303	758.816	461.648	239.141	0.531702	0.469702	1.61015	72.7006	0.000123891	9.34715e-06
chr22	35887501	35888000	10	30.8	NA	21.5346	0	558.276	0	559.662	0	0.433721	0	0.199797	Inf	Inf	5.72064e-05	1.42669e-08
chr22	37059001	37059500	10	32.2	NA	34.3798	0.646902	591.726	263.844	582.89	316.013	1.52044	0.048357	0.254735	2.11154	46.4799	0.000101806	1.5819e-09
chr22	37253001	37253500	10	30.5	NA	23.0458	3.88141	648.503	392.52	631.181	416.066	155.789	0.206012	1.34311	1.06766	21.8597	0.00015932	1.56359e-06
chr22	37274501	37275000	10	13.7	NA	31.7352	6.14557	852.35	609.889	845.957	633.621	2030.93	4.10368	0.466332	0.442726	21.1204	0.000152948	5.41873e-06
chr22	39942001	39942500	10	42	NA	20.4012	0	503.256	0	495.257	0	0.175094	0	0.238846	Inf	Inf	6.15822e-05	8.53805e-06
chr22	40199001	40199500	10	13.2	NA	20.779	1.9407	823.358	504.723	825.732	557.431	361.247	1.60823	0.274406	0.874961	47.7886	0.000130929	1.02476e-06
chr22	40290501	40291000	10	14.4	NA	32.113	4.52831	848.345	571.481	839.405	601.453	2303.56	2.08642	0.520029	0.48038	30.6942	0.000137433	3.12022e-06
chr22	41682501	41683000	10	73.2	NA	29.0906	0	477.063	0	436.716	0	0.256837	0	0.39083	Inf	Inf	6.15822e-05	2.31928e-06
chr22	42863501	42864000	10	18.8	NA	21.9124	0.646902	683.583	337.684	691.802	408.151	68.896	0.544955	0.596931	3.16228	59.5652	8.39719e-05	1.22693e-06
chr22	44514001	44514500	10	20.6	NA	32.8686	0	688.319	0	689.271	0	78.1356	0	0.602042	Inf	Inf	6.24874e-05	5.07272e-06
chr22	46368501	46369000	10	92.7	NA	21.5346	0.970352	418.108	151.606	374.279	159.561	0.0204364	0.00241774	0.217014	1.61033	21.5736	0.000121609	6.70627e-06
chr22	46647001	46647500	10	60.8	NA	20.4012	0	470.177	0	443.996	0	0.179488	0	0.353615	Inf	Inf	5.72064e-05	2.6917e-08
chr22	48008001	48008500	10	24.1	NA	28.335	0	630.663	0	633.271	0	9.41478	0	0.405277	Inf	Inf	5.89269e-05	1.71991e-06
chr22	48951001	48951500	10	35.9	NA	28.335	0.323451	556.406	176.008	547.72	242.802	0.471559	0.0158955	0.212853	3.16228	80.9189	8.06004e-05	4.76537e-08
chr22	50066001	50066500	10	47.5	NA	21.5346	0	495.507	0	480.761	0	0.163388	0	0.252203	Inf	Inf	5.46986e-05	1.60654e-07
chr22	50066501	50067000	10	39.6	NA	46.0917	0	586.531	0	564.67	0	1.17798	0	0.238008	Inf	Inf	5.9802e-05	1.89893e-08
chr2	85553501	85554000	10	45.9	NA	21.3348	0.203156	483.18	166.469	496.244	223.599	0.0675639	0.00149419	0.241528	2.10819	58.6942	0.000107883	8.37775e-09
chr2	85554001	85554500	10	69.4	NA	22.8433	0	443.334	0	437.069	0	0.00486564	0	0.11557	Inf	Inf	6.29439e-05	2.70372e-08
chr2	88752501	88753000	10	98.7	NA	44.5014	0	465.914	0	435.609	0	0.110229	0	0.396364	Inf	Inf	6.34029e-05	5.73569e-08
chr2	102313001	102313500	10	69.6	NA	21.8736	0	455.2	0	447.174	0	0.193017	0	0.612734	Inf	Inf	6.29439e-05	2.1437e-06
chr2	105468501	105469000	10	76.1	NA	24.9984	0	441.792	0	430.235	0	0.0276549	0	0.281761	Inf	Inf	6.20335e-05	7.05814e-07
chr2	106016001	106016500	10	71.4	NA	28.4464	0.406312	464.701	175.404	453.879	208.946	0.143995	0.000780054	0.461063	1.3124	38.6739	0.000139934	9.45597e-08
chr2	119612001	119612500	10	62.5	NA	21.1193	0.101578	447.577	77.6812	446.992	134.075	0.02744	0.000174038	0.25806	3.16228	153.868	8.51193e-05	1.05295e-06
chr2	136876501	136877000	10	67.1	NA	20.1495	0	436.922	0	433.528	0	0.0243778	0	0.283915	Inf	Inf	6.29439e-05	6.24961e-06
chr2	148601001	148601500	10	80.8	NA	25.9681	0	442.471	0	427.247	0	0.0195044	0	0.234305	Inf	Inf	6.29439e-05	4.6695e-07
chr2	171670001	171670500	10	51.8	NA	21.4426	0.304734	468.423	167.926	476.249	218.764	0.0350475	0.000916547	0.215506	1.61152	46.2409	0.000123891	1.74652e-09
chr2	176946001	176946500	10	76.4	NA	24.5674	0.304734	441.709	129.625	429.929	167.365	0.022648	0.000256487	0.255288	1.61455	59.4295	0.000126983	1.90187e-09
chr2	176949501	176950000	10	71.9	NA	24.0286	0.304734	444.009	138.206	435.543	177.562	0.015076	0.000344027	0.201447	1.6206	53.2552	0.000113512	3.29434e-08
chr2	237078001	237078500	10	82.7	NA	40.0836	1.32051	468.667	214.132	448.547	233.906	0.0619952	0.0014843	0.285606	0.94909	21.4762	0.000166842	2.35383e-08
chr2	237079501	237080000	10	57.9	NA	23.8131	0	464.533	0	466.238	0	0.0255613	0	0.194732	Inf	Inf	6.34029e-05	5.98642e-08
chr2	237087501	237088000	10	92.1	NA	20.1495	0	410.191	0	391.482	0	0.00454746	0	0.180746	Inf	Inf	6.20335e-05	8.7879e-09
chr3	11684001	11684500	10	63.3	NA	24.7808	0	448.876	0	423.012	0	0.0538066	0	0.150351	Inf	Inf	6.29439e-05	7.09525e-08
chr3	11684501	11685000	10	73.8	NA	32.4176	0	457.252	0	420.588	0	0.134679	0	0.212362	Inf	Inf	6.15822e-05	1.79207e-08
chr3	27754501	27755000	10	71.1	NA	48.6264	0	489.392	0	449.179	0	0.126386	0	0.133127	Inf	Inf	6.38644e-05	8.12877e-09
chr3	28389501	28390000	10	65.7	NA	21.352	0	444.218	0	416.943	0	0.494814	0	0.485623	Inf	Inf	6.34029e-05	5.58783e-06
chr3	54157001	54157500	10	112.3	NA	20.1051	0	391.225	0	341.081	0	0.0617479	0	0.351593	Inf	Inf	5.89269e-05	1.6732e-07
chr3	54157501	54158000	10	50.1	NA	37.7166	0	508.034	0	485.638	0	1.87916	0	0.39881	Inf	Inf	6.29439e-05	9.21459e-08
chr3	70246001	70246500	10	19.4	NA	23.2222	0	555.45	0	581.901	0	5.34328	0	0.353865	Inf	Inf	6.29439e-05	5.42431e-06
chr3	71354501	71355000	10	24.4	NA	21.352	0	525.105	0	543.161	0	2.15869	0	0.339222	Inf	Inf	6.29439e-05	3.33588e-06
chr3	77087501	77088000	10	46.5	NA	22.5988	0	468.456	0	457.72	0	0.147176	0	0.190746	Inf	Inf	6.11334e-05	5.23248e-08
chr3	89163501	89164000	10	56	NA	21.6637	0	449.376	0	430.836	0	0.133491	0	0.23522	Inf	Inf	5.84931e-05	3.88413e-07
chr3	116583001	116583500	10	24.7	NA	32.1059	0.158185	552.674	161.111	565.012	241.559	3.46137	0.00795726	0.295719	3.16228	223.03	8.68627e-05	1.77259e-06
chr3	128209501	128210000	10	66.5	NA	26.8069	0.790925	452.395	211.715	422.911	219.01	0.0972673	0.00317079	0.192741	1.05609	30.3477	0.00014332	6.72195e-09
chr3	137490001	137490500	10	94.8	NA	44.4183	0.31637	459.506	96.7333	407.282	104.188	0.0601073	0.000700189	0.137606	2.10856	141.972	0.000108575	1.01255e-08
chr3	147087001	147087500	10	47.3	NA	28.9888	1.42367	484.969	278.993	470.218	294.688	0.648343	0.0189544	0.320131	1.10754	20.2338	0.000148514	6.1246e-06
chr3	147128501	147129000	10	109.4	NA	31.1708	0.31637	423.301	103.784	368.948	100.712	0.0432658	0.000837226	0.190618	2.10995	79.5721	0.000107883	1.48971e-08
chr3	147129001	147129500	10	66.5	NA	22.7547	0.94911	438.565	209.495	411.578	217.23	0.0713065	0.00204363	0.199017	0.871857	25.8772	0.000137433	5.45335e-07
chr3	155463001	155463500	10	55.9	NA	33.3527	0	482.225	0	457.861	0	0.333073	0	0.238139	Inf	Inf	6.11334e-05	1.52604e-07
chr3	155463501	155464000	10	39.1	NA	30.3915	0	506.407	0	499.306	0	0.598294	0	0.230041	Inf	Inf	6.02433e-05	4.05028e-07
chr3	157824501	157825000	10	66.7	NA	30.0798	0	459.003	0	428.144	0	0.0744739	0	0.154216	Inf	Inf	6.15822e-05	3.26061e-08
chr3	158288501	158289000	10	61.2	NA	35.8464	0	479.242	0	449.936	0	0.138081	0	0.159651	Inf	Inf	6.24874e-05	1.97449e-08
chr3	158289001	158289500	10	68.6	NA	22.7547	0	436.396	0	407.92	0	0.0798058	0	0.216819	Inf	Inf	6.15822e-05	1.19482e-07
chr3	164155501	164156000	10	26.4	NA	28.9888	0.63274	538.54	267.395	549.402	322.56	3.22487	0.0352642	0.345649	1.74801	48.3614	0.000130929	8.22415e-06
chr3	169377501	169378000	10	33.5	NA	26.1834	0.474555	509.419	225.466	511.127	273.748	1.17423	0.0104226	0.309396	1.61053	55.2513	0.000126983	7.49758e-07
chr3	169378501	169379000	10	46.9	NA	31.1708	0.158185	491.794	109.858	476.325	159.577	0.0274206	0.00219114	0.0600239	3.16228	186.372	8.39719e-05	1.33874e-10
chr3	169379001	169379500	10	69.1	NA	27.1186	0	449.837	0	418.494	0	0.185574	0	0.275608	Inf	Inf	6.15822e-05	1.26756e-07
chr3	173113001	173113500	10	78	NA	22.9105	0	425.91	0	391.557	0	0.0387266	0	0.174082	Inf	Inf	6.11334e-05	2.32001e-07
chr3	173114001	173114500	10	70.5	NA	43.3274	0	488.092	0	448.627	0	1.5359	0	0.472326	Inf	Inf	6.34029e-05	5.74034e-06
chr3	173115001	173115500	10	82.3	NA	27.2744	0	434.934	0	395.704	0	0.0880273	0	0.232265	Inf	Inf	6.29439e-05	3.25217e-07
chr3	173302501	173303000	10	50.6	NA	48.6264	0.31637	519.19	163.922	494.178	198.098	0.568349	0.0037966	0.188574	2.10841	136.799	0.00010651	3.24982e-11
chr3	173303001	173303500	10	51.7	NA	29.4564	0	478.446	0	459.491	0	0.133151	0	0.158476	Inf	Inf	6.15822e-05	1.99074e-07
chr3	179754001	179754500	10	76.8	NA	24.9366	0	437.133	0	401.691	0	0.0970701	0	0.236749	Inf	Inf	6.20335e-05	7.29809e-07
chr3	181437501	181438000	10	65.8	NA	22.7547	0	440.464	0	413.775	0	0.0751944	0	0.199181	Inf	Inf	5.84931e-05	7.84639e-09
chr3	181444501	181445000	10	71.9	NA	30.8591	0.31637	455.202	124.745	420.486	144.28	0.059506	0.00141815	0.145133	2.10952	94.1533	0.000103133	1.05406e-09
chr3	181977501	181978000	10	20	NA	20.5727	0	543.211	0	570.03	0	3.95344	0	0.359251	Inf	Inf	6.29439e-05	4.26672e-06
chr3	187456001	187456500	10	74.7	NA	29.1447	0	448.146	0	412.393	0	0.063993	0	0.165594	Inf	Inf	6.15822e-05	3.19036e-09
chr3	187456501	187457000	10	69.8	NA	24.9366	0	442.184	0	411.613	0	0.0839446	0	0.205607	Inf	Inf	6.11334e-05	1.65354e-08
chr3	187457001	187457500	10	76.9	NA	45.1976	0	476.889	0	434.189	0	0.19525	0	0.195991	Inf	Inf	6.29439e-05	6.22177e-07
chr3	189585501	189586000	10	21.8	NA	22.7547	0	544.254	0	565.67	0	4.11366	0	0.361318	Inf	Inf	6.29439e-05	2.89907e-06
chr3	197676001	197676500	10	33.5	NA	23.2222	0.94911	503.063	290.609	505.919	325.995	1.16951	0.0156083	0.336527	0.868384	22.3366	0.000139097	7.16835e-07
chr4	1399001	1399500	10	128	NA	30.6006	0	434.437	0	354.994	0	0.01784	0	0.18915	Inf	Inf	6.29439e-05	7.46446e-08
chr4	1402001	1402500	10	78.8	NA	23.3226	0.772627	452.208	199.314	395.445	196.027	0.0193232	0.001286	0.155096	1.06723	26.6732	0.000140775	4.05844e-07
chr4	4857001	4857500	10	59.4	NA	21.5031	0.772627	470.735	210.733	425.142	222.993	0.0377291	0.00166359	0.169021	1.05531	29.734	0.000142468	8.74993e-10
chr4	4862501	4863000	10	74.9	NA	26.6308	0	471.731	0	412.927	0	0.278754	0	0.453325	Inf	Inf	5.93632e-05	2.95933e-06
chr4	4867001	4867500	10	91.6	NA	22.9918	0	439.588	0	377.564	0	0.0249527	0	0.208763	Inf	Inf	5.89269e-05	9.84518e-08
chr4	4867501	4868000	10	88.9	NA	20.3453	0.463576	432.583	134.344	373.982	137.515	0.0496428	0.000595443	0.323477	1.61019	45.4508	0.000127765	6.81692e-06
chr4	4868001	4868500	10	94.8	NA	31.7585	0.772627	461.067	172.911	391.755	163.579	0.0146659	0.000657779	0.119976	1.0549	41.5177	0.000139934	6.85915e-11
chr4	4868501	4869000	10	96	NA	25.9692	0	444.872	0	378.904	0	0.00852804	0	0.113693	Inf	Inf	6.11334e-05	8.05314e-10
chr4	4872001	4872500	10	62.3	NA	21.3377	0.154525	465.897	84.8466	418.848	121.491	0.0187726	0.000682587	0.12722	3.16228	130.355	8.2273e-05	1.51244e-10
chr4	4872501	4873000	10	69.5	NA	31.2623	0	484.729	0	426.86	0	0.101665	0	0.229957	Inf	Inf	6.34029e-05	4.12232e-07
chr4	13548001	13548500	10	49.5	NA	22.1648	0.463576	492.149	158.669	451.398	193.907	0.0862579	0.00109726	0.191744	1.62232	75.017	0.000126205	3.01056e-07
chr4	19457001	19457500	10	37.6	NA	28.2849	1.2362	531.425	294.707	496.231	317.854	0.224384	0.00330875	0.182582	0.531759	23.984	0.000103802	1.86369e-09
chr4	85414501	85415000	10	83.6	NA	27.4578	0	463.959	0	400.954	0	0.181673	0	0.406192	Inf	Inf	6.34029e-05	1.5914e-06
chr4	96469001	96469500	10	63	NA	32.2547	0	494.971	0	440.032	0	0.0742997	0	0.171346	Inf	Inf	6.24874e-05	2.25585e-07
chr4	96469501	96470000	10	80.3	NA	27.6233	0	465.112	0	404.07	0	0.148685	0	0.361825	Inf	Inf	6.29439e-05	3.40917e-06
chr4	107955501	107956000	10	52	NA	34.0742	0	516.943	0	467.241	0	0.407997	0	0.299004	Inf	Inf	6.15822e-05	1.00542e-06
chr4	113438501	113439000	10	37.1	NA	22.1648	0.154525	517.884	84.8466	486.822	154.57	0.407069	0.000682587	0.294918	3.16228	261.851	8.62786e-05	1.74179e-06
chr4	124427001	124427500	10	69.5	NA	29.1119	0	480.143	0	423.42	0	0.17048	0	0.316678	Inf	Inf	6.34029e-05	3.34968e-06
chr4	134068001	134068500	10	51.4	NA	27.9541	0	502.805	0	457.285	0	0.154579	0	0.222488	Inf	Inf	6.02433e-05	1.78224e-08
chr4	134068501	134069000	10	61.7	NA	25.6384	0.927152	482.14	209.397	431.573	219.523	0.0959683	0.00717853	0.231319	2.22837	35.2227	0.000105828	2.3471e-11
chr4	154178001	154178500	10	26.6	NA	21.5031	0	542.728	0	524.058	0	0.30159	0	0.181891	Inf	Inf	6.29439e-05	3.88298e-07
chr4	175750001	175750500	10	52.8	NA	25.6384	0.927152	494.359	245.598	449.448	257.778	0.212374	0.00912228	0.292075	1.61187	26.6278	0.000126205	1.46632e-07
chr4	176987001	176987500	10	65.3	NA	21.0069	0.618101	460.769	185.862	412.373	197.497	0.0310939	0.00135463	0.175392	1.29167	35.2833	0.00013173	6.50129e-09
chr4	180980501	180981000	10	98.8	NA	21.1723	0	429.19	0	365.534	0	0.0208906	0	0.219614	Inf	Inf	5.72064e-05	2.79402e-08
chr4	185940001	185940500	10	97.1	NA	21.9994	0	431.682	0	368.374	0	0.0155014	0	0.182957	Inf	Inf	6.06871e-05	3.4992e-08
chr4	185941001	185941500	10	104	NA	23.9843	0	432.467	0	365.125	0	0.00436141	0	0.0960286	Inf	Inf	6.11334e-05	6.96336e-10
chr5	523501	524000	10	103.4	NA	27.9842	0.673019	473.084	175.426	407.833	165.498	0.0416249	0.00170432	0.253831	1.29496	25.2123	0.000138263	4.23013e-10
chr5	891001	891500	10	46.7	NA	37.1845	0	561.759	0	524.698	0	0.149648	0	0.154202	Inf	Inf	6.29439e-05	3.63718e-09
chr5	891501	892000	10	62.2	NA	37.3123	0	535.846	0	487.263	0	0.0191632	0	0.0769548	Inf	Inf	6.20335e-05	1.4521e-10
chr5	1883001	1883500	10	141.3	NA	38.4623	0	468.592	0	385.468	0	0.0455953	0	0.281426	Inf	Inf	6.29439e-05	2.68101e-06
chr5	1946501	1947000	10	39.3	NA	51.3683	1.8508	601.317	324.749	565.825	344.98	0.740609	0.00815385	0.206459	0.444494	20.5185	0.00012934	8.94166e-07
chr5	4512001	4512500	10	51.7	NA	61.8464	2.01906	591.003	310.579	541.242	316.334	1.15772	0.0183893	0.294674	0.795775	21.4274	0.000160246	3.86016e-06
chr5	5141001	5141500	10	69.4	NA	31.051	0.168255	511.32	132.379	461.609	156.894	0.0223388	0.00349401	0.113829	3.16228	70.2448	8.74499e-05	4.94235e-06
chr5	6449001	6449500	10	113.9	NA	24.9175	0	452.919	0	386.338	0	0.0126642	0	0.181368	Inf	Inf	6.02433e-05	4.39273e-08
chr5	10249001	10249500	10	51.9	NA	28.3676	0.841274	532.55	224.6	495.65	248.204	0.130912	0.00382904	0.209831	1.05477	29.3922	0.00014332	1.43823e-07
chr5	10442001	10442500	10	103.1	NA	28.112	0.673019	472.1	165.112	407.245	157.539	0.0939381	0.00131899	0.386164	1.29466	28.2932	0.000139097	7.38824e-06
chr5	10988001	10988500	10	25	NA	24.1508	0.336509	588.601	243.367	583.305	309.522	0.838796	0.0243647	0.258676	2.10819	47.8189	0.000109969	4.55645e-07
chr5	11913501	11914000	10	12.8	NA	22.4896	0	669.651	0	686.67	0	5.752	0	0.239349	Inf	Inf	6.24874e-05	8.54587e-07
chr5	12068001	12068500	10	12.7	NA	21.084	0.673019	664.771	377.604	683.358	458.624	5.80003	0.256776	0.255881	1.295	24.0531	0.000139097	2.94289e-07
chr5	13862501	13863000	10	13.1	NA	23.6396	0	675.375	0	689.711	0	20.9251	0	0.424178	Inf	Inf	6.24874e-05	2.80263e-06
chr5	15004001	15004500	10	14.5	NA	22.3618	0	646.882	0	661.462	0	2.56963	0	0.214279	Inf	Inf	6.29439e-05	1.45799e-06
chr5	19988001	19988500	10	39.9	NA	24.9175	0	543.594	0	520.116	0	0.0905549	0	0.151451	Inf	Inf	6.29439e-05	1.01661e-07
chr5	32710001	32710500	10	74.7	NA	23.1285	0	485.112	0	436.823	0	0.100783	0	0.338461	Inf	Inf	6.15822e-05	3.55333e-07
chr5	34657501	34658000	10	60.7	NA	35.14	1.00953	540.259	255.645	492.163	262.744	0.525803	0.00576671	0.380907	0.880769	22.0796	0.000139097	2.80468e-07
chr5	35617501	35618000	10	55.6	NA	20.7007	0	498.237	0	464.86	0	0.038236	0	0.176152	Inf	Inf	6.29439e-05	1.07956e-06
chr5	37371501	37372000	10	47.5	NA	55.5851	0	590.423	0	545.915	0	0.631075	0	0.219185	Inf	Inf	6.38644e-05	2.83462e-06
chr5	37837001	37837500	10	101.4	NA	28.4953	0	473.146	0	409.062	0	0.0225943	0	0.186863	Inf	Inf	6.11334e-05	3.7061e-08
chr5	37838501	37839000	10	75.3	NA	55.5851	0.336509	550.687	135.824	487.225	154.419	0.0747409	0.0016925	0.125618	2.10887	111.561	0.000107883	3.46989e-11
chr5	38258501	38259000	10	101	NA	22.4896	0.336509	456.182	99.4406	396.137	106.999	0.0580581	0.000686055	0.372407	2.10831	52.0797	0.000103133	4.10343e-06
chr5	43043001	43043500	10	86.2	NA	33.2233	0	498.643	0	438.666	0	0.00436296	0	0.0591942	Inf	Inf	6.29439e-05	4.06909e-08
chr5	50675001	50675500	10	42.8	NA	26.3231	0	540.396	0	513.393	0	0.0848013	0	0.1527	Inf	Inf	6.34029e-05	1.95154e-06
chr5	54530001	54530500	10	77.4	NA	24.1508	0	486.17	0	435.497	0	0.0351192	0	0.197103	Inf	Inf	5.84931e-05	4.95654e-11
chr5	57879001	57879500	10	60.3	NA	23.0007	0.504764	500.809	192.687	461.95	213.457	0.020689	0.00407327	0.125367	1.61612	29.0529	0.000124659	2.58588e-09
chr5	70741501	70742000	10	31.7	NA	26.8342	0	571.742	0	555.868	0	0.54996	0	0.260058	Inf	Inf	6.34029e-05	1.45032e-06
chr5	92924501	92925000	10	87.2	NA	22.7452	0	470.124	0	415.838	0	0.0529907	0	0.297484	Inf	Inf	6.29439e-05	1.66636e-06
chr5	92935001	92935500	10	28.3	NA	21.7229	0	574.782	0	565.086	0	1.84017	0	0.457494	Inf	Inf	6.38644e-05	3.80675e-06
chr5	92938001	92938500	10	52	NA	22.8729	0	513.751	0	480.946	0	0.0922389	0	0.224196	Inf	Inf	6.24874e-05	8.14082e-08
chr5	115911001	115911500	10	71.9	NA	33.8622	0.504764	515.665	176.439	462.842	189.428	0.16444	0.00270371	0.292081	1.61065	43.0053	0.000126205	3.02258e-06
chr5	119800501	119801000	10	82.2	NA	20.8284	0	467.331	0	417.24	0	0.011122	0	0.141263	Inf	Inf	6.02433e-05	3.18843e-10
chr5	122371001	122371500	10	61.4	NA	20.3173	0	492.278	0	454.237	0	0.0850223	0	0.283554	Inf	Inf	6.29439e-05	3.01119e-07
chr5	153855501	153856000	10	81.9	NA	29.5176	0	494.09	0	438.227	0	0.023623	0	0.146028	Inf	Inf	6.24874e-05	9.96404e-10
chr5	153856001	153856500	10	63	NA	20.8284	0	488.296	0	449.592	0	0.0902028	0	0.30738	Inf	Inf	6.15822e-05	7.50917e-06
chr5	163136001	163136500	10	15.6	NA	21.4673	0	638.384	0	650.447	0	6.60587	0	0.383162	Inf	Inf	6.20335e-05	2.09938e-06
chr5	167466001	167466500	10	24.8	NA	38.8457	0.841274	624.7	301.299	611.803	355.773	1.35252	0.0256506	0.206666	1.05449	37.0508	0.000145036	1.87653e-06
chr5	169156001	169156500	10	9	NA	21.7229	1.00953	750.671	457.861	770.835	543.913	241.261	1.94923	0.54793	1.31869	26.7749	0.000147639	2.01285e-06
chr5	170108001	170108500	10	35.1	NA	24.2785	0	554.276	0	536.155	0	0.263261	0	0.225145	Inf	Inf	6.38644e-05	2.52817e-07
chr5	170764001	170764500	10	45.9	NA	41.1457	1.00953	569.989	260.64	532.13	284.48	0.142229	0.00624032	0.13526	0.861188	30.3961	0.000139097	3.96012e-08
chr5	174115501	174116000	10	36.7	NA	35.5233	1.17778	579.514	296.696	553.044	327.188	0.2307	0.00981878	0.152442	0.690735	21.9635	0.000127765	2.58645e-08
chr5	174148501	174149000	10	69.2	NA	33.4788	0	521.419	0	469.62	0	0.138109	0	0.248622	Inf	Inf	6.29439e-05	1.10843e-08
chr5	174663001	174663500	10	14.1	NA	23.2563	0	656.878	0	670.911	0	6.58152	0	0.301636	Inf	Inf	6.38644e-05	1.33288e-06
chr5	177098001	177098500	10	63.2	NA	27.0897	0	512.791	0	468.408	0	0.0436642	0	0.156166	Inf	Inf	6.24874e-05	2.19285e-07
chr5	179287001	179287500	10	39.1	NA	41.6569	1.34604	591.046	310.108	558.163	333.744	1.06677	0.00943637	0.282706	0.57339	21.565	0.00010927	2.14099e-08
chr5	180480501	180481000	10	120.8	NA	30.4121	0	468.962	0	395.232	0	0.0777989	0	0.365872	Inf	Inf	6.29439e-05	2.47192e-07
chr6	1379501	1380000	10	85.6	NA	28.1735	0.612198	453.593	147.961	404.147	165.141	0.0352196	0.0013821	0.134846	1.62849	60.9634	0.00012934	3.29443e-09
chr6	1606001	1606500	10	59.6	NA	34.7015	1.5305	501.067	233.266	463.911	255.914	0.145021	0.00401103	0.148934	0.851744	34.3878	0.000153846	5.31322e-10
chr6	4135001	4135500	10	77.4	NA	40.1987	0	490.886	0	439.78	0	0.251092	0	0.22328	Inf	Inf	6.24874e-05	2.897e-08
chr6	5997001	5997500	10	76	NA	21.989	1.2244	443.585	206.563	403.576	219.866	0.027414	0.000736365	0.135244	0.528152	23.8276	0.000103802	5.76357e-10
chr6	6005001	6005500	10	51.2	NA	35.904	0	518.369	0	486.922	0	1.26451	0	0.352341	Inf	Inf	6.29439e-05	1.65213e-06
chr6	6008001	6008500	10	81.8	NA	20.6147	1.07135	432.141	192.956	390.015	204.457	0.0211017	0.000863523	0.137395	0.69048	24.8428	0.000123127	3.24531e-09
chr6	19837001	19837500	10	108.1	NA	20.9583	0	415.093	0	359.39	0	0.106878	0	0.384696	Inf	Inf	6.29439e-05	1.42767e-06
chr6	26234001	26234500	10	62.3	NA	25.5966	0	472.266	0	438.453	0	0.0261802	0	0.0915226	Inf	Inf	5.84931e-05	7.34716e-11
chr6	27197501	27198000	10	47.8	NA	21.989	0.765248	482.414	209.589	462.78	249.612	0.190621	0.00547093	0.216848	1.38056	37.5798	0.000142468	2.07643e-06
chr6	27206501	27207000	10	46.3	NA	38.309	0.765248	530.644	211.562	502.805	253.095	0.989207	0.00340898	0.266284	1.06041	67.8357	0.000140775	1.65976e-07
chr6	27243001	27243500	10	39.4	NA	25.4248	0	511.618	0	497.73	0	0.742898	0	0.294465	Inf	Inf	6.15822e-05	3.92742e-06
chr6	27258501	27259000	10	48.9	NA	33.8425	1.5305	515.186	263.446	487.241	292.135	0.75582	0.0463807	0.283742	1.90729	27.1352	0.000130133	6.26655e-07
chr6	27264001	27264500	10	44.4	NA	23.7069	0	495.976	0	478.027	0	0.208352	0	0.19055	Inf	Inf	6.06871e-05	3.33287e-08
chr6	27301001	27301500	10	35.9	NA	32.4682	0	540.126	0	525.958	0	1.76752	0	0.315226	Inf	Inf	6.34029e-05	2.28948e-06
chr6	27512501	27513000	10	53	NA	30.0631	0	498.117	0	468.812	0	0.559452	0	0.303792	Inf	Inf	6.34029e-05	4.98123e-06
chr6	27513001	27513500	10	48.9	NA	46.0396	0	538.586	0	505.708	0	0.448785	0	0.162005	Inf	Inf	6.34029e-05	1.00257e-07
chr6	27521001	27521500	10	32.8	NA	37.7937	0	561.747	0	548.582	0	2.05701	0	0.257782	Inf	Inf	6.29439e-05	5.19142e-08
chr6	27561001	27561500	10	35.6	NA	28.1735	0	530.317	0	518.734	0	1.02422	0	0.272092	Inf	Inf	6.29439e-05	5.97549e-07
chr6	27573001	27573500	10	40.1	NA	40.5423	0	549.533	0	526.567	0	3.21463	0	0.376843	Inf	Inf	6.34029e-05	1.71279e-06
chr6	27783001	27783500	10	62.1	NA	24.3941	0	469.967	0	436.837	0	0.0872999	0	0.172124	Inf	Inf	5.72064e-05	7.89864e-11
chr6	28304001	28304500	10	49.6	NA	22.848	0	481.834	0	460.046	0	0.219633	0	0.234503	Inf	Inf	6.29439e-05	3.12419e-06
chr6	28458001	28458500	10	51.1	NA	31.0939	0	503.629	0	475.411	0	0.126951	0	0.134846	Inf	Inf	6.15822e-05	2.32701e-07
chr6	28555001	28555500	10	53.5	NA	21.6455	0	472.365	0	447.911	0	0.0631198	0	0.141928	Inf	Inf	5.9802e-05	2.38428e-09
chr6	28602501	28603000	10	56.5	NA	46.3831	0.15305	526.883	85.5493	487.574	138.753	0.169254	0.000925877	0.115585	3.16228	369.906	8.62786e-05	1.87556e-09
chr6	28603001	28603500	10	64.1	NA	29.2042	0.15305	480.016	78.14	442.815	125.294	0.3537	0.000754167	0.304601	3.16228	224.829	8.62786e-05	2.49383e-06
chr6	28706501	28707000	10	47.2	NA	23.7069	0.612198	493.507	195.851	472.312	239.167	0.932142	0.0118474	0.415995	2.4571	52.392	0.000101147	5.85711e-07
chr6	28762001	28762500	10	41.1	NA	49.6471	2.75489	560.674	315.666	533.842	344.888	0.636505	0.00280196	0.14538	0.227532	23.5889	0.00010927	2.40923e-09
chr6	28778001	28778500	10	54.8	NA	47.7575	0	533.408	0	494.605	0	0.854902	0	0.238936	Inf	Inf	6.11334e-05	7.31939e-09
chr6	28791001	28791500	10	41.9	NA	38.4808	1.37745	539.468	275.899	515.919	311.367	0.442701	0.0199491	0.159096	1.05279	31.1728	0.000163049	3.83294e-08
chr6	28921501	28922000	10	48.9	NA	48.7882	1.07135	544.961	224.249	510.738	260.213	1.44815	0.0134057	0.268191	1.76413	68.3676	0.00012934	1.08491e-07
chr6	41339501	41340000	10	79.4	NA	22.6762	0.612198	442.39	155.014	399.938	175.308	0.042068	0.00281585	0.170121	2.10825	47.9001	0.000104474	6.83971e-10
chr6	52859001	52859500	10	48.2	NA	23.1916	0	490.349	0	468.529	0	0.902876	0	0.426315	Inf	Inf	6.11334e-05	4.62698e-06
chr6	57037501	57038000	10	103.7	NA	21.8173	0	419.389	0	365.34	0	0.102735	0	0.356967	Inf	Inf	6.29439e-05	4.32927e-07
chr6	57038001	57038500	10	53.2	NA	30.0631	0	500.483	0	470.447	0	0.268848	0	0.204306	Inf	Inf	6.20335e-05	2.32122e-06
chr6	94129001	94129500	10	96.3	NA	23.8787	0	430.542	0	378.702	0	0.018145	0	0.130042	Inf	Inf	5.9802e-05	6.93711e-09
chr6	94129501	94130000	10	63.9	NA	29.8914	0	481.855	0	444.459	0	0.221789	0	0.235586	Inf	Inf	6.29439e-05	6.58369e-07
chr6	99279001	99279500	10	67.2	NA	25.5966	0.459149	466.45	154.857	429.2	184.995	0.0835049	0.00163903	0.176099	1.61196	65.3368	0.00012543	2.93493e-09
chr6	99279501	99280000	10	84.2	NA	20.4429	1.2244	429.586	201.754	386.218	209.921	0.0277619	0.000654072	0.162837	0.53203	21.286	0.000107883	8.28788e-09
chr6	100051501	100052000	10	89.5	NA	23.7069	0	436.083	0	387.585	0	0.018147	0	0.121138	Inf	Inf	5.76329e-05	2.71106e-11
chr6	106441501	106442000	10	67.4	NA	48.7882	1.98964	516.076	253.277	468.18	264.976	0.165721	0.00194733	0.131357	0.44988	31.5947	0.000127765	2.4118e-09
chr6	106442001	106442500	10	99.3	NA	40.8859	0.459149	470.264	125.914	408.16	138.45	0.0379711	0.000740783	0.113085	1.61774	102.42	0.000114953	1.40243e-12
chr6	106958501	106959000	10	61.8	NA	26.112	0	474.598	0	440.79	0	0.119718	0	0.189952	Inf	Inf	5.89269e-05	3.27482e-08
chr6	115866001	115866500	10	27.9	NA	25.9402	0.612198	545.504	249.119	545.73	313.482	0.418849	0.014356	0.143233	1.29388	48.7937	0.000136608	6.16597e-08
chr6	116600001	116600500	10	63.8	NA	21.989	0.918298	464.399	222.195	430.779	242.891	0.485668	0.0106924	0.436	1.62098	25.0567	0.000127765	2.51972e-06
chr6	117591001	117591500	10	73.1	NA	27.3145	1.5305	464.903	219.231	422.796	232.471	0.135979	0.00124679	0.229217	0.576707	26.2752	0.000144176	3.91567e-06
chr6	126080501	126081000	10	52.2	NA	25.5966	0	487.468	0	461.345	0	0.475667	0	0.32107	Inf	Inf	6.34029e-05	3.81417e-06
chr6	126308001	126308500	10	53.4	NA	22.5044	1.07135	479.096	219.408	453.338	251.091	0.447393	0.0018995	0.346639	0.710085	31.4382	0.000126205	1.02543e-06
chr6	133561501	133562000	10	70.3	NA	56.6905	0	532.69	0	478.697	0	2.83306	0	0.438981	Inf	Inf	6.20335e-05	7.29267e-07
chr6	133562501	133563000	10	136	NA	27.4863	0	412.622	0	343.299	0	0.0698488	0	0.320996	Inf	Inf	6.34029e-05	4.09502e-06
chr6	133563501	133564000	10	80.1	NA	54.1137	0	511.365	0	453.83	0	0.290165	0	0.184629	Inf	Inf	6.29439e-05	4.34649e-10
chr6	133564001	133564500	10	52	NA	28.0017	0	493.624	0	466.439	0	0.185611	0	0.185353	Inf	Inf	6.20335e-05	2.08315e-06
chr6	133564501	133565000	10	31.5	NA	21.4737	1.2244	518.489	283.996	516.936	334.747	0.364224	0.00751905	0.188808	0.577808	21.2992	0.000107883	7.10396e-06
chr6	144424501	144425000	10	11.2	NA	25.4248	1.2244	657.774	415.351	690.547	502.564	56.0074	0.25818	0.393027	0.549522	20.5932	0.000107195	1.92985e-06
chr6	150311501	150312000	10	90.5	NA	25.9402	1.5305	441.546	209.114	391.212	211.669	0.0277241	3.88696e-06	0.139607	0.0370412	22.4079	6.29439e-05	1.77531e-08
chr6	150312001	150312500	10	70.3	NA	23.0198	0	455.947	0	418.134	0	0.148398	0	0.268571	Inf	Inf	6.24874e-05	2.01083e-08
chr6	151815501	151816000	10	94.2	NA	24.9095	0	438.689	0	386.49	0	0.110808	0	0.289506	Inf	Inf	6.29439e-05	4.61425e-08
chr6	153450501	153451000	10	64.1	NA	26.6274	0	475.993	0	439.64	0	0.523303	0	0.3901	Inf	Inf	6.29439e-05	2.83592e-06
chr6	167042001	167042500	10	47.8	NA	21.4737	0.459149	488.354	208.351	467.468	248.603	0.466564	0.00728659	0.314394	1.6208	41.2523	0.000126983	4.21456e-07
chr6	168717001	168717500	10	49.2	NA	26.112	0.612198	493.405	200.963	469.675	240.888	0.198963	0.00377884	0.192443	1.29289	48.7489	0.000139097	1.24239e-06
chr6	168717501	168718000	10	61.3	NA	48.101	1.07135	522.917	212.18	479.422	237.087	0.0684484	0.00425162	0.0773352	1.17414	60.9184	0.000152948	1.87741e-13
chr7	1277501	1278000	10	85.5	NA	24.524	0	463.998	0	442.021	0	0.0452836	0	0.288646	Inf	Inf	6.29439e-05	3.68825e-06
chr7	6916001	6916500	10	48.9	NA	29.7173	0.390362	532.374	188.358	534.533	223.045	0.0359748	0.00591708	0.103687	2.25848	53.7076	0.00010651	6.05533e-11
chr7	18127001	18127500	10	77.9	NA	20.7733	0	468.741	0	451.863	0	0.0702334	0	0.337514	Inf	Inf	6.11334e-05	3.74243e-08
chr7	19147001	19147500	10	63.4	NA	36.786	0.520482	522.877	189.057	510.205	208.25	0.0182379	0.00524946	0.0837584	2.10819	46.9148	0.000105828	8.31597e-12
chr7	27146001	27146500	10	62.8	NA	26.1108	0	497.9	0	489.878	0	0.0483487	0	0.190065	Inf	Inf	6.11334e-05	7.38987e-08
chr7	27183501	27184000	10	90.2	NA	28.996	0	475.038	0	447.897	0	0.101135	0	0.372496	Inf	Inf	6.38644e-05	3.6314e-06
chr7	27184001	27184500	10	84.5	NA	37.7958	0	498.131	0	471.361	0	0.0351697	0	0.161607	Inf	Inf	6.34029e-05	8.84038e-08
chr7	35293001	35293500	10	92.5	NA	23.8027	0	456.547	0	430.817	0	0.00352505	0	0.0889166	Inf	Inf	6.06871e-05	8.59544e-09
chr7	74070501	74071000	10	52.9	NA	31.4484	0	528.513	0	526.342	0	0.141645	0	0.216576	Inf	Inf	6.29439e-05	2.45927e-07
chr7	94284501	94285000	10	71.6	NA	24.3797	0.390362	482.978	168.346	469.108	185.337	0.0635867	0.00182002	0.265781	1.62059	36.0408	0.000112797	4.17053e-08
chr7	97362501	97363000	10	92.9	NA	20.052	0.260241	442.477	104.738	418.756	121.643	0.00763412	0.000598886	0.15776	2.10819	47.7111	0.000108575	9.93325e-09
chr7	140771501	140772000	10	61	NA	22.9371	0	491.313	0	486.192	0	0.0202387	0	0.134221	Inf	Inf	6.20335e-05	5.26734e-08
chr7	144532001	144532500	10	62.6	NA	21.9273	0.260241	490.819	166.232	484.146	191.659	0.0984223	0.0029174	0.297939	2.10842	41.1034	0.000107883	3.24274e-07
chr7	145812501	145813000	10	59.4	NA	23.5142	0	504.555	0	498.963	0	0.237274	0	0.385407	Inf	Inf	6.20335e-05	4.19959e-07
chr7	155244001	155244500	10	61.2	NA	23.8027	0.520482	493.959	182.228	488.203	205.146	0.0133845	0.00165489	0.10538	1.29246	34.88	0.000138263	2.98611e-09
chr7	155301501	155302000	10	47	NA	29.4288	0.780723	540.907	232.572	544.182	258.974	0.208453	0.00282505	0.222829	0.883281	34.05	0.000139934	3.4619e-08
chr7	157377501	157378000	10	37.9	NA	24.0912	0	546.104	0	562.102	0	0.481438	0	0.316043	Inf	Inf	6.24874e-05	4.54835e-07
chr7	157473001	157473500	10	17.4	NA	21.6388	1.43133	681.549	390.897	724.662	437.9	80.1687	0.0163725	0.674027	0.277033	28.7606	8.45441e-05	2.24733e-06
chr7	157475501	157476000	10	40.7	NA	21.9273	0	531.236	0	545.151	0	0.356458	0	0.331358	Inf	Inf	5.89269e-05	8.45287e-07
chr7	157655501	157656000	10	50.1	NA	23.6584	0.390362	512.122	180.431	516.037	215.592	0.154487	0.00246008	0.281232	1.6127	45.4423	0.000127765	4.71447e-06
chr8	2014001	2014500	10	36.8	NA	20.1239	0	573.197	0	506.181	0	0.188412	0	0.151412	Inf	Inf	4.91775e-05	9.41077e-09
chr8	4748001	4748500	10	21.8	NA	31.1724	0	673.426	0	611.332	0	4.82694	0	0.260282	Inf	Inf	6.29439e-05	5.40324e-07
chr8	9762501	9763000	10	71.9	NA	20.5185	1.07805	505.351	207.107	414.324	208.303	0.0827831	0.00222161	0.208472	0.861249	25.2184	0.000134967	4.88492e-07
chr8	9763501	9764000	10	122.1	NA	21.8996	0	461.039	0	348.289	0	0.0328107	0	0.21156	Inf	Inf	5.51106e-05	1.46444e-08
chr8	11558001	11558500	10	64.3	NA	42.2208	0	584.71	0	477.72	0	0.342491	0	0.180326	Inf	Inf	6.11334e-05	9.61954e-09
chr8	11560501	11561000	10	81.6	NA	34.3291	0	540.975	0	431.195	0	0.289226	0	0.265462	Inf	Inf	6.29439e-05	1.20815e-06
chr8	11562001	11562500	10	99.2	NA	26.6346	1.25772	497.769	195.138	387.86	179.527	0.127618	0.00106292	0.280876	0.693574	27.0573	0.000127765	3.307e-06
chr8	11562501	11563000	10	74.5	NA	21.8996	0.179675	511.475	55.5083	416.321	89.1936	0.269388	0.000635757	0.352056	3.16228	184.898	8.39719e-05	9.0333e-07
chr8	16884001	16884500	10	87.8	NA	27.0292	0	512.631	0	406.366	0	0.165201	0	0.272283	Inf	Inf	6.29439e-05	7.36818e-07
chr8	19098001	19098500	10	15.2	NA	24.2671	0.179675	701.939	223.573	655.124	315.356	26.1337	0.0455127	0.445441	3.16228	170.116	8.74499e-05	5.73297e-06
chr8	21646001	21646500	10	124.6	NA	43.6019	0.179675	521.218	16.1733	389.478	27.6219	0.280098	0.000233976	0.323214	3.16228	338.516	8.62786e-05	9.55372e-06
chr8	25904501	25905000	10	75.1	NA	23.4779	1.4374	513.79	231.228	417.431	224.267	0.119602	0.00156087	0.228801	0.531342	20.3283	0.000107883	6.46234e-07
chr8	25905001	25905500	10	79.6	NA	21.1104	0	498.622	0	402.898	0	0.0441416	0	0.163677	Inf	Inf	6.11334e-05	9.61954e-09
chr8	25907001	25907500	10	61.5	NA	26.6346	0.539024	548.989	188.088	455.401	203.116	0.308085	0.00481895	0.251316	1.6152	51.3883	8.92294e-05	1.03279e-11
chr8	29157501	29158000	10	37.3	NA	35.3155	2.33577	625.855	323.751	542.5	338.135	1.69795	0.0515129	0.257735	0.942075	20.9854	0.000164937	5.03017e-08
chr8	29173001	29173500	10	34.8	NA	26.4373	0.718699	605.753	260.889	532.847	293.852	0.499799	0.0198141	0.173648	1.29868	37.5617	0.000136608	3.7673e-08
chr8	32596501	32597000	10	12.7	NA	22.4915	0	716.44	0	677.153	0	12.7217	0	0.265833	Inf	Inf	6.29439e-05	5.92959e-07
chr8	38323001	38323500	10	57.8	NA	22.6888	0.718699	538.138	184.147	451.803	203.843	0.0454621	0.00280056	0.108514	1.29454	48.0656	0.000134967	1.05598e-08
chr8	38323501	38324000	10	72.1	NA	25.6482	0.718699	526.737	176.207	429.252	184.296	0.0872201	0.00227992	0.169948	1.29203	47.0223	0.000135785	2.85108e-09
chr8	38324001	38324500	10	72	NA	22.6888	0	515.346	0	421.294	0	0.0637878	0	0.164315	Inf	Inf	6.11334e-05	7.50611e-09
chr8	39797501	39798000	10	21.4	NA	26.4373	1.25772	661.593	336.318	604.185	381.564	6.30511	0.0423522	0.337929	0.72814	26.2905	0.000126983	4.91393e-06
chr8	49427501	49428000	10	61.9	NA	23.0833	0.718699	534.977	203.299	445.076	214.458	0.426735	0.00464419	0.343976	1.30696	36.4217	0.000124659	7.7033e-07
chr8	65488501	65489000	10	61	NA	24.4644	1.4374	539.049	245.309	448.913	247.756	0.04958	0.0103279	0.112215	1.14287	22.3147	0.000139934	1.40882e-14
chr8	65489501	65490000	10	55.9	NA	23.8725	0.179675	546.8	91.0138	460.115	134.024	0.379647	0.00156728	0.285638	3.16228	172.306	8.62786e-05	5.27492e-07
chr8	65490001	65490500	10	64.3	NA	36.6966	1.25772	570.788	232.392	467.883	234.592	0.151581	0.00274844	0.139381	0.69472	37.0156	0.000123891	2.46005e-08
chr8	65490501	65491000	10	62.5	NA	22.886	1.4374	533.248	248.21	443.222	248.518	0.300014	0.00257499	0.29384	0.55001	20.2042	0.000104474	9.65834e-09
chr8	65491001	65491500	10	47.6	NA	26.24	0	570.49	0	487.393	0	0.0871209	0	0.106007	Inf	Inf	5.84931e-05	3.51101e-09
chr8	65491501	65492000	10	37.6	NA	25.4509	1.4374	593.304	290.984	518.977	312.37	0.582925	0.00704436	0.214452	0.528279	22.4088	0.000107195	4.40814e-08
chr8	67025001	67025500	10	76.3	NA	25.4509	0.718699	524.729	185.532	424.12	188.052	0.553009	0.0100975	0.437288	2.41523	40.8743	0.000108575	7.07874e-06
chr8	77593001	77593500	10	50.6	NA	22.0969	0	547.257	0	466.97	0	0.119893	0	0.15973	Inf	Inf	6.20335e-05	5.88068e-07
chr8	77593501	77594000	10	67.7	NA	25.6482	0	533.544	0	438.19	0	0.0950286	0	0.164848	Inf	Inf	5.9802e-05	3.18471e-09
chr8	77596001	77596500	10	18.1	NA	24.6617	0.898374	686.521	321.475	632.78	380.281	15.2475	0.0789738	0.401731	1.20068	41.5289	0.000140775	8.27452e-06
chr8	79974501	79975000	10	17	NA	24.859	1.25772	688.017	360.947	637.949	414.539	15.6611	0.0778254	0.400632	0.721826	25.5586	0.000124659	3.2697e-06
chr8	97507001	97507500	10	104.6	NA	24.859	0	489.142	0	378.289	0	0.0783231	0	0.241473	Inf	Inf	6.06871e-05	2.36403e-08
chr8	108587501	108588000	10	28.1	NA	20.1239	0.539024	603.029	245.326	544.946	294.829	1.42496	0.0205657	0.301937	1.61237	44.4507	0.000126205	1.98972e-06
chr8	109095501	109096000	10	90.5	NA	54.6503	0	577.216	0	450.012	0	0.776524	0	0.29436	Inf	Inf	6.38644e-05	4.46407e-08
chr8	109799001	109799500	10	55.6	NA	33.1453	0	578.2	0	482.654	0	0.196082	0	0.146358	Inf	Inf	6.15822e-05	4.29348e-09
chr8	114449001	114449500	10	45.7	NA	58.2016	0	648.4	0	545.111	0	0.961254	0	0.152102	Inf	Inf	6.24874e-05	9.48716e-08
chr8	114449501	114450000	10	49.6	NA	72.604	0	660.253	0	548.115	0	3.04853	0	0.238394	Inf	Inf	6.34029e-05	9.51567e-07
chr8	119192001	119192500	10	24.5	NA	25.8455	1.4374	645.181	328.321	583.718	367.18	4.75266	0.036301	0.350141	0.746223	24.3857	0.000144176	3.15151e-06
chr8	120148501	120149000	10	12.2	NA	41.0371	1.4374	778.004	429.842	723.285	487.833	50.2756	0.281879	0.272232	0.572429	28.0821	0.000108575	2.47707e-06
chr8	122654001	122654500	10	44.6	NA	57.4124	2.8748	650.645	330.932	548.295	332.823	2.39934	0.0137881	0.23456	0.44489	25.0203	0.000130133	2.18272e-07
chr8	123794501	123795000	10	114.4	NA	34.7237	1.07805	508.304	180.259	385.955	159.393	0.0826281	0.00510646	0.201756	1.83659	36.6175	0.000127765	2.61442e-07
chr8	125463501	125464000	10	40.9	NA	45.5748	0.898374	639.908	237.657	546.388	266.123	2.62936	0.00723708	0.27566	1.05438	72.9068	0.00014332	3.34819e-07
chr8	127374501	127375000	10	11.5	NA	23.0833	0	732.616	0	695.091	0	19.1657	0	0.274099	Inf	Inf	6.11334e-05	3.94158e-06
chr8	141109501	141110000	10	89.5	NA	34.1318	0.539024	531.536	136.718	418.465	140.706	0.0319585	0.00251449	0.0976892	2.24101	81.7835	0.000104474	1.44329e-11
chr8	144178501	144179000	10	33.8	NA	40.4452	0	648.223	0	564.766	0	3.72926	0	0.300161	Inf	Inf	6.29439e-05	1.18125e-06
chr8	144450001	144450500	10	78.3	NA	37.0912	0	561.631	0	448.496	0	1.36657	0	0.461895	Inf	Inf	6.15822e-05	5.66848e-07
chr9	6644501	6645000	10	70.1	NA	31.6042	0.363471	493.543	153.623	428.859	177.958	0.960863	0.00440607	0.383601	2.10938	81.2047	0.000107883	1.18692e-07
chr9	13323001	13323500	10	36.7	NA	31.4138	0.363471	544.167	192.897	506.346	248.248	0.765229	0.011931	0.183683	2.10963	91.98	0.00010651	6.21407e-08
chr9	14345501	14346000	10	64.5	NA	26.6541	0.545207	484.157	159.584	426.896	187.707	0.526932	0.00299424	0.318825	1.61232	67.0863	0.000127765	1.2644e-07
chr9	14346501	14347000	10	87.8	NA	24.7503	0	449.52	0	382.08	0	0.127621	0	0.24023	Inf	Inf	6.11334e-05	6.71386e-08
chr9	14348501	14349000	10	75.3	NA	23.4176	0	456.267	0	396.516	0	0.0875605	0	0.183142	Inf	Inf	6.15822e-05	1.97308e-06
chr9	14349001	14349500	10	70.5	NA	25.7022	0	470.729	0	411.39	0	0.16727	0	0.211885	Inf	Inf	6.24874e-05	9.75389e-08
chr9	14349501	14350000	10	64.9	NA	53.8794	0	538.529	0	467.324	0	0.886558	0	0.211905	Inf	Inf	6.15822e-05	3.44671e-08
chr9	14350001	14350500	10	55	NA	29.1292	0	501.294	0	449.48	0	0.56304	0	0.266945	Inf	Inf	6.29439e-05	4.79722e-06
chr9	19050001	19050500	10	72.4	NA	62.2564	0	549.003	0	468.511	0	5.80544	0	0.476722	Inf	Inf	6.29439e-05	1.28572e-06
chr9	29213501	29214000	10	80.3	NA	21.8945	0.181736	446.399	65.1949	385.187	100.797	0.071488	0.00105165	0.186833	3.16228	139.549	8.39719e-05	4.08293e-08
chr9	29214001	29214500	10	76.5	NA	32.1753	0.181736	483.315	81.1989	415.851	116.228	0.251964	0.00157807	0.222763	3.16228	179.375	8.56975e-05	1.9066e-09
chr9	29215001	29215500	10	50.1	NA	41.8851	1.63562	542.489	280.037	486.091	296.962	2.20816	0.00824434	0.318532	0.580908	29.8464	0.00012934	3.55445e-07
chr9	37036001	37036500	10	93.8	NA	31.985	1.27215	464.903	204.562	389.591	199.725	0.251003	0.00172048	0.278835	0.690972	29.9314	0.000126983	6.03291e-07
chr9	69182501	69183000	10	47.1	NA	35.6023	0	530.725	0	481.031	0	0.702187	0	0.207584	Inf	Inf	6.29439e-05	2.93452e-06
chr9	69185001	69185500	10	38.8	NA	34.0792	0.908678	545.409	254.403	503.881	292.701	0.817388	0.0143441	0.186964	1.06052	42.819	0.000142468	4.07445e-07
chr9	70932501	70933000	10	40	NA	28.1772	0.363471	527.628	181.882	488.678	234.39	1.50068	0.00901343	0.315247	2.10846	86.3005	0.00010651	4.59686e-06
chr9	74061001	74061500	10	67.4	NA	26.4637	0	477.363	0	419.113	0	0.0986478	0	0.14997	Inf	Inf	5.89269e-05	5.77872e-07
chr9	79629501	79630000	10	81.9	NA	23.2272	1.27215	449.676	215.868	386.443	216.852	0.0196436	0.00229577	0.094068	0.691579	21.5053	0.000117877	1.56063e-12
chr9	79636001	79636500	10	82.2	NA	21.1329	0	443.35	0	381.472	0	0.0914156	0	0.219345	Inf	Inf	5.46986e-05	1.66687e-09
chr9	90267001	90267500	10	33.2	NA	24.1791	0.363471	532.645	195.464	503.815	256.397	1.5323	0.012716	0.29949	2.10819	77.2721	0.000107883	2.42105e-06
chr9	94187001	94187500	10	94.5	NA	31.4138	0.545207	463.841	156.877	388.34	162.157	0.236821	0.00554417	0.274405	2.27054	54.079	0.00010651	4.24466e-07
chr9	101706501	101707000	10	100.1	NA	21.5137	0.363471	429.962	128.37	359.401	136.436	0.104589	0.00233218	0.276608	2.11383	51.176	8.51193e-05	3.04613e-11
chr9	124413501	124414000	10	95.4	NA	23.0368	0	436.447	0	367.203	0	0.122357	0	0.276247	Inf	Inf	6.06871e-05	6.80762e-07
chr9	127422501	127423000	10	14.9	NA	27.6061	0	623.129	0	620.617	0	17.6224	0	0.333801	Inf	Inf	6.34029e-05	3.22048e-06
chr9	128511001	128511500	10	55.1	NA	33.6984	1.09041	523.734	263.299	466.211	278.096	2.09724	0.012844	0.390955	0.896488	29.3015	0.000138263	1.58394e-08
chr9	132083001	132083500	10	68.3	NA	28.9388	1.09041	483.116	223.374	422.621	233.841	0.143428	0.0114318	0.168481	1.40314	29.4992	0.000142468	2.32401e-09
chr9	132099001	132099500	10	72.7	NA	23.4176	0	460.305	0	401.692	0	0.0762866	0	0.162663	Inf	Inf	6.15822e-05	3.44309e-08
chr9	132099501	132100000	10	72.1	NA	22.656	0	457.883	0	400.379	0	0.114894	0	0.205661	Inf	Inf	5.46986e-05	1.71353e-06
chr9	132109501	132110000	10	36.5	NA	39.0293	1.99909	563.07	321.877	520.866	348.966	1.29808	0.0295015	0.189613	0.646484	22.6162	0.000148514	1.19171e-08
chr9	132474501	132475000	10	43.8	NA	20.7521	0	494.782	0	458.489	0	0.0929934	0	0.117533	Inf	Inf	5.46986e-05	1.95874e-09
chr9	133537001	133537500	10	100.6	NA	27.7964	0.726942	445.786	161.558	370.973	161.96	0.115941	0.00202272	0.239733	1.29242	40.8156	0.000135785	2.01176e-06
chr9	133538501	133539000	10	103.4	NA	20.5618	0	420.004	0	349.948	0	0.0219699	0	0.143291	Inf	Inf	5.89269e-05	2.49751e-09
chr9	134379001	134379500	10	69.7	NA	37.3158	0	511.345	0	442.568	0	2.17256	0	0.463399	Inf	Inf	6.20335e-05	5.55333e-07
chr9	135039501	135040000	10	69.9	NA	36.3638	1.27215	499.836	227.093	433.756	235.314	0.054324	0.0031256	0.0844183	0.699895	34.5641	0.000124659	7.31044e-10
chr9	135042001	135042500	10	31.6	NA	26.083	0	544.044	0	515.384	0	2.22402	0	0.31362	Inf	Inf	6.34029e-05	1.63418e-06
chr9	135456501	135457000	10	87.4	NA	21.7041	0.363471	438.029	116.325	373.735	135.39	0.0351641	0.00170928	0.14524	2.10824	65.8379	0.000107883	4.61475e-08
chr9	135457001	135457500	10	90.5	NA	28.558	1.09041	457.977	199.275	386.579	197.809	0.0569226	0.00233511	0.144591	0.860798	29.3934	0.000135785	1.32312e-09
chr9	136474501	136475000	10	108	NA	29.7003	0	446.61	0	367.259	0	0.210941	0	0.320103	Inf	Inf	6.24874e-05	2.57387e-06
chr9	137978001	137978500	10	59.1	NA	27.6061	0	492.37	0	438.395	0	0.129298	0	0.142761	Inf	Inf	6.15822e-05	3.65424e-09
chr9	138393501	138394000	10	58.5	NA	31.985	1.45388	508.137	260.95	450.851	272.593	0.760865	0.00520659	0.285273	0.588041	24.9186	0.000108575	3.39021e-07
chr9	139332501	139333000	10	79.4	NA	26.8445	0	464.96	0	399.805	0	0.162575	0	0.22425	Inf	Inf	6.02433e-05	7.72831e-08
chr9	139424501	139425000	10	55.4	NA	30.6522	1.45388	505.294	260.627	452.04	275.684	0.622686	0.00417092	0.267254	0.528474	24.1612	0.000109969	2.43253e-06
chr9	139704001	139704500	10	38.9	NA	57.6871	2.90777	588.401	347.577	535.99	365.059	2.37038	0.0287382	0.187646	0.460626	22.294	0.00012934	2.34179e-07
chr9	140023001	140023500	10	59.3	NA	28.9388	0	501.943	0	445.374	0	1.16962	0	0.381688	Inf	Inf	6.15822e-05	3.43777e-07
chr9	140040001	140040500	10	68.7	NA	20.181	0.545207	452.793	163.758	399.507	187.084	0.224816	0.00332134	0.306267	1.61056	43.2649	0.000126205	4.26663e-06
chr9	140052001	140052500	10	41.4	NA	24.9406	0	521.481	0	481.965	0	2.26637	0	0.417834	Inf	Inf	6.24874e-05	3.07218e-06
chr9	140199501	140200000	10	51.8	NA	25.8926	0	498.01	0	450.674	0	0.0998794	0	0.117065	Inf	Inf	5.34771e-05	8.52898e-10
chr9	141044501	141045000	10	95.7	NA	35.9831	0.726942	471.759	162.562	393.513	165.807	0.234031	0.00718758	0.247473	2.40546	55.4646	0.000107195	4.23853e-07
chrX	388501	389000	10	92.6	NA	24.9672	0.2104	457.998	34.1431	389.506	59.2104	0.0442493	0.000604223	0.194982	3.16228	138.791	8.34027e-05	1.12436e-08
chrX	394501	395000	10	50.7	NA	25.6544	1.4728	517.253	254.857	471.152	278.691	0.446149	0.0335911	0.302479	1.89598	22.8437	0.000126983	7.77329e-08
chrX	430001	430500	10	39	NA	27.2578	1.052	546.285	254.486	509.126	296.832	0.230426	0.0424637	0.153041	2.14077	32.5851	9.59907e-05	6.69737e-13
chrX	479001	479500	10	35	NA	29.7774	0	566.004	0	530.585	0	1.6468	0	0.322358	Inf	Inf	6.20335e-05	1.23251e-06
chrX	804001	804500	10	25.5	NA	25.6544	0	585.753	0	564.974	0	0.932161	0	0.19102	Inf	Inf	5.9802e-05	1.95602e-08
chrX	992501	993000	10	56.7	NA	34.3585	1.052	528.702	229.325	472.796	250.338	0.0994524	0.0154508	0.124354	1.72119	35.1158	0.000128551	4.98486e-10
chrX	996001	996500	10	49.3	NA	41.4593	0.4208	557.565	161.946	503.058	206.088	0.643305	0.00497836	0.223115	2.10901	107.452	0.000107195	1.74492e-07
chrX	2375501	2376000	10	34.3	NA	38.9397	0	588.052	0	548.338	0	1.42158	0	0.229429	Inf	Inf	6.15822e-05	3.09553e-07
chrX	2385001	2385500	10	30.9	NA	24.9672	0	561.647	0	535.038	0	1.47953	0	0.322069	Inf	Inf	6.29439e-05	8.77559e-06
chrX	7921001	7921500	10	16.7	NA	22.2185	0.8416	625.573	353.913	620.985	436.242	6.16609	0.151197	0.303588	1.29778	27.2991	0.000138263	1.61807e-06
chrX	8456501	8457000	10	12	NA	21.9894	0	682.326	0	683.926	0	22.7012	0	0.293328	Inf	Inf	5.89269e-05	5.11375e-06
chrX	13707501	13708000	10	85.6	NA	26.7996	0	473.191	0	405.744	0	0.263263	0	0.3958	Inf	Inf	6.11334e-05	4.77958e-06
chrX	40945501	40946000	10	94.3	NA	21.9894	0	448.858	0	381.539	0	0.0865461	0	0.304544	Inf	Inf	6.11334e-05	1.06771e-07
chrX	117480501	117481000	10	79.3	NA	21.3023	1.052	463.535	172.41	403.25	181.081	0.207846	0.00404469	0.395226	1.68686	30.5959	0.000126983	6.95357e-07
chrX	141002001	141002500	10	17.3	NA	21.0732	0.8416	619.339	324.682	614.133	410.299	6.66337	0.205054	0.340295	2.1103	35.351	0.000103802	7.34731e-08
chrX	153235001	153235500	10	57.1	NA	24.28	0	499.713	0	450.664	0	0.229295	0	0.268063	Inf	Inf	6.24874e-05	6.06365e-07
chrY	98501	99000	10	107.6	NA	52.8799	0	301.897	0	273.765	0	0.0817445	0	0.246561	Inf	Inf	5.34771e-05	6.71386e-08
chrY	117501	118000	10	69	NA	48.8122	1.75778	332.756	78.6517	325.743	125.454	0.617869	0.0110586	0.435262	2.15347	36.9817	0.000103802	5.30331e-06
chrY	232001	232500	10	37.4	NA	35.5923	1.75778	362.144	126.981	386.333	196.058	0.705486	0.0579157	0.305018	2.11311	24.1793	9.53604e-05	4.50353e-07
chrY	233001	233500	10	29	NA	21.3554	0	351.679	0	392.433	0	0.797516	0	0.376874	Inf	Inf	5.30746e-05	8.53805e-06
chrY	338501	339000	10	92.6	NA	129.149	2.63667	375.019	80.0849	344.051	112.436	1.36215	0.00650289	0.352312	1.61041	66.1558	0.000124659	6.10204e-06
chrY	344501	345000	10	50.7	NA	70.1676	2.63667	379.747	115.228	383.312	171.374	0.806352	0.0859186	0.25328	3.16228	38.2488	8.28364e-05	3.25064e-06
chrY	346001	346500	10	60.5	NA	96.6075	4.39445	388.638	141.292	380.438	184.92	0.35878	0.0238913	0.148702	1.05618	27.5242	0.000137433	1.168e-09
chrY	370501	371000	10	50.7	NA	106.777	5.27333	410.45	162.787	409.132	211.693	0.863486	0.0620527	0.168672	1.16797	25.8307	0.000150276	5.25169e-09
chrY	381501	382000	10	32.6	NA	63.0491	1.75778	414.892	130.37	438.736	205.577	0.935269	0.064915	0.164699	2.10819	48.5861	9.04309e-05	2.90775e-10
chrY	382001	382500	10	35.6	NA	84.4045	0	426.253	0	443.133	0	0.742592	0	0.124672	Inf	Inf	5.42891e-05	1.36352e-09
chrY	382501	383000	10	31.3	NA	65.083	0	421.272	0	446.485	0	1.9645	0	0.217808	Inf	Inf	5.9802e-05	1.13289e-07
chrY	395501	396000	10	29.6	NA	53.8968	0.878889	414.958	90.8104	444.447	176.711	1.15529	0.0365147	0.182875	3.16228	97.2649	6.81358e-05	9.72893e-10
chrY	409501	410000	10	35.7	NA	39.6599	0	374.686	0	399.604	0	1.38015	0	0.356333	Inf	Inf	5.72064e-05	2.79342e-06
chrY	410501	411000	10	58.8	NA	71.1845	0	370.164	0	366.571	0	0.607924	0	0.252352	Inf	Inf	5.51106e-05	1.20035e-06
chrY	417001	417500	10	15.1	NA	24.4061	0	497.872	0	553.601	0	913.472	0	1.56396	Inf	Inf	4.84254e-05	8.53805e-06
chrY	430501	431000	10	26.8	NA	76.2691	0	448.188	0	478.212	0	5.01463	0	0.23646	Inf	Inf	6.15822e-05	8.53805e-06
chrY	437001	437500	10	40.7	NA	51.863	0.878889	381.75	73.7869	397.866	146.871	1.29475	0.0201087	0.311849	3.16228	81.3689	7.57379e-05	6.11729e-08
chrY	512001	512500	10	15.8	NA	30.5076	0	564.568	0	607.033	0	9218.04	0	1.90712	Inf	Inf	5.72064e-05	8.53805e-06
chrY	534001	534500	10	47.9	NA	50.8461	0	364.012	0	373.408	0	0.201448	0	0.15868	Inf	Inf	5.76329e-05	6.50914e-06
chrY	546501	547000	10	31.8	NA	113.895	0	457.711	0	476.2	0	10.1085	0	0.292824	Inf	Inf	6.29439e-05	4.23974e-06
chrY	562001	562500	10	50.3	NA	63.0491	1.75778	374.348	97.398	379.236	156.641	0.42843	0.020443	0.199497	2.10819	48.3771	9.98385e-05	9.58184e-08
chrY	583001	583500	10	34	NA	109.828	6.15222	449.523	200.993	465.396	263.415	9.72621	0.0850341	0.323062	0.700022	23.174	0.000123891	4.31433e-06
chrY	600001	600500	10	34.2	NA	36.6092	0.878889	376.515	83.8186	403.657	163.794	2.59018	0.0285798	0.475503	3.16228	63.3115	7.57379e-05	7.02572e-06
chrY	645001	645500	10	38.3	NA	35.5923	0	359.89	0	383.044	0	0.987201	0	0.372681	Inf	Inf	5.72064e-05	6.01889e-06
chrY	692001	692500	10	31.2	NA	77.286	0	434.129	0	457.485	0	2.10983	0	0.187677	Inf	Inf	5.46986e-05	1.42669e-08
chrY	692501	693000	10	45	NA	44.7445	1.75778	361.693	110.664	375.117	173.275	0.972385	0.0325518	0.360422	2.1085	31.9737	9.98385e-05	1.91056e-06
chrY	715501	716000	10	38.6	NA	80.3368	0.878889	414.908	79.5921	428.853	154.355	2.15702	0.0246453	0.250064	3.16228	118.307	8.39719e-05	5.2054e-07
chrY	730501	731000	10	36.8	NA	145.42	0.878889	463.197	95.9979	472.259	170.574	11.3725	0.0437943	0.28707	3.16228	177.513	8.62786e-05	5.80544e-08
chrY	754001	754500	10	25.5	NA	61.0153	0	437.03	0	471.742	0	3.35622	0	0.227053	Inf	Inf	5.76329e-05	3.39786e-06
chrY	859001	859500	10	16.8	NA	21.3554	0.878889	520.563	138.286	566.433	244.363	1726.06	0.192754	1.55217	3.16228	192.791	7.36502e-05	4.59749e-06
chrY	877501	878000	10	33.4	NA	68.1337	3.51556	417.943	171.84	439.882	239.562	3.34418	0.104182	0.298087	1.29138	24.5449	0.00013173	1.57061e-06
chrY	890501	891000	10	35.1	NA	103.726	0	444.751	0	459.518	0	8.52464	0	0.323894	Inf	Inf	6.24874e-05	1.45895e-06
chrY	912501	913000	10	27.4	NA	26.44	0	373.114	0	413.783	0	0.89743	0	0.293895	Inf	Inf	5.34771e-05	4.41586e-06
chrY	938501	939000	10	22.7	NA	26.44	0.878889	399.308	158.596	446.834	247.019	2.99689	0.392744	0.368738	3.16228	23.6898	6.38644e-05	2.46347e-09
chrY	942501	943000	10	56.7	NA	128.132	7.03111	413.177	173.867	404.873	215.674	0.941353	0.143085	0.169352	1.46062	22.1221	0.000140775	2.37476e-08
chrY	958001	958500	10	24.5	NA	126.098	0	496.303	0	523.931	0	30.5616	0	0.292582	Inf	Inf	5.84931e-05	9.00731e-08
chrY	969001	969500	10	21.6	NA	20.3384	0	383.231	0	436.224	0	1.31983	0	0.30823	Inf	Inf	3.31767e-05	2.96095e-07
chrY	969501	970000	10	23.5	NA	22.3723	0	377.465	0	426.436	0	0.764076	0	0.25476	Inf	Inf	4.76823e-05	1.60993e-06
chrY	1154001	1154500	10	23.3	NA	48.8122	0	432.782	0	473.456	0	6.6841	0	0.340569	Inf	Inf	5.84931e-05	6.11417e-06
chrY	1162001	1162500	10	33.6	NA	37.6261	0	375.501	0	403.841	0	0.299198	0	0.163979	Inf	Inf	5.10973e-05	3.19193e-08
chrY	1201001	1201500	10	17.4	NA	35.5923	0	453.148	0	507.686	0	12.9339	0	0.353651	Inf	Inf	3.31767e-05	2.91961e-06
chrY	1213501	1214000	10	24.5	NA	39.6599	0	418.258	0	458.3	0	7.93271	0	0.457031	Inf	Inf	5.72064e-05	2.79342e-06
chrY	1376501	1377000	10	22.5	NA	82.3706	2.63667	474.794	184.894	510.831	269.742	4.25867	0.257925	0.148729	1.61649	44.164	0.000109969	4.12173e-14
chrY	1377001	1377500	10	22.4	NA	53.8968	0	446.112	0	486.973	0	7.48265	0	0.29758	Inf	Inf	5.72064e-05	5.32053e-07
chrY	1394001	1394500	10	45.1	NA	35.5923	1.75778	347.292	110.48	362.876	173.011	0.934157	0.0334208	0.434399	2.14337	26.0861	9.98385e-05	4.24773e-06
chrY	1600501	1601000	10	17.1	NA	37.6261	0	459.12	0	513.727	0	11.3778	0	0.304443	Inf	Inf	5.72064e-05	1.55554e-06
chrY	1839501	1840000	10	24.4	NA	31.5246	0	396.954	0	440.624	0	2.44143	0	0.344253	Inf	Inf	5.42891e-05	9.28784e-06
chrY	1889501	1890000	10	25.8	NA	78.303	5.27333	455.058	205.07	486.218	280.225	2.5784	0.862156	0.153631	2.07531	23.3607	0.000114231	1.93014e-10
chrY	1909001	1909500	10	18.5	NA	30.5076	0	434.578	0	488.478	0	10.8405	0	0.422683	Inf	Inf	5.72064e-05	8.53805e-06
chrY	1932501	1933000	10	21.8	NA	76.2691	0	472.109	0	510.425	0	11.3663	0	0.252526	Inf	Inf	5.84931e-05	1.71991e-06
chrY	1963501	1964000	10	28.2	NA	62.0322	0	433.935	0	463.244	0	11.611	0	0.441505	Inf	Inf	5.89269e-05	3.32335e-06
chrY	2342501	2343000	10	35.5	NA	81.3537	3.51556	424.108	168.832	441.494	234.061	0.74061	0.0940545	0.128398	1.29343	28.2676	0.000121609	7.25267e-12
chrY	2468001	2468500	10	22.9	NA	34.5753	0	410.78	0	455.967	0	0.519756	0	0.130244	Inf	Inf	5.10973e-05	9.09118e-08
chrY	4332001	4332500	10	16.8	NA	32.5415	0	451.774	0	508.586	0	9.41776	0	0.30779	Inf	Inf	5.30746e-05	1.59525e-06
chrY	4503501	4504000	10	6.7	NA	21.3554	0	667.553	0	743.892	0	3562.29	0	0.270308	Inf	Inf	4.13854e-05	9.55861e-07
chrY	4733501	4734000	10	4.8	NA	23.3892	0	673.89	0	768.757	0	5036.34	0	0.293456	Inf	Inf	3.31767e-05	1.91453e-06
chrY	4817001	4817500	10	11.4	NA	22.3723	0	584.243	0	642.699	0	5953.72	0	1.15555	Inf	Inf	4.76823e-05	1.60993e-06
chrY	4965501	4966000	10	11.9	NA	23.3892	0	625.64	0	674.997	0	17018.7	0	1.07835	Inf	Inf	5.30746e-05	9.93503e-06
chrY	5192501	5193000	10	12.4	NA	24.4061	0	593.685	0	645.713	0	11160.9	0	1.38158	Inf	Inf	4.84254e-05	8.53805e-06
chrY	6528501	6529000	10	2.5	NA	20.3384	0	664.154	0	798.782	0	4913.5	0	0.333333	Inf	Inf	4.84254e-05	5.53773e-06
chrY	7269501	7270000	10	16.2	NA	30.5076	0	611.734	0	645.232	0	14934.8	0	1.23339	Inf	Inf	5.59417e-05	1.0131e-06
chrY	9410001	9410500	10	17.8	NA	27.4569	0.878889	431.493	177.738	488.144	275.012	5.32095	0.768135	0.30954	3.16228	26.888	7.11029e-05	9.93839e-08
chrY	9956501	9957000	10	9.9	NA	35.5923	0	703.136	0	750.945	0	7984.44	0	0.24281	Inf	Inf	5.51106e-05	3.82286e-07
chrY	13239501	13240000	10	11.5	NA	20.3384	0	579.565	0	638.253	0	6893.59	0	1.32978	Inf	Inf	4.84254e-05	5.53773e-06
chrY	13248501	13249000	10	9.6	NA	23.3892	0	673.89	0	728.153	0	2579.59	0	0.21002	Inf	Inf	4.04022e-05	1.09152e-07
chrY	13500001	13500500	10	9.3	NA	23.3892	0	673.89	0	730.013	0	5036.34	0	0.293456	Inf	Inf	5.10973e-05	1.91453e-06
chrY	13956501	13957000	10	16.6	NA	22.3723	0.878889	428.276	158.596	489.527	262.161	7.96753	0.392744	0.396678	3.16228	35.9061	7.57379e-05	6.02207e-06
chrY	14420501	14421000	10	21.8	NA	21.3554	0.878889	386.733	123.337	438.629	219.084	2.87782	0.114154	0.432828	3.16228	36.6834	7.36502e-05	4.59749e-06
chrY	15117001	15117500	10	13.3	NA	20.3384	0	533.993	0	591.412	0	1535.97	0	1.20746	Inf	Inf	4.84254e-05	5.53773e-06
chrY	15405001	15405500	10	10.3	NA	26.44	0	661.877	0	713.928	0	21013.2	0	0.712235	Inf	Inf	3.28994e-05	4.41586e-06
chrY	15805001	15805500	10	13.1	NA	24.4061	0	498.991	0	562.865	0	120.121	0	0.558096	Inf	Inf	5.10973e-05	1.80121e-06
chrY	16009001	16009500	10	15.4	NA	20.3384	0	434.533	0	499.184	0	3.82978	0	0.251395	Inf	Inf	3.31767e-05	2.96095e-07
chrY	18109001	18109500	10	5.8	NA	21.3554	0	667.553	0	752.342	0	6019.04	0	0.351364	Inf	Inf	5.30746e-05	8.53805e-06
chrY	18364001	18364500	10	31.6	NA	47.7953	1.75778	398.728	142.826	426.969	217.644	2.39162	0.100534	0.332155	2.10915	30.9709	9.59907e-05	4.6765e-06
chrY	19429001	19429500	10	5.2	NA	21.3554	0	667.553	0	758.739	0	6019.04	0	0.351364	Inf	Inf	5.30746e-05	8.53805e-06
chrY	19758001	19758500	10	49	NA	406.769	19.3356	506.764	238.705	492.123	277.704	16.6799	0.0198084	0.186012	0.174489	27.2207	8.51193e-05	7.91315e-08
chrY	21152501	21153000	10	15.4	NA	34.5753	0	511.821	0	564.179	0	843.598	0	1.23022	Inf	Inf	5.46986e-05	7.39103e-06
chrY	21155501	21156000	10	20.9	NA	41.6938	0.878889	561.907	73.7869	588.409	179.118	9054.62	0.0201087	1.96374	3.16228	1080.59	7.89538e-05	1.23734e-06
chrY	21234501	21235000	10	17.4	NA	23.3892	0.878889	422.387	158.596	481.818	259.884	5.89983	0.392744	0.37146	3.16228	32.9953	7.36502e-05	6.15648e-06
chrY	21379501	21380000	10	6.7	NA	21.3554	0	667.553	0	743.892	0	6019.04	0	0.351364	Inf	Inf	5.30746e-05	8.53805e-06
chrY	21969001	21969500	10	10.5	NA	29.4907	0	659.288	0	710.625	0	18482.6	0	0.69327	Inf	Inf	4.13854e-05	5.91211e-08
chrY	22122001	22122500	10	3.1	NA	38.643	0	708.865	0	823.78	0	19162.7	0	0.346463	Inf	Inf	5.34771e-05	7.61016e-06
chrY	23372001	23372500	10	4	NA	25.423	0	679.698	0	784.322	0	7984.44	0	0.339935	Inf	Inf	4.13854e-05	6.50914e-06
chrY	25528501	25529000	10	10.2	NA	20.3384	0	616.004	0	675.924	0	11271.6	0	1.00779	Inf	Inf	4.84254e-05	5.53773e-06
chrY	26566001	26566500	10	20.4	NA	35.5923	0	428.521	0	477.658	0	4.45944	0	0.295729	Inf	Inf	5.42891e-05	1.20035e-06
chrY	27378501	27379000	10	8.7	NA	21.3554	0	667.553	0	728.591	0	6019.04	0	0.351364	Inf	Inf	5.30746e-05	8.53805e-06
chrY	28622001	28622500	10	9.8	NA	21.3554	0	642.463	0	700.517	0	13128.5	0	0.743915	Inf	Inf	5.30746e-05	8.53805e-06
chrY	28683501	28684000	10	13.4	NA	31.5246	0	506.076	0	567.496	0	176.581	0	0.611228	Inf	Inf	5.42891e-05	9.28784e-06
chrY	59024001	59024500	10	8.8	NA	23.3892	0	673.89	0	733.25	0	7493.09	0	0.357945	Inf	Inf	5.30746e-05	9.93503e-06
