# Supplementary material for: Global Analysis of DNA Methylation by Methyl-Capture Sequencing Reveals Epigenetic Control of Cisplatin Resistance in Ovarian Cancer Cell
Source: PLoS One. 2011 Dec 22;6(12):e29450. doi: 10.1371/journal.pone.0029450 (PMC3245283; doi:10.1371/journal.pone.0029450)
Supplement: Table S2 — Hypermethylated DMRs in the cisplatin sensitive A2780 cell line. (XLS) [file pone.0029450.s002.xls]

## Sheet: A2780.dif.f10.ratio20
Table S2. Hypermethylated DMRs in A2780 cell line
chr	start	stop	length	coupling	input	rpm_A	rpm_B	rms_A	rms_B	ams_A	ams_B	var_A	var_B	var_co_A	var_co_B	ratio	p.value.wilcox	p.value.ttest
chr10	1156001	1156500	10	48.6	NA	0.917867	20.131	290.171	457.756	330.995	464.645	0.000116748	0.0113095	1.15756	0.238724	0.0209533	0.000166842	2.76226e-10
chr10	6261001	6261500	10	38.7	NA	0.183573	20.9545	223.344	485.447	285.037	501.5	2.61159e-05	0.0269718	1.61424	0.2402	0.00463021	0.000124659	3.9658e-09
chr10	12763001	12763500	10	21.7	NA	0	20.497	0	591.399	0	626.058	0	2.13693	Inf	0.415067	0	6.34029e-05	7.289e-06
chr10	37940501	37941000	10	49.5	NA	2.63122	23.5167	348.927	464.896	381.197	469.819	0.00022987	0.00391155	0.627751	0.125711	0.0485458	0.000166842	2.2895e-14
chr10	61642001	61642500	10	55.8	NA	3.85504	37.8829	358.992	483.682	383.515	479.413	1.28592e-05	0.00872218	0.126162	0.140376	0.0427227	0.000147639	1.99503e-08
chr10	123779001	123779500	10	43.7	NA	0	24.6147	0	480.312	0	490.213	0	0.00359478	Inf	0.0949418	0	6.20335e-05	5.10394e-09
chr10	131639001	131639500	10	65.9	NA	3.73266	36.9678	340.727	467.051	358.644	455.618	1.21444e-05	0.00168705	0.164761	0.0798523	0.0411204	0.000144176	3.20102e-10
chr10	131708001	131708500	10	36.1	NA	2.0805	20.68	371.172	491.004	417.576	510.234	0.000131381	0.0179963	0.331133	0.180042	0.0464564	0.00015748	4.12055e-07
chr10	134172001	134172500	10	60.3	NA	2.81479	27.8174	331.142	456.726	355.075	451.634	5.38794e-05	0.000849496	0.405259	0.066478	0.041312	0.000168763	2.44771e-15
chr10	134335501	134336000	10	35.4	NA	1.4074	20.5885	351.034	493.786	401.085	513.752	4.23887e-05	0.0447853	0.260535	0.272053	0.0321252	0.000127765	1.9939e-06
chr10	134499001	134499500	10	52.9	NA	0	23.5167	0	458.157	0	460.232	0	0.00185056	Inf	0.0959689	0	6.11334e-05	1.40156e-10
chr10	134778501	134779000	10	72.8	NA	0	29.373	0	443.953	0	429.955	0	0.00383081	Inf	0.172014	0	6.15822e-05	2.35692e-09
chr11	269001	269500	10	43.6	NA	0.661036	23.146	180.463	477.98	208.848	464.611	0.0205019	0.148386	1.61029	0.148233	0.034217	0.000121609	2.15412e-12
chr11	284001	284500	10	41.9	NA	0	37.2266	0	517.533	0	498.511	0	1.09976	Inf	0.24092	0	6.29439e-05	5.82879e-07
chr11	364501	365000	10	49	NA	0.440691	23.5318	147.426	468.521	179.214	449.96	0.0138782	0.102164	2.10881	0.139147	0.0243195	0.000105828	5.17146e-10
chr11	373501	374000	10	49.1	NA	1.10173	28.7397	205.718	483.245	220.9	461.551	0.0180022	0.127784	1.05769	0.128431	0.0455759	0.000139934	1.37611e-07
chr11	460501	461000	10	57.1	NA	1.54242	40.5056	224.349	497.37	226.565	463.582	0.0129775	0.169596	0.690958	0.123065	0.0492686	0.000124659	2.32556e-11
chr11	880001	880500	10	37	NA	0.220345	24.3034	121.723	495.327	175.1	488.429	0.0151409	0.616957	3.16228	0.24106	0.0119419	8.62786e-05	6.23722e-07
chr11	1471501	1472000	10	69.1	NA	0	21.2172	0	431.763	0	399.737	0	0.262863	Inf	0.360486	0	6.29439e-05	7.92021e-06
chr11	2800501	2801000	10	37.7	NA	0	21.2172	0	485.061	0	479.117	0	0.445072	Inf	0.234077	0	6.24874e-05	1.39242e-08
chr11	6341001	6341500	10	95.1	NA	0	30.2827	0	432.132	0	380.544	0	0.0715417	Inf	0.187161	0	6.11334e-05	8.38803e-08
chr11	6341501	6342000	10	89.3	NA	0	22.9532	0	417.117	0	372.436	0	0.113319	Inf	0.286504	0	6.24874e-05	3.35671e-07
chr11	6342001	6342500	10	66.1	NA	0	31.4401	0	463.997	0	428.095	0	0.0972183	Inf	0.143988	0	6.29439e-05	1.76938e-06
chr11	8832001	8832500	10	37.6	NA	0	33.9475	0	520.285	0	507.307	0	1.78644	Inf	0.296232	0	6.20335e-05	2.0636e-06
chr11	12745501	12746000	10	25	NA	0	32.4045	0	554.656	0	559.559	0	4.50603	Inf	0.30051	0	6.02433e-05	2.52212e-06
chr11	12849501	12850000	10	19.3	NA	0	26.0393	0	564.925	0	583.519	0	3.40264	Inf	0.228405	0	6.20335e-05	3.15808e-07
chr11	13031001	13031500	10	148.4	NA	0.661036	22.3745	92.0712	373.252	83.0646	306.542	0.00170462	0.00522167	1.61033	0.108976	0.0386657	0.000119359	1.00671e-10
chr11	17034501	17035000	10	70	NA	0	34.1404	0	465.857	0	426.078	0	0.169237	Inf	0.185423	0	5.89269e-05	3.69254e-06
chr11	17035001	17035500	10	127.1	NA	0	31.6329	0	416.744	0	350.603	0	0.232376	Inf	0.412273	0	6.11334e-05	9.45183e-07
chr11	20385501	20386000	10	72.9	NA	0	48.6067	0	490.605	0	443.293	0	0.154407	Inf	0.128257	0	6.34029e-05	1.83946e-09
chr11	35160501	35161000	10	74.6	NA	1.10173	36.2621	184.024	465.71	184.034	422.078	0.00974177	0.245982	1.05576	0.223974	0.042218	0.000142468	4.73064e-07
chr11	44088001	44088500	10	74.2	NA	0.661036	22.7603	157.617	429.803	165.375	393.833	0.0108407	0.0669346	1.61486	0.186617	0.0465074	0.000127765	1.04226e-06
chr11	45001001	45001500	10	28.2	NA	0	31.4401	0	542.904	0	542.859	0	2.50823	Inf	0.261342	0	6.29439e-05	8.69603e-08
chr11	45201501	45202000	10	86.9	NA	0	27.0037	0	433.156	0	386.861	0	0.123504	Inf	0.242647	0	6.11334e-05	2.25502e-07
chr11	46259001	46259500	10	102.9	NA	0	24.4962	0	410.072	0	358.181	0	0.0224486	Inf	0.139789	0	5.89269e-05	1.74593e-08
chr11	46259501	46260000	10	119.5	NA	0	20.6386	0	384.52	0	328.723	0	0.0204559	Inf	0.186216	0	6.06871e-05	3.9989e-08
chr11	46260001	46260500	10	112	NA	0	20.2528	0	386.817	0	334.506	0	0.0413318	Inf	0.256885	0	6.20335e-05	3.47065e-06
chr11	46385001	46385500	10	40.4	NA	0.440691	23.9176	172.091	486.749	206.73	476.24	0.0277726	0.232027	2.1085	0.16533	0.027128	0.000107195	1.01558e-08
chr11	58874501	58875000	10	66.1	NA	0	37.2266	0	476.936	0	438.391	0	0.189485	Inf	0.169806	0	6.24874e-05	9.09524e-07
chr11	61463501	61464000	10	38.5	NA	0	32.4045	0	514.482	0	501.247	0	1.44782	Inf	0.287649	0	6.11334e-05	1.30094e-06
chr11	63656001	63656500	10	28.6	NA	0	20.2528	0	505.925	0	512.574	0	0.935146	Inf	0.258473	0	6.20335e-05	4.41597e-07
chr11	64611501	64612000	10	111.1	NA	0	21.7959	0	395.804	0	342.149	0	0.0424702	Inf	0.231598	0	5.89269e-05	4.86069e-08
chr11	64623501	64624000	10	40.5	NA	1.32207	33.3689	237.951	512.669	253.821	496.714	0.0514622	0.657533	1.13628	0.198487	0.0488686	0.000148514	1.69951e-09
chr11	64681501	64682000	10	38.9	NA	0.440691	20.0599	155.568	477.043	196.813	470.824	0.0392427	0.197805	3.16228	0.173253	0.0244029	8.39719e-05	6.60562e-11
chr11	65318501	65319000	10	47.3	NA	0.220345	28.9326	90.7947	488.588	140.413	468.082	0.00634158	0.317228	3.16228	0.188735	0.00843851	8.1155e-05	7.09065e-10
chr11	65560001	65560500	10	42.4	NA	0	21.0243	0	472.506	0	461.958	0	0.551046	Inf	0.306794	0	6.24874e-05	2.58336e-06
chr11	65560501	65561000	10	45.6	NA	0	22.7603	0	473.193	0	458.065	0	0.832399	Inf	0.373709	0	6.34029e-05	5.93525e-06
chr11	67029001	67029500	10	69.5	NA	0	29.5112	0	456.398	0	418.988	0	0.063272	Inf	0.128261	0	5.42891e-05	3.37407e-09
chr11	69065501	69066000	10	38.3	NA	0	20.8314	0	480.703	0	474.686	0	0.145961	Inf	0.141888	0	5.84931e-05	1.54258e-08
chr11	69469501	69470000	10	52.8	NA	0	20.6386	0	454.171	0	433.983	0	0.207626	Inf	0.239192	0	6.11334e-05	3.03238e-09
chr11	70964001	70964500	10	86.8	NA	0	30.0899	0	444.961	0	396.325	0	0.381377	Inf	0.365552	0	6.29439e-05	2.63215e-07
chr11	72929501	72930000	10	95.6	NA	0.661036	20.8314	136.715	402.037	137.478	356.277	0.00603593	0.0686208	1.61691	0.271406	0.0497826	0.000126983	4.75148e-06
chr11	77184001	77184500	10	91.5	NA	0	24.6891	0	422.187	0	374.985	0	0.144311	Inf	0.30263	0	6.34029e-05	4.35154e-07
chr11	92930501	92931000	10	93.6	NA	0	24.3034	0	417.95	0	370.23	0	0.110131	Inf	0.279391	0	6.11334e-05	1.5568e-07
chr11	92931001	92931500	10	92.2	NA	0	20.0599	0	403.388	0	359.561	0	0.0177265	Inf	0.135535	0	5.89269e-05	2.63746e-09
chr11	102139001	102139500	10	46.3	NA	0	44.3633	0	521.874	0	495.872	0	0.342834	Inf	0.127111	0	6.24874e-05	3.84707e-09
chr11	102188001	102188500	10	43.8	NA	0.661036	31.8258	183.251	501.72	210.613	483.222	0.0221751	0.386887	1.6103	0.175624	0.0261106	0.000126983	4.79319e-09
chr11	105892501	105893000	10	60.3	NA	0	20.2528	0	438.762	0	413.618	0	0.0590245	Inf	0.155918	0	5.42891e-05	6.24671e-08
chr11	116724001	116724500	10	15.7	NA	0.661036	22.7603	257.476	582.156	316.107	609.827	0.179274	13.6265	1.61139	0.365085	0.0259872	0.000124659	8.49129e-07
chr11	118122501	118123000	10	34.6	NA	0	21.2172	0	490.394	0	488.595	0	0.912872	Inf	0.312713	0	6.29439e-05	7.92021e-06
chr11	119227501	119228000	10	70.7	NA	0.220345	21.4101	90.7947	432.739	119.932	399.117	0.00634158	0.237878	3.16228	0.338588	0.0174821	8.28364e-05	1.17206e-07
chr11	119455501	119456000	10	88.6	NA	0.440691	21.603	113.819	413.851	124.938	370.317	0.00540711	0.143993	2.11203	0.337014	0.0309215	0.000102468	4.19208e-07
chr11	120008001	120008500	10	62.7	NA	0	55.3576	0	513.013	0	470.321	0	0.246266	Inf	0.120928	0	6.11334e-05	2.31785e-09
chr11	124588001	124588500	10	56.6	NA	0.881381	27.0037	182.682	467.616	197.142	440.442	0.0140267	0.358246	1.29099	0.263659	0.0404115	0.000132533	1.809e-07
chr11	124616001	124616500	10	85.4	NA	0	33.3689	0	449.789	0	401.159	0	0.192272	Inf	0.243715	0	6.15822e-05	2.67596e-08
chr11	124616501	124617000	10	71.2	NA	0	40.3127	0	479.099	0	435.578	0	0.277536	Inf	0.199789	0	6.15822e-05	1.65529e-09
chr11	126216001	126216500	10	23.7	NA	0	26.2322	0	545.974	0	555.909	0	5.13757	Inf	0.359349	0	6.29439e-05	8.5256e-07
chr12	4140001	4140500	10	91	NA	0	20.2321	0	380.221	0	333.366	0	0.0529103	Inf	0.227233	0	6.15822e-05	1.5336e-07
chr12	4140501	4141000	10	102.7	NA	0	26.2471	0	389.723	0	333.952	0	0.043775	Inf	0.181281	0	6.02433e-05	2.09212e-08
chr12	4357001	4357500	10	22.1	NA	0.423934	20.4144	256.716	497.65	328.281	507.742	0.0918612	1.78264	2.10819	0.260783	0.0280805	0.000105828	6.13313e-07
chr12	6310001	6310500	10	86	NA	1.05983	25.7003	184.319	404.517	187.871	355.873	0.004011	0.152442	1.06198	0.275807	0.0421272	0.000140775	2.95792e-09
chr12	6338501	6339000	10	26.2	NA	0	20.2321	0	483.045	0	486.39	0	1.44163	Inf	0.286895	0	6.11334e-05	1.80083e-07
chr12	6420001	6420500	10	86	NA	0	22.4194	0	391.881	0	345.855	0	0.054382	Inf	0.196124	0	6.29439e-05	2.70914e-07
chr12	6473001	6473500	10	81.2	NA	0.211967	26.7939	84.1712	409.334	115.129	362.99	0.00311706	0.0126618	3.16228	0.0743744	0.0116694	8.34027e-05	7.31876e-12
chr12	6494001	6494500	10	55.2	NA	0	36.4543	0	462.367	0	427.198	0	0.573954	Inf	0.240821	0	6.29439e-05	7.57511e-08
chr12	6649501	6650000	10	49	NA	1.05983	35.1784	251.863	470.393	274.642	440.403	0.0205327	1.27798	1.05726	0.321668	0.0385646	0.000140775	7.5391e-07
chr12	13043501	13044000	10	51.3	NA	0	21.6903	0	431.684	0	407.082	0	0.229862	Inf	0.232771	0	6.06871e-05	2.18512e-08
chr12	13044001	13044500	10	63.7	NA	0	25.3357	0	424.127	0	388.658	0	0.0703964	Inf	0.142979	0	6.11334e-05	1.49041e-09
chr12	14927501	14928000	10	95.7	NA	0	24.0598	0	388.561	0	337.086	0	0.0311507	Inf	0.155395	0	6.11334e-05	2.55507e-08
chr12	30948501	30949000	10	84.1	NA	0	27.7053	0	409.228	0	360.89	0	0.0224312	Inf	0.0991377	0	6.24874e-05	1.31541e-09
chr12	41086501	41087000	10	75.9	NA	0	43.5629	0	449.68	0	398.851	0	0.0944617	Inf	0.116396	0	6.24874e-05	1.48479e-10
chr12	42326501	42327000	10	47	NA	0	26.4294	0	450.004	0	426.633	0	0.308699	Inf	0.209478	0	6.24874e-05	1.61496e-06
chr12	44152501	44153000	10	73.8	NA	0	28.0698	0	419.214	0	376.31	0	0.134478	Inf	0.211483	0	6.02433e-05	7.304e-07
chr12	47474001	47474500	10	98.4	NA	0	26.2471	0	393.727	0	339.583	0	0.0157156	Inf	0.102779	0	5.84931e-05	8.716e-11
chr12	47474501	47475000	10	50.3	NA	0	24.2421	0	440.468	0	415.176	0	0.0925641	Inf	0.130845	0	6.20335e-05	5.90199e-09
chr12	49318501	49319000	10	71.7	NA	0	24.7889	0	414.296	0	374.069	0	0.081962	Inf	0.176701	0	6.11334e-05	3.84393e-10
chr12	49319001	49319500	10	75.2	NA	0	27.1585	0	417.388	0	373.783	0	0.200419	Inf	0.264767	0	6.11334e-05	4.77488e-08
chr12	50599501	50600000	10	15.2	NA	0.6359	24.0598	320.164	546.427	400.123	567.907	0.251204	3.18696	1.61228	0.177838	0.0309678	0.000120856	4.50977e-08
chr12	53297501	53298000	10	69.8	NA	0	27.8875	0	423.948	0	383.263	0	0.109384	Inf	0.178669	0	6.11334e-05	1.62348e-08
chr12	54090501	54091000	10	45.6	NA	0.6359	27.8875	210.398	457.369	247.543	434.209	0.0339342	0.40837	2.24983	0.217644	0.0278862	0.000109969	1.75418e-07
chr12	54427001	54427500	10	81.7	NA	0	49.031	0	450.716	0	395.443	0	0.519323	Inf	0.269044	0	6.38644e-05	8.75235e-06
chr12	56727501	56728000	10	56.4	NA	0	20.5967	0	418.689	0	391.337	0	0.0400098	Inf	0.116192	0	5.93632e-05	1.95367e-10
chr12	57559501	57560000	10	36.8	NA	0	27.7053	0	474.81	0	460.349	0	0.470662	Inf	0.183663	0	6.24874e-05	2.17993e-07
chr12	58138001	58138500	10	40.8	NA	0	20.2321	0	443.946	0	429.955	0	0.233413	Inf	0.198039	0	6.29439e-05	1.80083e-07
chr12	65950501	65951000	10	28.6	NA	0	28.9812	0	500.148	0	494.914	0	1.46549	Inf	0.228436	0	6.15822e-05	1.32264e-07
chr12	95043001	95043500	10	79.7	NA	1.69573	35.543	236.256	440.951	232.235	389.126	0.00424182	1.45855	0.580917	0.51594	0.0478961	0.000108575	3.32569e-06
chr12	96613001	96613500	10	37.1	NA	0.211967	22.7839	133.272	460.977	201.687	448.917	0.0102828	0.212267	3.16228	0.149289	0.0103907	8.34027e-05	2.14946e-09
chr12	104697001	104697500	10	82.3	NA	0.211967	26.7939	64.3206	408.044	99.1525	361.194	0.00192389	0.024112	3.16228	0.104479	0.00933261	8.34027e-05	1.10152e-10
chr12	110778501	110779000	10	34.5	NA	1.05983	37.0011	278.652	502.006	317.069	485.616	0.0391429	3.23017	1.05409	0.330553	0.0345205	0.00014332	4.013e-06
chr12	122468001	122468500	10	41.4	NA	0	29.8925	0	470.548	0	450.206	0	0.404933	Inf	0.180678	0	6.29439e-05	4.33819e-08
chr12	122581001	122581500	10	34	NA	0.6359	30.2571	243.63	487.098	291.287	474.636	0.0391092	0.553306	1.61271	0.168068	0.0277068	0.00012543	1.60512e-07
chr12	123575501	123576000	10	18.7	NA	0	21.3258	0	516.004	0	531.886	0	2.16978	Inf	0.223319	0	6.20335e-05	7.15673e-07
chr12	124004001	124004500	10	36.8	NA	0.847867	26.7939	249.764	473.277	291	459.134	0.174554	0.704391	3.16228	0.229488	0.0361259	8.45441e-05	1.79646e-10
chr12	124870001	124870500	10	52.5	NA	0	25.518	0	440.823	0	412.999	0	0.577744	Inf	0.325294	0	6.29439e-05	1.5284e-06
chr12	124875501	124876000	10	47.2	NA	0	22.6017	0	440	0	418.459	0	0.223166	Inf	0.204483	0	6.02433e-05	1.79727e-08
chr12	124938001	124938500	10	39.3	NA	0	20.779	0	448.755	0	435.919	0	0.239865	Inf	0.187862	0	6.11334e-05	1.42669e-08
chr12	125093501	125094000	10	43.7	NA	0	24.2421	0	450.673	0	431.345	0	0.182264	Inf	0.159481	0	5.72064e-05	2.49893e-08
chr12	125223501	125224000	10	46.8	NA	0	22.4194	0	438.794	0	417.991	0	0.260129	Inf	0.224476	0	6.11334e-05	1.25566e-06
chr12	131303001	131303500	10	77.3	NA	0.211967	52.1297	80.3018	460.736	115.266	406.566	0.00283724	0.231289	3.16228	0.156354	0.00547621	8.62786e-05	5.3391e-08
chr12	131851501	131852000	10	38.3	NA	0	50.3069	0	514.616	0	489.612	0	0.982638	Inf	0.153191	0	6.24874e-05	1.65387e-08
chr12	133022501	133023000	10	61.9	NA	0	42.1047	0	463.398	0	421.436	0	0.807369	Inf	0.281589	0	6.15822e-05	8.03909e-07
chr13	19031001	19031500	10	8.3	NA	0	20.8084	0	856.562	0	777.12	0	788.728	Inf	0.597084	0	6.11334e-05	9.28168e-07
chr13	19031501	19032000	10	12.1	NA	0	24.9701	0	744.795	0	676.282	0	5.45826	Inf	0.160471	0	5.89269e-05	1.5568e-07
chr13	20438501	20439000	10	95.8	NA	0	93.3407	0	613.82	0	452.221	0	1.51715	Inf	0.334357	0	6.24874e-05	5.21817e-08
chr13	20531501	20532000	10	83	NA	0	72.235	0	605.021	0	455.546	0	0.928874	Inf	0.286924	0	6.02433e-05	6.74647e-11
chr13	20701001	20701500	10	37.3	NA	0	24.9701	0	589.949	0	497.303	0	0.436595	Inf	0.230414	0	5.84931e-05	5.29693e-07
chr13	20701501	20702000	10	77.3	NA	0	49.9403	0	571.252	0	437.12	0	0.0643068	Inf	0.107596	0	6.29439e-05	2.05083e-07
chr13	20702001	20702500	10	105.2	NA	0	64.2089	0	564.185	0	412.242	0	0.0548533	Inf	0.107022	0	6.24874e-05	4.2499e-09
chr13	20702501	20703000	10	105.2	NA	1.45865	68.9651	174.876	571.747	149.282	417.404	0.00922509	0.184569	1.29152	0.18134	0.0313904	0.000136608	2.51624e-09
chr13	20749001	20749500	10	28.6	NA	0.364661	50.832	177.971	684.131	235.862	578.889	0.0589724	2.14622	3.16228	0.190168	0.0099684	8.39719e-05	3.01696e-08
chr13	20976001	20976500	10	27.2	NA	0	23.4838	0	616.163	0	535.748	0	0.62497	Inf	0.209387	0	6.06871e-05	2.83833e-07
chr13	20980001	20980500	10	35.2	NA	0	45.4813	0	648.177	0	540.829	0	3.40334	Inf	0.349213	0	6.15822e-05	9.96001e-06
chr13	20988501	20989000	10	56.1	NA	0.729323	63.3171	200.847	629.84	207.544	497.981	0.0947763	0.280579	3.16228	0.12154	0.0223379	8.51193e-05	2.49553e-10
chr13	22016501	22017000	10	16.9	NA	0.364661	34.1853	234.631	717.463	308.112	635.879	0.190991	9.80668	3.16228	0.286535	0.0126451	8.51193e-05	2.50484e-06
chr13	22825501	22826000	10	20.4	NA	0.729323	27.9428	263.963	670.275	315.635	591.414	0.156538	1.81105	2.11203	0.202026	0.0281224	0.00010651	7.18634e-06
chr13	23126501	23127000	10	19.3	NA	0.729323	23.7811	281.139	664.33	330.787	590.962	0.223871	1.45349	2.11366	0.192637	0.0357682	8.74499e-05	1.93499e-11
chr13	24040501	24041000	10	75.2	NA	0.364661	60.3445	70.6313	592.549	100.929	453.453	0.0063648	0.607614	3.16228	0.264505	0.00856078	8.56975e-05	1.15707e-06
chr13	24290001	24290500	10	32.1	NA	0.729323	20.8084	213.94	586.921	252.572	505.005	0.0552837	0.289278	2.10853	0.19361	0.040141	9.59907e-05	1.22872e-11
chr13	24334001	24334500	10	20.4	NA	0.729323	23.4838	266.397	663.516	317.273	586.799	0.164202	9.99918	2.1092	0.509594	0.0309609	0.000103133	9.10298e-06
chr13	27536501	27537000	10	18.7	NA	0	22.592	0	662.415	0	591.709	0	4.3477	Inf	0.339929	0	6.24874e-05	8.65961e-06
chr13	31367001	31367500	10	17.8	NA	0	20.5112	0	658.67	0	592.362	0	2.46823	Inf	0.266389	0	6.15822e-05	7.29085e-06
chr13	41184001	41184500	10	13.5	NA	0	32.1044	0	749.998	0	672.71	0	30.903	Inf	0.361544	0	6.29439e-05	3.12259e-06
chr13	42032001	42032500	10	131.3	NA	0	43.1032	0	507.81	0	359.33	0	0.202531	Inf	0.371542	0	6.24874e-05	1.15272e-06
chr13	43728001	43728500	10	18.5	NA	0	24.9701	0	673.392	0	599.904	0	1.77845	Inf	0.193757	0	6.11334e-05	3.38706e-07
chr13	44733501	44734000	10	22.2	NA	0.364661	25.2674	202.198	651.97	268.596	573.414	0.0974704	4.5746	3.16228	0.38907	0.0179592	8.06004e-05	4.67143e-06
chr13	45009501	45010000	10	60.2	NA	0	38.6442	0	573.8	0	455.128	0	0.115319	Inf	0.140285	0	5.84931e-05	3.18471e-09
chr13	52391001	52391500	10	27.9	NA	0	23.1865	0	616.652	0	534.429	0	2.31368	Inf	0.400814	0	5.89269e-05	2.79342e-06
chr13	76279001	76279500	10	15.6	NA	0	32.4017	0	725.789	0	646.773	0	15.243	Inf	0.32735	0	6.34029e-05	1.81313e-06
chr13	95038001	95038500	10	9	NA	0.364661	21.1057	333.068	803.082	415.216	735.337	1.47124	86.5247	3.16228	0.346608	0.0142926	8.2273e-05	4.30927e-06
chr13	99095501	99096000	10	42.1	NA	0	21.403	0	556.718	0	466.737	0	0.117779	Inf	0.169603	0	5.76329e-05	8.86186e-09
chr13	99128501	99129000	10	24.2	NA	0	21.9975	0	631.436	0	553.781	0	2.47492	Inf	0.35498	0	5.93632e-05	8.27998e-08
chr13	99137001	99137500	10	26.5	NA	0	24.0783	0	622.562	0	541.814	0	0.356301	Inf	0.147832	0	5.46986e-05	2.6917e-08
chr13	111000001	111000500	10	23.6	NA	0	54.3992	0	715.173	0	612.587	0	11.7	Inf	0.320584	0	6.34029e-05	3.41788e-06
chr13	111607001	111607500	10	30	NA	0	24.0783	0	611.004	0	525.851	0	1.19774	Inf	0.305991	0	5.9802e-05	4.18165e-08
chr13	113052501	113053000	10	22.8	NA	0.729323	22.2948	242.738	639.675	294.14	563.284	0.100486	2.08939	2.10881	0.29915	0.0311097	0.000103802	7.88458e-09
chr13	114542501	114543000	10	36.6	NA	0	42.8059	0	640.245	0	532.876	0	1.62374	Inf	0.262144	0	6.29439e-05	1.09632e-07
chr13	114548001	114548500	10	33.9	NA	1.45865	39.2388	276.291	640.357	290.98	537.939	0.201646	1.39464	2.10943	0.242662	0.0437422	0.00010651	5.25666e-09
chr13	114565001	114565500	10	47	NA	0	30.6181	0	579.454	0	475.096	0	0.115156	Inf	0.132111	0	6.20335e-05	5.06106e-07
chr13	114565501	114566000	10	85.1	NA	0	27.6455	0	512.467	0	390.728	0	0.252211	Inf	0.39484	0	6.20335e-05	2.13814e-07
chr13	114780501	114781000	10	59.3	NA	0.364661	50.2375	87.5096	600.537	127.695	474.364	0.00903266	0.911944	3.16228	0.297993	0.00937843	8.68627e-05	2.27115e-06
chr13	114781001	114781500	10	61.2	NA	1.09398	45.7786	190.889	589.154	195.2	464.54	0.020046	0.784005	1.61255	0.311352	0.030874	0.00012543	1.29521e-06
chr13	114797501	114798000	10	47.3	NA	0	28.5373	0	571.453	0	469.219	0	0.152901	Inf	0.165562	0	5.9802e-05	1.80893e-09
chr13	114843501	114844000	10	39.8	NA	0.729323	26.4564	196.874	582.571	227.141	488.044	0.0388002	0.427304	2.10843	0.246295	0.0352003	0.000101806	6.13744e-07
chr13	114844001	114844500	10	46.2	NA	0.729323	24.6729	190.553	559.675	213.214	462.709	0.0340247	0.0826123	2.10819	0.137703	0.0419188	0.000101806	2.1506e-09
chr14	23306001	23306500	10	98.4	NA	0	47.5352	0	503.102	0	434.909	0	0.407761	Inf	0.298978	0	6.34029e-05	1.26952e-07
chr14	23306501	23307000	10	96.3	NA	0	33.4405	0	471.376	0	411.042	0	0.0584626	Inf	0.161443	0	6.11334e-05	3.54113e-08
chr14	23307001	23307500	10	69.8	NA	0	31.2295	0	500.443	0	457.366	0	0.394471	Inf	0.302944	0	6.11334e-05	4.17759e-09
chr14	23308001	23308500	10	22.1	NA	0	22.6621	0	594.861	0	615.331	0	5.14565	Inf	0.380485	0	5.89269e-05	1.26199e-07
chr14	23356001	23356500	10	92.6	NA	0	45.6006	0	504.037	0	440.007	0	0.273413	Inf	0.242272	0	6.15822e-05	7.29e-08
chr14	23623501	23624000	10	37.5	NA	1.15768	48.3643	265.92	596.816	293.68	579.04	0.0559557	1.70322	1.29116	0.214167	0.0300649	0.000139934	4.17656e-07
chr14	23834001	23834500	10	92.1	NA	0.28942	31.2295	76.5204	472.078	92.0277	414.797	0.00613893	0.0995609	3.16228	0.209032	0.016414	8.39719e-05	6.20498e-10
chr14	23834501	23835000	10	122.4	NA	0	22.3858	0	413.072	0	347.172	0	0.0146082	Inf	0.154936	0	5.9802e-05	5.00576e-09
chr14	23835001	23835500	10	121.2	NA	0	23.4912	0	418.829	0	352.489	0	0.02328	Inf	0.18339	0	5.93632e-05	5.48097e-09
chr14	23835501	23836000	10	76.8	NA	0	21.5567	0	456.378	0	415.229	0	0.0603049	Inf	0.193921	0	5.9802e-05	2.74194e-08
chr14	24520501	24521000	10	79.6	NA	0	24.8731	0	462.801	0	417.809	0	0.0324495	Inf	0.132388	0	6.11334e-05	1.06885e-07
chr14	35806001	35806500	10	34.2	NA	0	22.6621	0	539.317	0	539.58	0	0.99399	Inf	0.311296	0	6.20335e-05	3.85245e-06
chr14	35811001	35811500	10	34.6	NA	0	29.5713	0	561.765	0	556.727	0	0.283837	Inf	0.129406	0	6.11334e-05	6.76685e-09
chr14	38058001	38058500	10	46.1	NA	0	21.833	0	516.685	0	500.074	0	1.33145	Inf	0.464095	0	6.11334e-05	6.07654e-07
chr14	38061001	38061500	10	120	NA	1.15768	42.0079	158.424	470.612	133.799	394.677	0.00578848	0.140052	1.29269	0.252022	0.0396353	0.000138263	1.36456e-06
chr14	38061501	38062000	10	110.7	NA	0	56.9317	0	506.854	0	429.482	0	0.0691789	Inf	0.118085	0	6.11334e-05	2.9797e-11
chr14	38062001	38062500	10	67.4	NA	0	49.4698	0	539.979	0	491.538	0	0.139471	Inf	0.115746	0	6.34029e-05	1.08104e-06
chr14	45722501	45723000	10	94.1	NA	0	33.9932	0	475.107	0	415.684	0	0.258823	Inf	0.325805	0	6.20335e-05	4.02865e-06
chr14	50470001	50470500	10	64.6	NA	0	60.5245	0	563.228	0	513.197	0	0.396318	Inf	0.150429	0	6.29439e-05	5.31903e-10
chr14	53302501	53303000	10	29.7	NA	0	24.8731	0	568.683	0	573.202	0	1.53342	Inf	0.278378	0	5.84931e-05	1.42818e-09
chr14	55136501	55137000	10	28.5	NA	0.868259	31.5059	286.41	586.99	327.822	590.818	0.270049	2.31378	2.28443	0.278624	0.0416679	0.000108575	5.5161e-06
chr14	55596501	55597000	10	90.5	NA	0	31.7823	0	476.736	0	419.783	0	0.233221	Inf	0.303684	0	6.15822e-05	1.7415e-08
chr14	62217501	62218000	10	61.6	NA	0	59.6954	0	566.226	0	519.003	0	0.847599	Inf	0.212734	0	6.24874e-05	1.23059e-07
chr14	65175001	65175500	10	23.7	NA	0	23.2149	0	583.83	0	601.491	0	2.70951	Inf	0.312363	0	6.06871e-05	6.51169e-07
chr14	65537001	65537500	10	19.6	NA	0	22.6621	0	602.612	0	630.134	0	3.59899	Inf	0.291775	0	5.93632e-05	4.39886e-06
chr14	67859501	67860000	10	29.8	NA	1.15768	39.5206	303.975	603.142	337.625	600.561	0.250864	1.11887	1.82892	0.161723	0.0418704	0.000126983	2.88074e-07
chr14	67878501	67879000	10	79.9	NA	0	70.1974	0	555.5	0	491.789	0	0.278331	Inf	0.137447	0	6.20335e-05	2.29852e-09
chr14	69065501	69066000	10	30.2	NA	0.578839	61.63	234.251	641.503	285.47	630.333	0.0764068	3.96716	2.10819	0.198263	0.0130515	0.00010651	3.64879e-07
chr14	69154501	69155000	10	32.7	NA	0	21.2803	0	543.003	0	545.743	0	2.06043	Inf	0.430082	0	6.11334e-05	3.23896e-06
chr14	70124501	70125000	10	19.9	NA	0	20.7276	0	592.192	0	620.701	0	3.57014	Inf	0.326532	0	5.89269e-05	6.50914e-06
chr14	70466001	70466500	10	18.7	NA	0	38.4151	0	655.642	0	675.975	0	12.124	Inf	0.295889	0	6.29439e-05	2.08975e-06
chr14	73704501	73705000	10	124.4	NA	0	21.5567	0	408.655	0	342.474	0	0.0354707	Inf	0.253659	0	6.20335e-05	1.94613e-07
chr14	73705001	73705500	10	89.4	NA	0	23.4912	0	445.187	0	395.388	0	0.0474777	Inf	0.195015	0	6.11334e-05	6.28398e-06
chr14	73708501	73709000	10	25.3	NA	0	21.833	0	569.369	0	585.231	0	2.40003	Inf	0.345607	0	6.15822e-05	8.31636e-06
chr14	74191001	74191500	10	13.6	NA	0	25.9785	0	666.869	0	707.767	0	16.8355	Inf	0.30752	0	6.29439e-05	1.90477e-06
chr14	75389501	75390000	10	71.2	NA	0	24.5967	0	472.971	0	433.939	0	0.0354892	Inf	0.123561	0	5.72064e-05	4.17515e-10
chr14	76889001	76889500	10	26.2	NA	0.578839	21.5567	246.4	563.461	304.278	577.996	0.222218	1.60138	3.16228	0.301596	0.0355277	8.45441e-05	2.94649e-06
chr14	81753501	81754000	10	13.9	NA	0	24.8731	0	663.504	0	703.51	0	29.3567	Inf	0.42166	0	6.24874e-05	5.2608e-06
chr14	82666501	82667000	10	11.8	NA	0.578839	21.5567	337.382	669.268	426.605	719.853	0.67811	14.2006	2.11284	0.274952	0.0284373	0.000103802	2.03447e-06
chr14	85881501	85882000	10	18.6	NA	0	31.2295	0	637.784	0	662.055	0	6.78248	Inf	0.270251	0	6.15822e-05	9.62235e-07
chr14	89680501	89681000	10	17	NA	0	25.9785	0	631.377	0	663.363	0	6.13758	Inf	0.276185	0	6.11334e-05	4.58126e-06
chr14	91077501	91078000	10	22.1	NA	0	20.1748	0	580.474	0	603.807	0	2.3779	Inf	0.30382	0	5.72064e-05	1.31955e-07
chr14	91827501	91828000	10	32.1	NA	0	26.2549	0	559.697	0	560.44	0	0.271537	Inf	0.129533	0	5.42891e-05	1.90106e-10
chr14	91862501	91863000	10	33.3	NA	0	71.8556	0	645.219	0	626.313	0	1.37867	Inf	0.112118	0	6.24874e-05	1.8376e-09
chr14	93412501	93413000	10	49.5	NA	2.02594	52.5098	290.674	576.622	292.557	542.987	0.0786275	0.861915	1.17837	0.19097	0.0489484	0.000156565	1.31711e-08
chr14	96670501	96671000	10	43.4	NA	1.4471	74.6192	285.172	621.013	297.662	587.959	0.0571403	2.23467	1.06465	0.187138	0.0281074	0.000145036	1.69407e-07
chr14	99373001	99373500	10	29.3	NA	0	20.1748	0	545.987	0	555.994	0	0.649293	Inf	0.233505	0	6.11334e-05	1.92018e-07
chr14	100045001	100045500	10	25.3	NA	0.578839	23.4912	238.13	575.128	300.634	589.844	0.0829318	1.23133	2.10819	0.232102	0.0285721	0.000108575	6.73063e-07
chr14	101144001	101144500	10	39.7	NA	0	22.1094	0	521.931	0	514.977	0	0.292165	Inf	0.205007	0	6.15822e-05	3.84523e-08
chr14	101159001	101159500	10	39.7	NA	0	27.084	0	540.977	0	530.232	0	0.874044	Inf	0.286541	0	6.11334e-05	2.85104e-07
chr14	102188501	102189000	10	24.9	NA	0.578839	33.4405	244.311	609.882	306.283	618.821	0.0945584	2.64391	2.10884	0.230548	0.0206749	0.000105828	2.52799e-08
chr14	103394501	103395000	10	115.8	NA	0.868259	45.0479	125.813	482.715	112.317	406.922	0.00469353	0.154305	1.64273	0.231036	0.0245286	0.000123891	3.35701e-09
chr14	103477501	103478000	10	35.3	NA	1.15768	31.5059	263.953	564.348	296.44	557.362	0.14314	1.31688	2.10843	0.270795	0.0423435	0.000108575	2.93383e-06
chr14	103500001	103500500	10	19.1	NA	0.28942	20.1748	211.075	595.204	300.308	626.051	0.105358	2.81425	3.16228	0.280305	0.0171508	8.34027e-05	2.22454e-06
chr14	103558001	103558500	10	76.7	NA	0	21.0039	0	449.958	0	410.18	0	0.118327	Inf	0.291865	0	6.15822e-05	6.6573e-06
chr14	103590501	103591000	10	48.5	NA	0	20.4512	0	505.583	0	487.549	0	0.831978	Inf	0.415371	0	6.20335e-05	3.46547e-07
chr14	103603001	103603500	10	29.6	NA	0	24.8731	0	566.07	0	571.35	0	3.19342	Inf	0.413647	0	6.24874e-05	5.82527e-06
chr14	104091001	104091500	10	34.4	NA	0.28942	22.1094	151.317	536.357	215.479	536.791	0.0298104	0.494444	3.16228	0.226946	0.0176217	8.39719e-05	2.84165e-07
chr14	104178001	104178500	10	38	NA	0	35.0987	0	566.69	0	553.961	0	1.54423	Inf	0.285658	0	6.24874e-05	3.47061e-06
chr14	104338001	104338500	10	59.9	NA	0	32.0586	0	513.4	0	478.695	0	0.130138	Inf	0.150523	0	5.72064e-05	6.84663e-09
chr14	104338501	104339000	10	60.5	NA	0	57.2081	0	564.98	0	519.295	0	1.37497	Inf	0.274755	0	6.29439e-05	6.36374e-07
chr14	104356001	104356500	10	48.2	NA	2.02594	62.4591	301.392	593.812	302.282	558.662	0.194887	2.91208	1.6566	0.289611	0.0452258	0.000130133	3.6211e-06
chr14	104574501	104575000	10	44.2	NA	0	23.7676	0	516.986	0	503.329	0	0.394094	Inf	0.251642	0	6.11334e-05	5.3255e-07
chr14	104637501	104638000	10	72	NA	0.578839	23.7676	150.445	470.21	163.467	430.928	0.0130174	0.237473	2.109	0.32965	0.0365959	0.000107883	5.97301e-07
chr14	104638001	104638500	10	83.5	NA	0.578839	40.0733	123.904	501.206	133.66	445.146	0.0167052	0.261391	3.16228	0.244509	0.0195467	8.17125e-05	2.49853e-07
chr14	104654501	104655000	10	42.1	NA	0	24.3203	0	523.683	0	512.178	0	0.248016	Inf	0.185218	0	6.11334e-05	1.23013e-07
chr14	105053001	105053500	10	38.5	NA	0.578839	21.833	197.096	523.626	241.283	518.532	0.0348838	0.778244	2.10915	0.328305	0.0329552	0.000107883	4.74763e-06
chr14	105199001	105199500	10	39.2	NA	0	35.6514	0	566.653	0	551.705	0	1.43097	Inf	0.275097	0	6.15822e-05	3.22938e-07
chr14	105439001	105439500	10	48.1	NA	0	33.4405	0	539.664	0	515.439	0	0.821043	Inf	0.281826	0	6.29439e-05	5.59252e-07
chr14	105820501	105821000	10	48.1	NA	0.28942	30.6768	124.011	531.181	172.102	508.645	0.0167431	0.367914	3.16228	0.207437	0.0139936	8.1155e-05	2.04641e-07
chr14	105933501	105934000	10	66.2	NA	0	23.7676	0	475.559	0	441.225	0	0.229745	Inf	0.305409	0	6.02433e-05	7.04019e-06
chr14	106041001	106041500	10	51.6	NA	0	22.3858	0	494.367	0	474.129	0	0.233517	Inf	0.249479	0	6.15822e-05	6.00077e-06
chr14	107252501	107253000	10	71.9	NA	0	42.2842	0	519.238	0	470.297	0	0.269153	Inf	0.202787	0	5.89269e-05	1.25347e-06
chr15	24837501	24838000	10	13.9	NA	0	20.3402	0	801.904	0	666.592	0	7.16424	Inf	0.275097	0	6.29439e-05	2.31928e-06
chr15	29271501	29272000	10	21.4	NA	0	23.5101	0	746.642	0	605.014	0	2.83535	Inf	0.291527	0	6.24874e-05	1.85088e-06
chr15	31631501	31632000	10	21.9	NA	0	24.3026	0	748.564	0	604.693	0	3.39601	Inf	0.313318	0	5.89269e-05	1.27745e-06
chr15	33360001	33360500	10	30.3	NA	0	39.3596	0	753.693	0	586.842	0	2.79156	Inf	0.270647	0	6.20335e-05	5.25878e-07
chr15	35014001	35014500	10	38.7	NA	0.637588	39.6237	217.612	722.26	220.633	551.864	0.113795	0.389748	3.16228	0.136049	0.0232469	8.56975e-05	4.68904e-10
chr15	40212501	40213000	10	137.2	NA	0.318794	26.1517	5.12026	531.589	2.4162	353.824	0.00174096	0.0384169	3.16228	0.258213	0.0173825	8.45441e-05	5.3626e-07
chr15	40268501	40269000	10	69.7	NA	0	31.1707	0	626.791	0	455.634	0	0.0978044	Inf	0.167779	0	6.20335e-05	5.18866e-09
chr15	40385501	40386000	10	24.3	NA	0	28.0008	0	746.436	0	596.676	0	2.45255	Inf	0.271663	0	6.24874e-05	2.03909e-06
chr15	40395501	40396000	10	35.9	NA	0	37.5105	0	726.313	0	559.189	0	1.7249	Inf	0.275469	0	6.24874e-05	9.25677e-07
chr15	40574501	40575000	10	175.3	NA	0	34.6047	0	533.635	0	339.236	0	0.00839883	Inf	0.118424	0	5.9802e-05	1.83479e-09
chr15	41061001	41061500	10	39.9	NA	0	29.8499	0	689.218	0	529.744	0	0.318408	Inf	0.167961	0	5.72064e-05	1.86941e-09
chr15	41136501	41137000	10	126.9	NA	0	32.2273	0	565.334	0	379.442	0	0.179637	Inf	0.406087	0	6.29439e-05	2.73513e-06
chr15	43622501	43623000	10	104.3	NA	0	63.1338	0	656.639	0	447.789	0	0.316898	Inf	0.227872	0	6.34029e-05	2.86467e-08
chr15	45422001	45422500	10	80.7	NA	0	31.1707	0	608.711	0	435.141	0	0.0314373	Inf	0.112817	0	6.24874e-05	9.54898e-08
chr15	59587501	59588000	10	19.6	NA	0	20.8685	0	747.308	0	611.097	0	1.78699	Inf	0.22999	0	6.06871e-05	6.07654e-07
chr15	63793501	63794000	10	29.7	NA	0	33.5481	0	742.4	0	581.249	0	3.4154	Inf	0.333029	0	6.20335e-05	1.11999e-06
chr15	63892001	63892500	10	59	NA	0	33.5481	0	653.948	0	482.963	0	0.105537	Inf	0.134885	0	5.93632e-05	4.586e-06
chr15	63893001	63893500	10	132.1	NA	0	30.6424	0	552.037	0	368.74	0	0.0237854	Inf	0.167522	0	5.93632e-05	2.0426e-08
chr15	66401501	66402000	10	25.7	NA	0	22.4534	0	718.129	0	575.796	0	1.71658	Inf	0.296868	0	6.20335e-05	5.94521e-07
chr15	68177001	68177500	10	60.3	NA	0	27.7366	0	630.881	0	467.489	0	0.108039	Inf	0.169662	0	6.11334e-05	1.67312e-08
chr15	69080001	69080500	10	30.4	NA	0.956383	34.3406	277.689	737.89	274.759	576.994	0.0962236	0.685769	1.61047	0.155716	0.0362186	0.000126205	1.98964e-08
chr15	69087501	69088000	10	31.2	NA	0	21.9251	0	688.261	0	545.053	0	0.987384	Inf	0.298456	0	6.20335e-05	1.02943e-06
chr15	70718501	70719000	10	23	NA	0	36.718	0	785.227	0	623.882	0	5.40084	Inf	0.279561	0	6.34029e-05	4.2186e-07
chr15	70767001	70767500	10	43.4	NA	0	53.0958	0	739.62	0	555.044	0	1.12545	Inf	0.196255	0	6.29439e-05	3.1808e-08
chr15	70767501	70768000	10	37.5	NA	0.956383	45.4352	290.442	746.858	269.266	568.899	0.130486	3.8178	1.65432	0.337598	0.0377273	0.000126205	1.79483e-09
chr15	73291501	73292000	10	21.4	NA	0.956383	22.1893	312.132	741.965	319.618	602.162	0.189536	1.31464	1.61078	0.207466	0.048905	0.00012543	1.16402e-07
chr15	75956001	75956500	10	24.5	NA	0	22.7176	0	724.243	0	582.614	0	2.28319	Inf	0.32318	0	6.02433e-05	3.11788e-06
chr15	76638001	76638500	10	65.8	NA	0	30.9065	0	633.904	0	463.692	0	0.0682734	Inf	0.131079	0	6.29439e-05	4.1648e-07
chr15	76639001	76639500	10	121.3	NA	0	26.9441	0	548.541	0	372.119	0	0.0341498	Inf	0.207462	0	6.15822e-05	3.39469e-08
chr15	78052001	78052500	10	27.5	NA	0	23.2459	0	710.743	0	566.919	0	1.92515	Inf	0.337079	0	6.29439e-05	5.01398e-06
chr15	78557001	78557500	10	130.2	NA	0	35.6614	0	571.197	0	381.358	0	0.0743964	Inf	0.24727	0	6.15822e-05	8.60624e-08
chr15	78557501	78558000	10	75.4	NA	0	35.133	0	629.043	0	451.928	0	0.264134	Inf	0.269923	0	5.93632e-05	8.81775e-06
chr15	78609001	78609500	10	26.6	NA	0	26.68	0	728.352	0	579.806	0	1.67353	Inf	0.266166	0	6.15822e-05	2.10858e-06
chr15	78933001	78933500	10	75.9	NA	0.637588	29.8499	155.12	613.096	136.859	441.777	0.0148043	0.205531	2.10896	0.276773	0.0352217	0.000103802	4.42241e-07
chr15	78933501	78934000	10	79	NA	0	21.661	0	573.842	0	415.255	0	0.0345023	Inf	0.16424	0	5.51106e-05	2.80623e-09
chr15	81605501	81606000	10	30.9	NA	0	30.9065	0	724.097	0	567.529	0	1.255	Inf	0.239935	0	6.15822e-05	1.05326e-06
chr15	83349001	83349500	10	92.5	NA	0	38.5671	0	615.938	0	430.729	0	0.0522359	Inf	0.135838	0	6.24874e-05	1.85333e-08
chr15	83952001	83952500	10	109.4	NA	0	27.7366	0	563.655	0	388.006	0	0.0385635	Inf	0.191159	0	6.06871e-05	8.59544e-09
chr15	83954001	83954500	10	77.6	NA	0	39.3596	0	638.169	0	455.634	0	0.18393	Inf	0.206659	0	6.20335e-05	7.48799e-06
chr15	84048001	84048500	10	59.1	NA	0	25.6233	0	624.628	0	464.975	0	0.161199	Inf	0.219838	0	5.89269e-05	2.71317e-07
chr15	89923001	89923500	10	40.6	NA	0	27.4725	0	680.74	0	523.451	0	0.156906	Inf	0.127726	0	6.11334e-05	5.17491e-06
chr15	90756001	90756500	10	40.8	NA	0	40.9445	0	719.016	0	546.472	0	1.61024	Inf	0.285128	0	6.29439e-05	1.67947e-06
chr15	94774001	94774500	10	69.5	NA	0	35.6614	0	649.014	0	469.37	0	1.03842	Inf	0.443269	0	6.34029e-05	1.76238e-06
chr15	94775001	94775500	10	73.4	NA	0	37.5105	0	641.548	0	461.29	0	0.205425	Inf	0.211546	0	6.24874e-05	1.60032e-08
chr15	95388001	95388500	10	95	NA	0	29.0574	0	583.468	0	409.207	0	0.0392705	Inf	0.160007	0	5.84931e-05	7.41051e-09
chr15	96596501	96597000	10	57.8	NA	0	26.9441	0	632.777	0	471.381	0	0.14675	Inf	0.194229	0	5.72064e-05	9.09118e-08
chr15	99271001	99271500	10	28.9	NA	0	26.4158	0	718.476	0	568.425	0	1.46745	Inf	0.273583	0	6.11334e-05	2.06663e-07
chr15	99409001	99409500	10	57	NA	0	37.5105	0	668.99	0	494.363	0	0.343073	Inf	0.211012	0	6.29439e-05	3.32857e-07
chr15	99975001	99975500	10	48.5	NA	0	24.0384	0	641.357	0	487.948	0	0.0561394	Inf	0.110789	0	5.84931e-05	5.90199e-09
chr15	100016501	100017000	10	36.4	NA	0	28.7932	0	695.983	0	539.801	0	0.700066	Inf	0.233646	0	6.24874e-05	5.59414e-07
chr15	101252501	101253000	10	33.1	NA	0	24.0384	0	692.216	0	543.645	0	1.21316	Inf	0.318705	0	6.02433e-05	3.44903e-07
chr15	101253001	101253500	10	42.3	NA	0	48.8693	0	733.456	0	552.944	0	0.657775	Inf	0.159022	0	6.11334e-05	1.51514e-08
chr15	101253501	101254000	10	39.7	NA	0	27.4725	0	679.427	0	524.098	0	0.163184	Inf	0.131881	0	6.29439e-05	1.26243e-07
chr15	101267501	101268000	10	33.5	NA	0.956383	48.8693	264.042	764.761	259.715	587.104	0.145057	2.365	2.2614	0.224408	0.0245762	0.00010927	1.23407e-09
chr15	101390001	101390500	10	83.9	NA	0.637588	43.5861	135.039	641.415	117.498	452.57	0.0224233	0.582616	3.16228	0.356709	0.0221295	8.68627e-05	5.21318e-06
chr15	101417501	101418000	10	21.6	NA	0	22.7176	0	743.393	0	602.431	0	2.77899	Inf	0.297603	0	6.06871e-05	9.36327e-07
chr15	101708001	101708500	10	17.8	NA	0.318794	30.3782	225.405	804.227	276.124	652.028	0.132648	13.0573	3.16228	0.363334	0.0115806	8.56975e-05	8.47094e-06
chr16	358001	358500	10	44.1	NA	2.44992	20.9636	367.025	554.728	408.439	551.476	1.77271e-05	0.00132729	0.350808	0.141194	0.0465138	0.000161177	2.47399e-17
chr16	1052501	1053000	10	62	NA	1.34162	24.6397	293.084	520.026	325.795	502.997	1.22635e-05	0.00103357	0.994767	0.201598	0.0220751	0.000168763	3.53865e-09
chr16	1546001	1546500	10	79.2	NA	2.68325	20.6656	309.926	481.287	327.616	456.87	2.36812e-06	0.000744399	0.330587	0.29276	0.0499489	0.000156565	5.36835e-07
chr16	1797001	1797500	10	62.5	NA	2.15826	20.8643	320.458	506.235	349.316	491.244	5.23552e-06	0.00128803	0.412758	0.272476	0.0420871	0.000171675	3.11642e-06
chr16	3415001	3415500	10	62.6	NA	0.81664	26.8255	262.833	524.784	298.826	506.321	3.83799e-06	0.000776313	0.919157	0.163561	0.0125119	0.000162111	2.48445e-09
chr16	4000501	4001000	10	44.3	NA	0.641646	21.2617	287.494	553.779	338.632	550.432	3.00963e-06	0.00120174	0.540678	0.13613	0.0125999	0.000123127	3.09201e-08
chr16	11769501	11770000	10	48.7	NA	0.349989	24.5404	239.332	549.867	291.51	541.647	1.56076e-06	0.00229525	0.865566	0.19862	0.00598378	0.000139934	2.82375e-07
chr16	15020001	15020500	10	86.9	NA	1.22496	23.2488	255.833	478.864	275.407	449.415	3.01435e-07	0.000138136	0.289307	0.130423	0.0210591	0.000126983	6.78941e-09
chr16	16461001	16461500	10	87.9	NA	2.85824	27.521	306.183	489.612	318.846	457.532	1.14223e-06	8.51601e-05	0.244299	0.0882245	0.0418241	0.000163049	1.9152e-07
chr16	18433001	18433500	10	73.3	NA	2.74158	30.3029	319.418	515.152	340.001	489.135	2.00848e-06	0.00119218	0.260099	0.231653	0.0365563	0.000147639	1.63766e-06
chr16	18950501	18951000	10	35.8	NA	2.56658	21.7585	400.533	598.963	448.744	599.955	0.000114603	0.0370963	0.511639	0.404214	0.0439117	0.000168763	3.05235e-06
chr16	32199501	32200000	10	85.7	NA	2.09993	22.5533	289.873	478.4	305.916	449.856	3.83268e-07	0.000102993	0.185479	0.113343	0.0372778	0.000136608	2.27693e-09
chr16	32213501	32214000	10	93.1	NA	2.0416	20.7649	281.012	464.26	293.798	433.405	2.48704e-07	8.82342e-05	0.173067	0.127634	0.0391538	0.000140775	1.1645e-09
chr16	33853501	33854000	10	82.9	NA	2.2166	23.9442	292.926	489.627	310.338	460.998	1.45954e-06	0.000590663	0.344075	0.232301	0.033561	0.000144176	6.43993e-09
chr16	53407501	53408000	10	60.3	NA	0.174994	20.2682	190.16	511.786	237.232	497.898	1.07e-06	0.00120837	1.62014	0.244363	0.00448822	0.000120856	1.25263e-08
chr16	68269001	68269500	10	100	NA	0.349989	20.8643	161.028	463.191	185.074	428.314	1.20621e-07	0.000686632	0.881937	0.361364	0.00543071	0.000135785	3.50428e-08
chr16	68270501	68271000	10	98	NA	0	25.1365	0	474.269	0	438.566	0	0.000421266	Inf	0.242746	0	6.34029e-05	1.79343e-08
chr16	68271001	68271500	10	102.1	NA	0	25.0371	0	469.082	0	431.906	0	8.57049e-05	Inf	0.117656	0	6.11334e-05	4.63134e-11
chr16	68271501	68272000	10	105.3	NA	0.40832	31.6938	174.89	482.979	194.477	441.452	6.87164e-07	0.000449563	1.6726	0.222236	0.00519466	0.000127765	1.23837e-07
chr16	68771501	68772000	10	109.3	NA	0	22.8514	0	455.988	0	417.177	0	0.000117451	Inf	0.165154	0	6.24874e-05	5.91186e-09
chr16	68772001	68772500	10	74.8	NA	0.233326	21.4604	189.232	493.848	225.056	470.515	6.69075e-07	0.00101503	1.30102	0.287213	0.00566782	0.000121609	1.57494e-13
chr16	69141501	69142000	10	72.2	NA	0.174994	24.7391	164.163	504.7	204.994	481.478	8.99815e-07	0.00124539	2.28673	0.273692	0.00321716	0.000109969	7.59269e-08
chr16	72957501	72958000	10	26	NA	0.233326	20.6656	387.415	722.705	454.137	720.032	0.00101429	1.38317	1.8921	0.443801	0.00635167	0.000130929	2.56688e-06
chr16	80574501	80575000	10	62.7	NA	1.86661	22.752	310.935	512.609	340.818	496.269	1.47105e-06	0.00137969	0.256231	0.258149	0.0328974	0.000160246	9.90967e-07
chr16	81527001	81527500	10	51.3	NA	0.466652	28.9119	248.587	555.191	296.863	542.934	8.01958e-07	0.000372139	0.532151	0.0742845	0.00648017	0.000100491	7.68055e-13
chr16	81564001	81564500	10	40.3	NA	0	25.6333	0	583.926	0	580.672	0	0.0082416	Inf	0.234696	0	6.38644e-05	9.77196e-08
chr16	81614501	81615000	10	33.5	NA	0.291657	24.2423	280.692	619.196	347.418	620.421	3.75388e-05	0.0206036	2.13758	0.227546	0.00454377	0.000109969	5.38523e-08
chr16	82045001	82045500	10	46.9	NA	0.699977	21.4604	285.948	545.79	334.272	540.533	5.8889e-06	0.00116296	0.775951	0.149605	0.0137197	0.000151163	2.86359e-08
chr16	84424001	84424500	10	49.7	NA	2.50825	22.5533	353.632	541.615	390.419	533.698	7.6415e-06	0.00275929	0.28762	0.244176	0.044676	0.000164937	7.62093e-07
chr16	87552001	87552500	10	49.3	NA	1.04997	23.6462	299.052	552.957	343.103	543.452	7.07285e-06	0.0187671	0.684251	0.544124	0.0154377	0.000172654	8.84369e-07
chr16	88121501	88122000	10	59.6	NA	2.85824	22.0565	338.885	516.597	367.941	502.521	1.77804e-05	0.000289735	0.560322	0.111936	0.0494881	0.000173637	1.28265e-12
chr16	88204001	88204500	10	32.3	NA	1.45829	23.3481	417.702	640.043	469.187	639.623	0.00131174	0.120662	1.30199	0.412423	0.0330273	0.000171675	2.07151e-07
chr16	88367001	88367500	10	37	NA	0.349989	27.3223	273.206	602.927	335.629	601.252	4.84079e-06	0.0132194	0.869101	0.22839	0.00502875	0.000140775	5.96833e-06
chr16	88567501	88568000	10	52.3	NA	3.44156	64.1825	367.144	610.424	399.55	586.971	6.4672e-06	0.0107235	0.211471	0.185393	0.0215294	0.000161177	1.41659e-08
chr16	88758501	88759000	10	45.9	NA	1.28329	20.1688	325.892	545.694	370.349	541.726	8.29518e-06	0.00158441	0.474769	0.174853	0.0266484	0.000147639	8.41408e-10
chr16	88908501	88909000	10	66.3	NA	2.62492	21.2617	326.306	502.34	351.32	484.576	1.50102e-05	0.000344301	0.634273	0.148694	0.0489489	0.000167801	5.16119e-15
chr16	89900001	89900500	10	66.9	NA	0.466652	22.1559	220.624	501.983	258.402	483.753	1.13913e-06	0.000238805	1.00853	0.12445	0.0085226	0.000152053	1.4286e-06
chr16	89900501	89901000	10	93	NA	4.54985	35.966	327.158	504.678	334.219	466.528	4.93728e-06	0.000286406	0.358667	0.13129	0.0480612	0.00015932	9.21791e-18
chr17	597501	598000	10	23	NA	0	24.0176	0	576.894	0	579.456	0	0.583805	Inf	0.137154	0	6.24874e-05	1.63051e-07
chr17	693001	693500	10	44.3	NA	0	23.0373	0	509.303	0	484.554	0	0.308178	Inf	0.229719	0	6.11334e-05	1.95736e-06
chr17	783001	783500	10	36.2	NA	0	21.8936	0	525.579	0	510.213	0	0.432073	Inf	0.222451	0	6.24874e-05	8.01793e-08
chr17	995001	995500	10	40.3	NA	0	28.7558	0	537.521	0	512.777	0	0.141779	Inf	0.109944	0	6.02433e-05	8.5601e-11
chr17	1003501	1004000	10	42.2	NA	0.197756	29.5727	110.738	535.09	180.618	507.932	0.00777561	0.855587	3.16228	0.27832	0.00839035	8.62786e-05	1.80952e-06
chr17	1454001	1454500	10	38.5	NA	0.988781	27.6121	258.152	538.24	300.896	516.252	0.0305912	1.0352	1.05552	0.294455	0.0479556	0.000144176	1.73589e-06
chr17	1493501	1494000	10	44	NA	0	21.0767	0	505.705	0	482.156	0	0.263619	Inf	0.222123	0	6.11334e-05	2.44546e-08
chr17	2907501	2908000	10	54	NA	0	22.8739	0	491.777	0	458.162	0	0.114396	Inf	0.173801	0	6.24874e-05	8.77627e-08
chr17	2908001	2908500	10	54.4	NA	0.791025	24.5078	214.859	496.451	245.112	461.369	0.016091	0.0796837	1.292	0.136915	0.0476204	0.000133341	4.26615e-08
chr17	3462001	3462500	10	41.8	NA	0	21.7303	0	511.224	0	489.764	0	0.207849	Inf	0.18423	0	6.20335e-05	3.4992e-08
chr17	3599001	3599500	10	88.6	NA	0.791025	23.2007	163.921	450.341	174.278	394.043	0.00861775	0.0599971	1.75028	0.210027	0.0454778	0.000123127	1.45986e-08
chr17	6558001	6558500	10	55.4	NA	0.988781	34.1475	235.282	522.193	259.791	480.46	0.0319602	0.133269	1.42249	0.128821	0.0443483	0.000144176	1.25808e-08
chr17	7165501	7166000	10	102.7	NA	0	22.8739	0	435.966	0	373.333	0	0.0205758	Inf	0.146902	0	6.29439e-05	1.68482e-07
chr17	7492501	7493000	10	91.8	NA	0	24.181	0	450.375	0	391.811	0	0.00636837	Inf	0.0683973	0	5.30746e-05	2.17737e-12
chr17	7493001	7493500	10	75.9	NA	0	33.8208	0	494.064	0	438.288	0	0.110511	Inf	0.166064	0	6.34029e-05	1.14836e-07
chr17	16487501	16488000	10	53.6	NA	0.395513	41.8266	142.06	544.819	189.574	500.361	0.00737037	1.58582	2.10828	0.335993	0.0108647	0.000108575	2.19725e-07
chr17	18061501	18062000	10	49.1	NA	0.197756	26.6318	97.9674	515.07	160.988	482.541	0.00570995	0.708806	3.16228	0.324424	0.009208	8.62786e-05	6.6279e-07
chr17	18885001	18885500	10	42	NA	0	37.0885	0	553.727	0	522.895	0	0.883251	Inf	0.224618	0	6.34029e-05	3.4022e-07
chr17	18907001	18907500	10	98.5	NA	0	22.7106	0	439.231	0	378.56	0	0.0147718	Inf	0.11955	0	5.89269e-05	5.27273e-08
chr17	19061501	19062000	10	26.8	NA	0.197756	28.2657	138.626	580.278	231.4	572.383	0.0152607	6.43893	3.16228	0.436841	0.00672517	8.62786e-05	3.2047e-06
chr17	19648501	19649000	10	74.1	NA	0	37.4152	0	507.632	0	450.49	0	0.89246	Inf	0.399077	0	6.34029e-05	1.21471e-06
chr17	27909001	27909500	10	33.7	NA	0	21.2401	0	530.269	0	518.458	0	0.52631	Inf	0.231689	0	5.9802e-05	1.66982e-07
chr17	39683501	39684000	10	92.3	NA	0	31.8601	0	477.159	0	412.535	0	0.299671	Inf	0.33699	0	6.15822e-05	6.93944e-09
chr17	39929501	39930000	10	36.1	NA	0.395513	20.0964	200.241	520.166	260.09	506.131	0.0300987	0.857286	2.10859	0.335015	0.0297703	0.000107883	1.58912e-06
chr17	41477001	41477500	10	59.1	NA	0	22.057	0	491.342	0	452.074	0	1.00886	Inf	0.51892	0	6.34029e-05	4.41115e-06
chr17	47629501	47630000	10	34.9	NA	0.197756	24.6712	135.908	538.151	212.34	522.431	0.0142898	0.22508	3.16228	0.137454	0.0109522	8.45441e-05	4.37188e-09
chr17	48071501	48072000	10	99.6	NA	0	26.9586	0	452.611	0	388.378	0	0.0389977	Inf	0.164645	0	6.20335e-05	1.13982e-08
chr17	49008501	49009000	10	77.5	NA	0	21.7303	0	456.805	0	407.65	0	0.0324101	Inf	0.142516	0	6.06871e-05	1.63205e-10
chr17	55635501	55636000	10	34.2	NA	0.988781	28.5924	267.468	552.688	315.727	535.157	0.0997872	1.84759	1.70331	0.329061	0.0448971	0.00012934	4.08088e-06
chr17	56744001	56744500	10	41.5	NA	0.395513	49.6691	179.721	579.884	235.22	544.234	0.0183236	2.96791	2.10843	0.298029	0.0111065	0.000108575	7.61773e-07
chr17	62777001	62777500	10	115.9	NA	0	32.5137	0	454.491	0	380.208	0	0.00488147	Inf	0.0569131	0	5.84931e-05	5.50841e-12
chr17	62777501	62778000	10	92.4	NA	0.395513	27.2854	116.859	460.778	135.064	399.58	0.00401032	0.0629885	2.10905	0.189161	0.022631	0.000105828	7.74727e-11
chr17	64672001	64672500	10	42.9	NA	0	43.6239	0	565.289	0	530.641	0	0.856236	Inf	0.191712	0	6.20335e-05	4.26357e-08
chr17	65419001	65419500	10	20.8	NA	0	21.5669	0	579.473	0	587.885	0	0.725652	Inf	0.148116	0	6.15822e-05	2.62117e-09
chr17	70657501	70658000	10	27.8	NA	0.197756	27.7755	168.213	569.575	252.007	561.631	0.031207	2.23363	3.16228	0.29367	0.0109769	8.68627e-05	3.25122e-06
chr17	70712001	70712500	10	36.2	NA	0.593269	30.7164	224.151	552.718	278.466	531.562	0.0312871	0.476176	1.61015	0.166993	0.0265846	0.000126205	6.27355e-09
chr17	72932001	72932500	10	94.3	NA	0	23.0373	0	443.936	0	385.035	0	0.0320218	Inf	0.166076	0	6.29439e-05	2.61618e-08
chr17	74581001	74581500	10	101.4	NA	0	26.1417	0	447.836	0	383.482	0	0.0229606	Inf	0.134013	0	6.15822e-05	1.01766e-07
chr17	74702001	74702500	10	21.3	NA	0	23.8543	0	585.866	0	591.402	0	5.35785	Inf	0.3719	0	6.34029e-05	7.09712e-06
chr17	75320001	75320500	10	44.8	NA	0.593269	31.6968	197.199	534.387	243.871	503.572	0.0163244	0.899774	1.61105	0.287908	0.0240711	0.000126983	5.08628e-06
chr17	76026501	76027000	10	23.4	NA	0	24.5078	0	577.113	0	578.531	0	1.43296	Inf	0.214298	0	6.20335e-05	1.78105e-07
chr17	76338001	76338500	10	117.5	NA	0	20.2598	0	414.939	0	348.222	0	0.014876	Inf	0.161969	0	6.11334e-05	1.43761e-08
chr17	76338501	76339000	10	86.7	NA	0	23.0373	0	450.841	0	395.817	0	0.0309107	Inf	0.149824	0	5.89269e-05	1.23574e-06
chr17	76677001	76677500	10	34.8	NA	0.395513	22.3838	201.683	531.609	263.563	517.468	0.070098	0.2999	3.16228	0.172021	0.0262995	8.2273e-05	1.00291e-12
chr17	76994501	76995000	10	39.3	NA	0	20.5866	0	512.734	0	494.877	0	0.43983	Inf	0.263043	0	6.24874e-05	6.22525e-07
chr17	77966001	77966500	10	62.1	NA	0.197756	21.5669	74.5647	476.477	127.752	437.229	0.00324258	0.183227	3.16228	0.265733	0.0111788	8.39719e-05	1.01222e-07
chr17	78800501	78801000	10	46	NA	0	20.9133	0	499.299	0	474.287	0	0.12321	Inf	0.164363	0	6.24874e-05	1.54616e-08
chr17	78801501	78802000	10	42.2	NA	0.593269	24.8346	206.362	520.507	254.819	496.46	0.0203544	0.59523	1.61032	0.277981	0.0319219	0.000123891	2.26564e-06
chr17	79023501	79024000	10	52	NA	0.197756	21.0767	96.2939	489.58	156.006	458.836	0.00548353	0.184589	3.16228	0.226851	0.0123642	8.34027e-05	4.07598e-08
chr17	79046001	79046500	10	51.6	NA	0.593269	21.0767	188.206	489.912	227.823	459.589	0.0235805	0.060787	2.15865	0.129647	0.037407	0.000108575	1.18072e-09
chr17	79055501	79056000	10	51	NA	0.395513	24.0176	159.651	501.356	206.416	469.336	0.0112779	0.13447	2.10834	0.1674	0.0229941	0.000108575	3.59205e-09
chr17	79339001	79339500	10	53.4	NA	0	41.8266	0	542.046	0	498.418	0	0.141548	Inf	0.103881	0	6.15822e-05	1.48496e-10
chr17	79339501	79340000	10	47.2	NA	0	23.3641	0	504.847	0	477.012	0	0.267516	Inf	0.226143	0	6.29439e-05	3.12096e-06
chr17	79799501	79800000	10	61	NA	0.593269	23.6909	175.375	484.134	207.125	444.39	0.00962403	0.178872	1.61045	0.238854	0.0344026	0.000126983	3.07157e-07
chr17	80246001	80246500	10	25.4	NA	0	21.4035	0	558.033	0	558.3	0	0.782608	Inf	0.200476	0	6.15822e-05	5.79278e-08
chr17	80291001	80291500	10	109.2	NA	0	26.9586	0	446.843	0	377.983	0	0.127965	Inf	0.320277	0	6.29439e-05	1.40228e-07
chr17	80365001	80365500	10	33.7	NA	0.395513	27.4487	200.241	551.105	264.506	534.849	0.0300987	1.21206	2.10859	0.271789	0.0203119	0.000108575	3.43469e-07
chr17	80745001	80745500	10	41	NA	0	29.5727	0	538.205	0	512.219	0	0.53861	Inf	0.212488	0	6.29439e-05	6.86327e-08
chr17	80794001	80794500	10	42.9	NA	0.988781	33.1672	247.932	543.141	286.02	513.218	0.0238407	0.417138	1.05436	0.175933	0.0398913	0.000140775	1.3166e-08
chr17	80832501	80833000	10	48.4	NA	0	25.3247	0	511.229	0	480.434	0	0.340933	Inf	0.235938	0	5.89269e-05	5.21564e-08
chr17	80833501	80834000	10	43.7	NA	0	45.2577	0	566.827	0	530.674	0	0.791896	Inf	0.180899	0	6.29439e-05	1.81682e-08
chr17	80834001	80834500	10	41.4	NA	0	30.5531	0	539.292	0	512.455	0	0.499589	Inf	0.201916	0	6.02433e-05	3.36326e-07
chr17	80847001	80847500	10	44.9	NA	0	38.8857	0	551.384	0	516.801	0	0.463094	Inf	0.16742	0	6.02433e-05	5.68772e-08
chr17	80847501	80848000	10	47.5	NA	0.593269	31.8601	191.136	530.121	235.41	496.49	0.0273087	0.18143	2.24218	0.136281	0.0235809	0.000108575	1.19416e-08
chr18	832001	832500	10	28	NA	0	20.4648	0	486.122	0	515.357	0	1.485	Inf	0.342067	0	6.15822e-05	3.25702e-06
chr18	5285001	5285500	10	13.2	NA	0	25.7574	0	585.049	0	640.289	0	19.034	Inf	0.335969	0	6.11334e-05	4.28947e-06
chr18	6508501	6509000	10	22.6	NA	0	21.5233	0	511.465	0	548.682	0	2.11502	Inf	0.293093	0	5.9802e-05	1.02938e-06
chr18	8707001	8707500	10	83.6	NA	0	79.3892	0	502.553	0	461.666	0	3.80501	Inf	0.441706	0	6.29439e-05	2.37503e-07
chr18	9017001	9017500	10	52.4	NA	0	77.2721	0	530.78	0	512.74	0	0.967521	Inf	0.153996	0	6.29439e-05	1.02413e-08
chr18	9648001	9648500	10	13.3	NA	0	27.5216	0	592.88	0	646.082	0	38.7147	Inf	0.432521	0	6.29439e-05	3.27395e-06
chr18	10726501	10727000	10	75.4	NA	0	54.3375	0	473.377	0	444.672	0	0.214499	Inf	0.153578	0	6.24874e-05	1.159e-08
chr18	12027001	12027500	10	22.1	NA	0	37.4011	0	556.671	0	586.149	0	11.1524	Inf	0.372691	0	6.24874e-05	2.03909e-06
chr18	12287501	12288000	10	79.6	NA	0	55.0432	0	469.474	0	438.245	0	0.286526	Inf	0.186792	0	5.93632e-05	1.94613e-07
chr18	12394001	12394500	10	18.6	NA	0	28.5801	0	557.467	0	597.315	0	16.444	Inf	0.44787	0	6.34029e-05	4.06811e-06
chr18	19929001	19929500	10	84.3	NA	0	20.1119	0	388.149	0	369.796	0	0.0274833	Inf	0.167526	0	6.02433e-05	1.10332e-06
chr18	21453001	21453500	10	28.1	NA	0	30.6971	0	516.286	0	539.228	0	0.310305	Inf	0.105407	0	5.72064e-05	3.36028e-10
chr18	21632001	21632500	10	15.8	NA	0	34.9312	0	587.546	0	631.302	0	29.4927	Inf	0.404773	0	6.24874e-05	9.8931e-06
chr18	24126501	24127000	10	68.8	NA	0	34.9312	0	446.308	0	428.651	0	0.114559	Inf	0.159894	0	6.29439e-05	2.49368e-06
chr18	24127001	24127500	10	113.8	NA	0	64.5699	0	453.243	0	403.451	0	0.0593356	Inf	0.105099	0	6.29439e-05	1.47309e-08
chr18	28621501	28622000	10	82.4	NA	0	105.499	0	518.41	0	475.212	0	1.87676	Inf	0.252127	0	6.15822e-05	2.75488e-08
chr18	28622001	28622500	10	106.9	NA	0	64.217	0	457.834	0	410.938	0	0.0853933	Inf	0.118737	0	6.24874e-05	5.50363e-10
chr18	28622501	28623000	10	99.4	NA	0	65.2755	0	465.243	0	421.298	0	0.297246	Inf	0.201075	0	6.29439e-05	2.45017e-08
chr18	33746001	33746500	10	16.8	NA	0	26.4631	0	559.963	0	605.526	0	10.3086	Inf	0.343222	0	5.93632e-05	2.08692e-06
chr18	45555501	45556000	10	71.7	NA	0	24.346	0	415.845	0	401.802	0	0.102975	Inf	0.225764	0	5.42891e-05	5.00422e-07
chr18	45556001	45556500	10	71.6	NA	0	39.871	0	453.414	0	431.889	0	0.400518	Inf	0.272447	0	6.29439e-05	2.5639e-06
chr18	45580501	45581000	10	26.8	NA	0	20.1119	0	488.142	0	519.645	0	0.460254	Inf	0.185472	0	5.42891e-05	3.75795e-08
chr18	46475001	46475500	10	74	NA	0	37.0483	0	445.83	0	423.819	0	0.0768961	Inf	0.131821	0	5.93632e-05	8.41425e-10
chr18	46520501	46521000	10	34.4	NA	0	54.3375	0	540.817	0	546.461	0	2.12294	Inf	0.200058	0	6.24874e-05	9.14893e-08
chr18	46547001	46547500	10	34	NA	0	31.4028	0	500.223	0	514.758	0	0.461069	Inf	0.158514	0	5.84931e-05	4.11617e-09
chr18	46547501	46548000	10	35.3	NA	0	21.8761	0	469.464	0	487.903	0	0.435876	Inf	0.230418	0	5.46986e-05	6.61291e-08
chr18	47811001	47811500	10	32	NA	0	24.6989	0	487.102	0	507.983	0	0.488239	Inf	0.193643	0	6.11334e-05	3.82286e-07
chr18	47811501	47812000	10	35.5	NA	0	20.1119	0	462.668	0	482.131	0	0.762768	Inf	0.333134	0	6.11334e-05	4.03593e-06
chr18	47834001	47834500	10	38.3	NA	0	55.396	0	532.657	0	533.385	0	1.23581	Inf	0.169823	0	6.15822e-05	2.24087e-08
chr18	48184001	48184500	10	18.1	NA	0	24.6989	0	543.92	0	588.162	0	3.16073	Inf	0.234402	0	5.9802e-05	3.82286e-07
chr18	52626001	52626500	10	58.7	NA	0	23.2875	0	428.229	0	423.911	0	0.149197	Inf	0.231126	0	5.46986e-05	1.60993e-06
chr18	52626501	52627000	10	63.8	NA	0	25.4045	0	428.893	0	419.352	0	0.0757609	Inf	0.163276	0	5.34771e-05	3.25958e-08
chr18	55469001	55469500	10	73.5	NA	0	53.9846	0	478.431	0	450.268	0	1.49601	Inf	0.379651	0	5.84931e-05	2.65314e-07
chr18	55569001	55569500	10	14.3	NA	0	43.3994	0	613.716	0	658.293	0	21.2331	Inf	0.243931	0	6.29439e-05	2.77408e-06
chr18	55746001	55746500	10	19	NA	0	25.0517	0	539.913	0	581.998	0	1.78913	Inf	0.185841	0	4.88003e-05	1.31801e-07
chr18	55891001	55891500	10	20.1	NA	0	37.4011	0	564.335	0	598.063	0	5.04595	Inf	0.226788	0	6.15822e-05	2.19285e-07
chr18	56931001	56931500	10	39.1	NA	0	33.8727	0	495.247	0	502.248	0	1.33469	Inf	0.287823	0	6.20335e-05	6.43263e-08
chr18	57363501	57364000	10	82.7	NA	0	22.229	0	398.633	0	379.339	0	0.0801075	Inf	0.249377	0	5.9802e-05	1.99074e-07
chr18	57364001	57364500	10	114.4	NA	0	28.9329	0	390.859	0	353.311	0	0.0484713	Inf	0.214735	0	5.84931e-05	3.78693e-07
chr18	59617001	59617500	10	20.3	NA	0	41.988	0	571.898	0	603.498	0	10.198	Inf	0.292054	0	6.15822e-05	3.75078e-06
chr18	60425001	60425500	10	13.5	NA	0	26.4631	0	587.087	0	640.544	0	33.7129	Inf	0.43537	0	5.84931e-05	5.64001e-06
chr18	60655001	60655500	10	29.3	NA	0	23.2875	0	494.173	0	519.014	0	2.59483	Inf	0.406994	0	6.02433e-05	4.05437e-06
chr18	61145001	61145500	10	18	NA	0	30.6971	0	563.331	0	604.002	0	12.5701	Inf	0.362676	0	6.24874e-05	1.16025e-06
chr18	61603501	61604000	10	69.4	NA	0.838381	38.1068	117.929	453.136	142.614	433.573	0.0261959	0.056946	2.10825	0.103104	0.0331695	0.000105149	3.69935e-11
chr18	61616501	61617000	10	46.7	NA	0	37.754	0	487.234	0	485	0	0.924794	Inf	0.266046	0	6.02433e-05	9.57485e-08
chr18	69876501	69877000	10	66.8	NA	0	23.6403	0	419.798	0	409.282	0	0.12845	Inf	0.239448	0	5.93632e-05	4.02011e-07
chr18	71958501	71959000	10	120.9	NA	0	51.5147	0	431.804	0	382.634	0	0.16416	Inf	0.231368	0	6.20335e-05	5.53441e-08
chr18	71959001	71959500	10	118.8	NA	0	75.5079	0	462.325	0	408.077	0	0.122231	Inf	0.133956	0	5.76329e-05	5.29642e-11
chr18	71959501	71960000	10	74.6	NA	2.09595	95.6198	204.267	516.293	203.979	479.595	0.0530709	1.99188	1.06711	0.267036	0.0408467	0.00014332	4.84618e-06
chr18	72213501	72214000	10	33.8	NA	0.838381	43.3994	178.53	524.721	234.83	534.682	0.111946	0.707632	2.10931	0.142556	0.0268812	0.000107883	7.007e-08
chr18	72423501	72424000	10	15.1	NA	0	32.1085	0	584.476	0	631.618	0	10.3077	Inf	0.249096	0	5.89269e-05	8.45069e-07
chr18	72962501	72963000	10	43.6	NA	2.93433	86.446	263.647	555.392	283.626	543.624	0.350909	3.05346	1.34759	0.198302	0.049885	0.000144176	2.91541e-08
chr18	73614001	73614500	10	17.8	NA	0	26.8159	0	551.532	0	595.262	0	3.19126	Inf	0.213218	0	6.11334e-05	3.69169e-07
chr18	74779001	74779500	10	25.9	NA	0	23.6403	0	503.651	0	534.117	0	1.72987	Inf	0.293578	0	6.15822e-05	2.23559e-06
chr18	74801501	74802000	10	24.4	NA	0.419191	23.6403	149.372	509.756	233.344	542.636	0.125153	2.06654	3.16228	0.296263	0.0230556	8.39719e-05	2.90946e-06
chr18	74826501	74827000	10	33.4	NA	0	48.692	0	535.45	0	543.978	0	3.41847	Inf	0.272317	0	5.89269e-05	5.84976e-07
chr18	74827001	74827500	10	28.7	NA	0	26.4631	0	509.229	0	532.301	0	4.3367	Inf	0.43214	0	5.84931e-05	1.63195e-07
chr18	76394001	76394500	10	35.7	NA	0	26.4631	0	484.485	0	499.21	0	0.473829	Inf	0.197402	0	5.9802e-05	4.80835e-08
chr18	77005501	77006000	10	41.8	NA	0	38.8125	0	497.618	0	500.062	0	0.21165	Inf	0.111118	0	5.46986e-05	3.10104e-08
chr18	77006001	77006500	10	61.3	NA	0	37.754	0	462.541	0	448.664	0	0.758134	Inf	0.332672	0	6.34029e-05	5.8661e-06
chr18	77284001	77284500	10	70.3	NA	1.67676	57.1602	170.539	482.449	181.994	456.195	0.0347372	0.240428	1.29298	0.14441	0.0424531	0.000139097	1.40668e-07
chr18	77310501	77311000	10	99.1	NA	0	69.8625	0	470.042	0	425.315	0	0.2228	Inf	0.163497	0	6.29439e-05	5.2574e-08
chr18	77311001	77311500	10	111.4	NA	0	82.5647	0	473.847	0	421.207	0	0.263603	Inf	0.169209	0	6.11334e-05	7.0672e-09
chr18	77327501	77328000	10	47.7	NA	0	24.6989	0	453.504	0	456.77	0	0.326064	Inf	0.245531	0	5.72064e-05	5.90199e-09
chr18	77938001	77938500	10	40.2	NA	0	38.8125	0	502.651	0	506.466	0	0.87293	Inf	0.211294	0	5.9802e-05	8.61875e-10
chr19	710001	710500	10	79.6	NA	0	21.6885	0	446.947	0	426.767	0	0.0480371	Inf	0.181058	0	6.24874e-05	2.8288e-07
chr19	1325001	1325500	10	89.4	NA	0.214314	20.0329	55.4563	432.827	88.3677	407.448	0.00127578	0.0720418	3.16228	0.265175	0.0111591	8.45441e-05	5.83874e-08
chr19	1415501	1416000	10	44.1	NA	0.857256	24.0063	232.357	506.65	280.623	514.971	0.0744787	0.590323	2.41523	0.297855	0.0438043	0.000108575	1.13222e-06
chr19	2888501	2889000	10	58.9	NA	0	25.4964	0	484.832	0	477.92	0	0.198472	Inf	0.227713	0	6.29439e-05	1.9405e-06
chr19	3136501	3137000	10	57.1	NA	0.857256	24.9997	203.158	487.735	239.838	482.361	0.00996535	0.284106	1.29204	0.262604	0.0380656	0.000138263	1.90986e-07
chr19	3435001	3435500	10	78.8	NA	0	20.8607	0	445.706	0	426.398	0	0.100542	Inf	0.266095	0	6.11334e-05	3.85413e-07
chr19	3520501	3521000	10	48	NA	0	20.8607	0	488.117	0	494.045	0	0.263502	Inf	0.251679	0	6.11334e-05	5.17338e-07
chr19	3671001	3671500	10	66	NA	1.07157	24.3375	206.198	473.354	233.113	460.944	0.00723678	0.0878243	1.05831	0.175191	0.0475187	0.000141619	3.74271e-11
chr19	3671501	3672000	10	67.1	NA	0.642942	28.9732	161.304	486.775	194.722	470.998	0.00520515	0.257483	1.61021	0.253055	0.0223448	0.000126205	2.1368e-09
chr19	3683501	3684000	10	47.2	NA	0.428628	22.3507	171.202	495.253	225.426	501.067	0.0115541	0.231479	2.10898	0.215495	0.0228285	0.000108575	3.22584e-08
chr19	4374501	4375000	10	45.4	NA	1.07157	23.3441	235.076	501.473	281.029	508.773	0.0391795	0.111875	1.69082	0.138459	0.0484603	0.000126983	2.49713e-09
chr19	4694501	4695000	10	32.4	NA	0	27.8142	0	547.882	0	569.369	0	0.923989	Inf	0.220993	0	6.24874e-05	1.0477e-08
chr19	4717501	4718000	10	38.9	NA	0.214314	28.8076	137.139	532.363	209.453	544.521	0.010701	0.324086	3.16228	0.159324	0.00915508	8.62786e-05	5.28204e-09
chr19	4976501	4977000	10	47.9	NA	1.5002	40.0658	257.589	541.438	296.326	538.423	0.0516731	1.2056	1.44849	0.273912	0.0391494	0.000145036	5.31684e-08
chr19	5046501	5047000	10	37	NA	0	23.013	0	523.699	0	540.61	0	1.43565	Inf	0.374249	0	6.29439e-05	4.9524e-07
chr19	5536501	5537000	10	54.3	NA	0	20.1984	0	474.683	0	474.824	0	0.0190924	Inf	0.0803195	0	5.42891e-05	1.2307e-11
chr19	6223001	6223500	10	52.5	NA	0	22.5163	0	487.534	0	487.694	0	0.261755	Inf	0.252705	0	6.15822e-05	4.02296e-08
chr19	6239001	6239500	10	45.6	NA	0	40.2313	0	545.263	0	544.819	0	1.59445	Inf	0.300098	0	6.29439e-05	7.97396e-07
chr19	6744501	6745000	10	48.7	NA	0	28.1454	0	510.238	0	511.451	0	0.217197	Inf	0.172641	0	6.34029e-05	2.79951e-08
chr19	6745001	6745500	10	52.5	NA	0	23.5097	0	491.653	0	491.112	0	0.73141	Inf	0.400938	0	6.20335e-05	7.86563e-06
chr19	9434501	9435000	10	63.6	NA	0	27.8142	0	485.866	0	473.751	0	0.101801	Inf	0.160961	0	6.24874e-05	4.53699e-08
chr19	10381501	10382000	10	85.7	NA	0	21.8541	0	441.986	0	417.815	0	0.0425108	Inf	0.181379	0	6.11334e-05	8.66968e-08
chr19	10572001	10572500	10	60.5	NA	0	31.6222	0	499.822	0	488.603	0	0.279805	Inf	0.223597	0	5.93632e-05	1.00769e-06
chr19	12146501	12147000	10	76.5	NA	0	30.2977	0	477.506	0	454.723	0	0.0438745	Inf	0.117478	0	6.11334e-05	5.71552e-11
chr19	12175501	12176000	10	80.8	NA	0	20.0329	0	439.774	0	419.835	0	0.0621919	Inf	0.225619	0	6.11334e-05	3.26743e-07
chr19	12606001	12606500	10	67.4	NA	0.857256	37.4168	188.753	504.355	217.264	485.292	0.0125355	0.0906693	1.74801	0.120177	0.0255634	0.00012934	1.8316e-09
chr19	12978001	12978500	10	68.2	NA	0.214314	23.013	84.6801	465.645	129.962	452.401	0.00273042	0.0878835	3.16228	0.193235	0.0107708	8.06004e-05	1.08887e-08
chr19	16178501	16179000	10	69	NA	0	23.3441	0	466.254	0	452.143	0	0.190067	Inf	0.281987	0	6.11334e-05	2.65269e-07
chr19	16199001	16199500	10	35	NA	0.214314	23.5097	137.139	527.188	216.202	547.144	0.010701	0.378753	3.16228	0.183912	0.0097756	7.94998e-05	1.27003e-11
chr19	17190501	17191000	10	44.1	NA	0.642942	35.9267	209.614	538.504	261.71	541.401	0.0351307	0.480949	2.23033	0.179558	0.0217585	0.000109969	1.04334e-08
chr19	17905501	17906000	10	68.3	NA	0	24.503	0	470.636	0	456.447	0	0.0584866	Inf	0.147975	0	6.20335e-05	6.9545e-10
chr19	17906001	17906500	10	66.3	NA	0	25.4964	0	475.133	0	462.123	0	0.0699225	Inf	0.152836	0	6.06871e-05	1.32228e-07
chr19	18873001	18873500	10	49.3	NA	0	28.9732	0	511.859	0	511.995	0	0.483572	Inf	0.252362	0	6.29439e-05	3.62484e-07
chr19	19932001	19932500	10	55.7	NA	0.642942	28.9732	181.037	501.039	223.027	495.025	0.00870942	0.137425	1.61098	0.154303	0.0241126	0.000124659	1.4253e-09
chr19	21949501	21950000	10	52.1	NA	1.28588	34.6022	248.311	520.273	283.242	515.359	0.0144469	0.157115	0.864225	0.1293	0.045368	0.000139097	2.33092e-08
chr19	21950001	21950500	10	50.6	NA	0	34.7678	0	524.413	0	520.707	0	0.167448	Inf	0.126661	0	5.84931e-05	4.51123e-12
chr19	24270001	24270500	10	40.6	NA	0.428628	23.8408	182.34	513.62	244.31	526.168	0.0154335	0.484062	2.10845	0.246919	0.0209108	0.00010651	3.20483e-07
chr19	35615501	35616000	10	63.2	NA	0	29.1387	0	492.01	0	479.262	0	0.439445	Inf	0.309375	0	6.11334e-05	3.44237e-07
chr19	38494001	38494500	10	26.5	NA	0	30.4632	0	571.904	0	602.462	0	2.22227	Inf	0.25278	0	6.29439e-05	1.97664e-06
chr19	38795001	38795500	10	64.8	NA	0	25.662	0	477.772	0	465.812	0	0.12271	Inf	0.195808	0	6.15822e-05	1.90865e-07
chr19	38908501	38909000	10	60.9	NA	0.428628	20.5296	149.837	466.592	191.38	460.6	0.00661953	0.298821	2.10819	0.352064	0.0248554	0.00010651	4.4884e-06
chr19	39330501	39331000	10	39.7	NA	0	25.8275	0	521.643	0	534.293	0	0.749947	Inf	0.277629	0	6.11334e-05	1.31043e-06
chr19	39603001	39603500	10	34.7	NA	0	22.6819	0	524.76	0	545.693	0	0.888678	Inf	0.290515	0	6.15822e-05	8.51125e-07
chr19	40324501	40325000	10	83.2	NA	0	23.8408	0	452.676	0	428.624	0	0.0718335	Inf	0.205904	0	6.24874e-05	4.8078e-09
chr19	41117001	41117500	10	34.6	NA	0.214314	21.1918	159.527	518.912	235.554	541.03	0.0191679	0.90252	3.16228	0.315286	0.0145299	8.51193e-05	9.33157e-06
chr19	41731501	41732000	10	74.3	NA	0.642942	24.0063	174.714	463.902	199.363	445.346	0.00739839	0.284168	1.61219	0.355231	0.0355529	0.000123891	8.83296e-07
chr19	41833501	41834000	10	56.3	NA	1.07157	24.6686	218.526	486.867	253.519	482.565	0.0577434	0.0688782	2.54619	0.13073	0.0470106	0.000107195	1.66175e-10
chr19	42703501	42704000	10	38.8	NA	0.642942	24.3375	217.601	519.152	276.531	533.728	0.0225484	0.634073	1.61039	0.263468	0.0308522	0.000126983	7.69084e-07
chr19	42927501	42928000	10	96.2	NA	0	38.7413	0	477.993	0	440.124	0	0.0805574	Inf	0.158207	0	6.11334e-05	7.60702e-10
chr19	44302501	44303000	10	68.9	NA	0	20.8607	0	455.825	0	443.585	0	0.0743605	Inf	0.2013	0	6.20335e-05	6.80795e-07
chr19	45603001	45603500	10	35.6	NA	0	32.6155	0	552.047	0	566.658	0	1.59682	Inf	0.275581	0	6.24874e-05	1.76394e-07
chr19	46031501	46032000	10	59.4	NA	0.642942	23.1785	195.674	476.277	231.092	470.268	0.0246857	0.0748261	2.24162	0.155828	0.0399281	0.000109969	1.29751e-06
chr19	46032001	46032500	10	74.4	NA	0	32.9466	0	486.098	0	463.674	0	0.00894958	Inf	0.0475851	0	5.9802e-05	9.09328e-12
chr19	46180501	46181000	10	81.5	NA	0	26.8209	0	461.979	0	437.694	0	0.0379438	Inf	0.133007	0	6.11334e-05	9.4591e-09
chr19	46181001	46181500	10	72.9	NA	0.642942	24.6686	177.277	466.624	202.71	448.85	0.0155825	0.107218	2.26293	0.210802	0.0355131	0.00010651	1.22747e-12
chr19	46282501	46283000	10	61.5	NA	0	33.2778	0	503.473	0	490.559	0	0.0622125	Inf	0.100666	0	6.02433e-05	1.30469e-11
chr19	47359501	47360000	10	57	NA	0.214314	24.503	87.1726	486.749	143.494	481.658	0.00291349	0.170055	3.16228	0.205722	0.00851513	8.1155e-05	2.63335e-09
chr19	49842001	49842500	10	77.1	NA	0.428628	24.1719	130.344	459.587	160.101	439.344	0.00398501	0.262306	2.10825	0.360473	0.0210746	0.000108575	5.82467e-06
chr19	49843001	49843500	10	80.4	NA	0	23.3441	0	452.629	0	430.826	0	0.0465574	Inf	0.165866	0	6.24874e-05	9.23063e-09
chr19	52552001	52552500	10	66.7	NA	0	28.1454	0	483.889	0	468.995	0	0.404734	Inf	0.329085	0	6.15822e-05	1.98786e-06
chr19	55505001	55505500	10	24.3	NA	0.428628	25.1653	225.124	567.575	312.679	604.545	0.0470414	2.32902	2.109	0.273372	0.0184218	0.00010651	1.30159e-07
chr1	27190001	27190500	10	62.8	NA	0	21.6684	0	460.96	0	457.572	0	0.0833384	Inf	0.181345	0	5.89269e-05	1.64174e-08
chr1	95006501	95007000	10	91.4	NA	0.625896	22.4644	181.873	441.29	200.282	418.098	0.00124147	0.273552	0.883668	0.435308	0.033186	0.000139097	1.57154e-06
chr1	149146501	149147000	10	74.5	NA	0.730212	23.0835	199.454	452.839	227.374	440.319	0.00127482	0.0311291	0.693568	0.124484	0.0363216	0.000123891	2.73993e-10
chr1	149147001	149147500	10	76.2	NA	0	28.7438	0	466.777	0	450.948	0	0.0871201	Inf	0.170609	0	6.20335e-05	1.42893e-09
chr1	149147501	149148000	10	73.2	NA	0	23.4373	0	455.075	0	443.299	0	0.0998393	Inf	0.215921	0	6.20335e-05	8.97452e-08
chr1	149148001	149148500	10	71.7	NA	0	27.2403	0	467.784	0	455.473	0	0.156771	Inf	0.225589	0	6.34029e-05	1.74548e-08
chr1	149148501	149149000	10	72.1	NA	0.625896	29.4514	186.369	472.19	218.102	458.927	0.00134286	0.0228758	0.860921	0.0809102	0.0227703	0.000123891	5.37194e-16
chr1	149149501	149150000	10	46.1	NA	0.52158	23.1719	198.923	487.165	255.193	498.689	0.0121213	0.18928	2.15523	0.18786	0.0220578	0.00010927	1.57791e-06
chr1	149156001	149156500	10	77.8	NA	0.730212	41.9217	192.426	491.205	218.805	470.705	0.00102915	0.0692692	0.690179	0.107264	0.0189435	0.000126983	7.04711e-11
chr1	149162001	149162500	10	50.7	NA	0.312948	26.179	171.222	490.409	225.879	495.761	0.00302654	0.238478	1.61068	0.201305	0.0140797	0.000127765	1.20042e-08
chr1	149170001	149170500	10	45	NA	0.417264	22.4644	194.948	488.244	253.213	501.069	0.00387546	0.439305	1.29111	0.281816	0.0205012	0.000139934	1.21724e-06
chr1	149174501	149175000	10	41.4	NA	0.52158	23.8795	214.25	499.475	274.646	515.739	0.00453437	0.437407	1.05499	0.23947	0.023111	0.000141619	4.8621e-08
chr1	149193501	149194000	10	61.2	NA	0.625896	26.4443	196.269	476.774	236.232	472.722	0.00181324	0.0188033	0.86635	0.0686991	0.0246246	0.000113512	2.67351e-11
chr1	152008501	152009000	10	52.5	NA	0	20.6955	0	471.169	0	477.119	0	0.0256444	Inf	0.0869271	0	6.34029e-05	2.3094e-09
chr1	153508501	153509000	10	55.6	NA	0	24.3217	0	477.759	0	479.338	0	0.143455	Inf	0.1871	0	6.29439e-05	4.7896e-08
chr1	154786001	154786500	10	29	NA	0	23.5257	0	525.715	0	559.702	0	0.65531	Inf	0.201379	0	6.11334e-05	1.996e-08
chr1	155098501	155099000	10	85.5	NA	0	22.4644	0	440.587	0	421.505	0	0.00416925	Inf	0.0542841	0	6.06871e-05	1.49397e-11
chr1	161008001	161008500	10	68.9	NA	0.52158	21.58	190.29	452.841	224.133	445.018	0.00603582	0.108987	1.72413	0.232919	0.0317919	0.000130133	1.58476e-06
chr1	161008501	161009000	10	65.8	NA	0.834528	24.4101	214.614	464.884	247.665	458.141	0.00115125	0.237124	0.528783	0.289195	0.0381075	0.000107195	5.23519e-06
chr1	162337001	162337500	10	63.1	NA	0	23.6142	0	466.201	0	461.792	0	0.108677	Inf	0.192128	0	6.15822e-05	8.3513e-08
chr1	165738001	165738500	10	62.5	NA	0	21.9337	0	462.022	0	458.773	0	0.0308034	Inf	0.108588	0	6.11334e-05	9.50847e-11
chr1	183155001	183155500	10	44.3	NA	0	22.2875	0	489.016	0	502.675	0	0.0746453	Inf	0.114891	0	6.20335e-05	5.65984e-11
chr1	201229001	201229500	10	41.4	NA	0	20.6955	0	488.704	0	506.477	0	0.0307313	Inf	0.0740477	0	5.9802e-05	2.38126e-11
chr1	201252501	201253000	10	93.5	NA	0	24.587	0	440.291	0	415.874	0	0.00714269	Inf	0.0713532	0	5.89269e-05	7.6876e-10
chr1	201253001	201253500	10	97	NA	0	25.2946	0	439.662	0	413.123	0	0.007754	Inf	0.0750164	0	6.29439e-05	1.10592e-09
chr1	201619001	201619500	10	85.4	NA	0	34.9348	0	471.792	0	448.408	0	0.0301437	Inf	0.0934085	0	6.15822e-05	4.14728e-12
chr1	208000001	208000500	10	25.7	NA	0	21.8453	0	533.102	0	573.316	0	2.14335	Inf	0.327677	0	6.15822e-05	1.98697e-07
chr1	209979001	209979500	10	66.1	NA	0	27.5941	0	473.742	0	465.485	0	0.0790418	Inf	0.147095	0	6.29439e-05	8.46996e-09
chr1	228872001	228872500	10	82	NA	0	20.4302	0	437.335	0	421.221	0	0.0390528	Inf	0.17405	0	6.38644e-05	2.06119e-06
chr20	326501	327000	10	25	NA	1.74119	29.2412	304.631	458.386	363.297	485.947	0.0782776	15.83	0.897594	0.515459	0.0403824	0.000135785	1.37479e-06
chr20	385001	385500	10	15.7	NA	1.451	39.3027	352.199	507.858	430.339	549.61	0.336276	18.5219	1.05522	0.255496	0.0326245	0.00014332	4.52059e-07
chr20	400501	401000	10	63.3	NA	0	30.4989	0	378.307	0	373.902	0	0.34289	Inf	0.268301	0	6.11334e-05	3.83431e-06
chr20	642501	643000	10	41.4	NA	1.451	29.8701	253.525	407.652	290.971	419.263	0.0319462	0.962513	1.05452	0.282953	0.0488841	0.00014332	3.57593e-06
chr20	825501	826000	10	96	NA	1.74119	46.5344	194.404	377.227	190.574	351.745	0.00521735	0.402755	0.862276	0.295778	0.0390413	0.000132533	1.75145e-06
chr20	826001	826500	10	79.2	NA	1.1608	36.4729	189.463	375.739	199.243	360.378	0.0104271	0.384788	1.29295	0.29597	0.0376821	0.000133341	8.43574e-07
chr20	3052001	3052500	10	94.1	NA	1.1608	34.9008	175.859	363.694	177.514	341.857	0.00755696	0.488839	1.29451	0.403401	0.0387455	0.000135785	9.25212e-07
chr20	3144001	3144500	10	17.4	NA	1.1608	33.3287	318.347	488.276	397.453	528.568	0.231175	20.3707	1.30986	0.364916	0.0296781	0.000138263	7.86031e-06
chr20	3204001	3204500	10	35.1	NA	0	27.6691	0	415.847	0	434.308	0	1.43466	Inf	0.303562	0	5.84931e-05	2.44165e-06
chr20	3220501	3221000	10	109.1	NA	0	50.3075	0	377.279	0	345.249	0	0.876552	Inf	0.435992	0	6.29439e-05	5.90346e-06
chr20	3672001	3672500	10	34.5	NA	0.580398	31.1278	194.545	424.094	257.149	441.837	0.0313341	0.647723	2.10961	0.179091	0.0186718	0.000107195	1.19137e-07
chr20	3686501	3687000	10	47.1	NA	0.290199	20.123	106.449	373.986	168.725	385.528	0.00861879	0.407308	3.16228	0.313044	0.0144001	8.34027e-05	1.34055e-06
chr20	3713001	3713500	10	87.1	NA	0.870597	20.4374	145.857	331.632	159.308	319.958	0.0111632	0.15238	2.24983	0.373474	0.0449306	0.000107195	9.80619e-06
chr20	3725501	3726000	10	49.2	NA	1.1608	30.1845	213.188	396.777	248.531	401.673	0.0330946	0.188376	1.73601	0.148602	0.0358789	0.000119359	1.62276e-11
chr20	3732501	3733000	10	135.1	NA	0.870597	31.1278	101.947	329.575	96.8026	295.864	0.00200719	0.110794	1.61019	0.328961	0.0274981	0.000120856	1.9727e-06
chr20	3740501	3741000	10	26.8	NA	0	24.2105	0	427.886	0	457.804	0	1.02895	Inf	0.212615	0	6.06871e-05	6.88797e-07
chr20	4141501	4142000	10	27.8	NA	0	22.9528	0	422.904	0	451.914	0	0.717045	Inf	0.192	0	5.42891e-05	4.25557e-09
chr20	4142501	4143000	10	36.9	NA	0	42.7614	0	439.748	0	451.021	0	1.64927	Inf	0.223248	0	5.76329e-05	9.09118e-08
chr20	4536001	4536500	10	9.8	NA	0	22.0095	0	532.208	0	593.329	0	58.3265	Inf	0.30879	0	5.84931e-05	1.20035e-06
chr20	4690501	4691000	10	16.7	NA	0	22.324	0	465.277	0	512.124	0	4.05513	Inf	0.234017	0	6.11334e-05	5.32614e-07
chr20	4707501	4708000	10	22.3	NA	1.1608	22.6384	292.515	439.546	361.34	476.599	0.121446	1.37733	1.29175	0.204663	0.0470473	0.000123891	5.36334e-08
chr20	5059001	5059500	10	14.9	NA	0	31.7566	0	500.282	0	546.175	0	28.2758	Inf	0.355754	0	6.24874e-05	5.2931e-06
chr20	6032501	6033000	10	92.3	NA	0	23.2672	0	334.95	0	319.67	0	0.0479935	Inf	0.19891	0	5.89269e-05	6.09505e-07
chr20	6103001	6103500	10	66.1	NA	0	22.9528	0	359.831	0	356.794	0	0.30727	Inf	0.339921	0	6.29439e-05	2.52063e-06
chr20	6693001	6693500	10	17.8	NA	0.290199	20.7518	198.966	454.458	303.551	500.141	0.0782329	3.51861	3.16228	0.258553	0.0121915	8.45441e-05	1.37229e-06
chr20	10652501	10653000	10	68.6	NA	0	40.5604	0	393.305	0	381.884	0	0.393435	Inf	0.22685	0	6.24874e-05	8.51372e-09
chr20	10686501	10687000	10	28.1	NA	0.580398	55.0238	200.161	476.478	274.823	494.559	0.0804947	5.45768	3.16228	0.227519	0.00873772	8.68627e-05	3.30567e-06
chr20	17828501	17829000	10	14.8	NA	0.290199	24.2105	244.148	484.067	350.519	533.447	0.229733	15.0559	3.16228	0.335256	0.0130959	8.56975e-05	4.23663e-06
chr20	19915501	19916000	10	24.3	NA	0	42.1325	0	471.181	0	497.714	0	4.58246	Inf	0.226649	0	6.29439e-05	1.11337e-06
chr20	19955501	19956000	10	64.6	NA	0	53.7661	0	413.347	0	401.114	0	0.264405	Inf	0.135561	0	5.89269e-05	1.60709e-08
chr20	19956501	19957000	10	36.8	NA	0	45.9056	0	450.412	0	459.757	0	6.56501	Inf	0.376444	0	6.29439e-05	2.70879e-07
chr20	20786001	20786500	10	25.1	NA	0	21.0663	0	425.338	0	459.098	0	1.18553	Inf	0.237581	0	4.91775e-05	2.76987e-07
chr20	23251001	23251500	10	19.4	NA	0	22.9528	0	453.438	0	494.919	0	3.60174	Inf	0.265834	0	6.02433e-05	3.72153e-07
chr20	24727001	24727500	10	29.8	NA	0	38.9883	0	451.711	0	471.588	0	4.29514	Inf	0.298314	0	5.9802e-05	1.04274e-07
chr20	25037501	25038000	10	85	NA	0.290199	41.5037	77.3488	379.987	107.852	360.191	0.0043066	0.331236	3.16228	0.256805	0.00925979	8.45441e-05	4.08777e-08
chr20	30309501	30310000	10	33.5	NA	0	57.5392	0	472.234	0	482.153	0	18.0387	Inf	0.442275	0	6.29439e-05	3.81605e-06
chr20	32254501	32255000	10	98.4	NA	0.290199	56.5959	25.1516	388.983	57.9329	359.961	0.00124071	0.295628	3.16228	0.210515	0.00431266	7.94998e-05	2.99723e-08
chr20	32255501	32256000	10	104.3	NA	0	45.5912	0	370.15	0	341.801	0	0.0806212	Inf	0.147963	0	6.29439e-05	1.70447e-07
chr20	33999501	34000000	10	48.5	NA	0	46.8489	0	424.082	0	424.419	0	1.47353	Inf	0.270171	0	6.24874e-05	3.51096e-06
chr20	34605501	34606000	10	14.6	NA	1.74119	32.6999	378.025	503.707	455.052	549.976	0.748817	24.912	1.15738	0.316364	0.0473909	0.000142468	2.73221e-06
chr20	36904501	36905000	10	14	NA	0.870597	22.0095	318.406	483.939	411.62	536.183	0.349821	9.70114	1.61015	0.269658	0.0318023	0.000123891	3.27968e-07
chr20	43374501	43375000	10	91.8	NA	2.32159	55.0238	223.768	390.704	216.214	364.897	0.013952	0.200486	0.993615	0.168718	0.044794	0.00015748	1.13278e-08
chr20	43922001	43922500	10	83.6	NA	2.32159	51.5652	230.49	392.952	227.495	371.492	0.0446713	0.109734	1.64102	0.120473	0.0468402	0.000139097	3.38322e-12
chr20	44098501	44099000	10	88.5	NA	0	25.1538	0	344.244	0	329.311	0	0.0688089	Inf	0.205694	0	4.91775e-05	3.84523e-08
chr20	44539501	44540000	10	68.3	NA	0.870597	30.4989	175.158	373.588	197.784	366.212	0.0443488	0.025121	3.16228	0.0782339	0.0328714	7.89538e-05	4.99296e-14
chr20	44540001	44540500	10	87.6	NA	0	28.9268	0	353.186	0	337.043	0	0.0237749	Inf	0.105003	0	5.34771e-05	4.35382e-10
chr20	47962001	47962500	10	31	NA	0	43.0758	0	453.896	0	471.332	0	3.37954	Inf	0.255648	0	6.11334e-05	2.73102e-07
chr20	48900501	48901000	10	28.5	NA	1.1608	43.0758	266.066	459.605	324.93	480.233	0.116357	4.34074	1.73306	0.264779	0.0250141	0.000126983	1.14523e-06
chr20	48902001	48902500	10	32.7	NA	0	58.7969	0	469.369	0	481.079	0	11.227	Inf	0.365044	0	6.29439e-05	8.49817e-06
chr20	49962001	49962500	10	18.6	NA	0	31.7566	0	480.594	0	518.965	0	18.7664	Inf	0.395377	0	6.20335e-05	1.89803e-06
chr20	50063001	50063500	10	22	NA	1.74119	40.246	336.851	477.823	396.545	508.151	0.155969	10.397	0.862926	0.307438	0.0436364	0.000139934	2.37034e-06
chr20	50248001	50248500	10	28.9	NA	1.74119	54.395	304.948	473.925	354.128	491.065	0.0747295	6.58255	0.873705	0.260137	0.0317238	0.000138263	8.20374e-07
chr20	50953001	50953500	10	21.9	NA	0	25.4682	0	446.756	0	483.337	0	2.41287	Inf	0.241768	0	5.72064e-05	6.77425e-06
chr20	52141501	52142000	10	26.6	NA	0.580398	23.5816	193.108	439.547	272.925	467.588	0.0302478	11.5747	2.10853	0.593291	0.014384	0.000101806	3.31038e-06
chr20	55754501	55755000	10	48.8	NA	2.03139	47.4777	264.365	425.359	288.683	425.134	0.103056	0.149748	1.66441	0.0844095	0.0420715	0.00012543	5.65815e-13
chr20	55818501	55819000	10	28.4	NA	0	53.4517	0	474.567	0	492.475	0	5.85656	Inf	0.242901	0	6.34029e-05	1.23336e-07
chr20	60732001	60732500	10	43.5	NA	0	30.8133	0	405.577	0	415.061	0	0.678003	Inf	0.245383	0	6.15822e-05	3.11384e-06
chr20	60732501	60733000	10	49.6	NA	0	25.4682	0	384.725	0	391.543	0	0.102313	Inf	0.132447	0	5.30746e-05	5.00576e-09
chr20	60881001	60881500	10	63.9	NA	1.74119	53.4517	237.392	414.791	250.291	402.835	0.0507807	1.32062	1.61145	0.296138	0.0360361	0.000124659	1.40953e-07
chr20	60925501	60926000	10	38.6	NA	0	33.6431	0	420.733	0	433.388	0	0.323669	Inf	0.133491	0	5.84931e-05	9.61954e-09
chr20	60934501	60935000	10	43.8	NA	0	30.1845	0	403.89	0	413.349	0	0.776438	Inf	0.269676	0	5.89269e-05	2.02642e-06
chr20	60937501	60938000	10	51.7	NA	0	33.6431	0	399.148	0	401.051	0	0.34984	Inf	0.195076	0	6.11334e-05	2.3209e-07
chr20	61002501	61003000	10	46.1	NA	0	24.2105	0	387.797	0	397.759	0	0.770708	Inf	0.34632	0	5.89269e-05	4.40525e-06
chr20	61336001	61336500	10	40.3	NA	0	63.1988	0	457.944	0	461.186	0	2.93546	Inf	0.223523	0	6.20335e-05	1.10691e-07
chr20	61371501	61372000	10	56.1	NA	0.870597	78.6055	183.365	447.043	216.918	435.491	0.0276447	1.47575	2.26401	0.18822	0.0113786	0.000109969	1.55681e-07
chr20	61488501	61489000	10	37	NA	0	49.3642	0	450.389	0	459.462	0	6.17511	Inf	0.365227	0	6.11334e-05	2.22971e-06
chr20	62078001	62078500	10	45.9	NA	0.290199	21.6951	125.941	380.756	185.492	392.304	0.0137173	0.255078	3.16228	0.222642	0.016327	7.57379e-05	6.29823e-08
chr20	62166501	62167000	10	68.1	NA	0	21.0663	0	350.348	0	347.625	0	0.12884	Inf	0.255626	0	6.11334e-05	5.65642e-07
chr20	62168001	62168500	10	69.1	NA	0	49.3642	0	403.659	0	389.861	0	0.753572	Inf	0.266644	0	6.29439e-05	4.25557e-07
chr20	62170001	62170500	10	45.2	NA	0.870597	25.4682	209.618	391.478	251.275	401.735	0.0506172	0.471576	2.24029	0.255618	0.0373819	0.000108575	3.7176e-07
chr20	62176001	62176500	10	46.5	NA	0	21.6951	0	379.73	0	390.814	0	0.250713	Inf	0.224328	0	5.84931e-05	6.70873e-08
chr20	62185001	62185500	10	84.6	NA	0	20.123	0	332.601	0	322.228	0	0.0337833	Inf	0.173186	0	5.80618e-05	1.54616e-08
chr20	62326501	62327000	10	53.4	NA	0.580398	27.0403	151.233	383.182	195.245	386.525	0.0111436	0.275737	2.10831	0.222791	0.0212436	0.000105149	1.92782e-07
chr20	62409501	62410000	10	35.4	NA	0.290199	49.6787	133.593	453.756	208.287	464.436	0.0164629	7.08915	3.16228	0.371081	0.00565491	8.62786e-05	2.92432e-06
chr20	62542501	62543000	10	31.3	NA	1.451	40.246	269.466	451.045	321.476	468.541	0.11841	7.19203	1.67883	0.390099	0.029815	0.000130133	3.36952e-06
chr20	62596501	62597000	10	51	NA	2.03139	49.0498	264.388	424.453	285.837	422.149	0.0177599	1.20733	0.690756	0.243126	0.0426888	0.000124659	3.8088e-07
chr20	62610001	62610500	10	105.5	NA	0	51.2508	0	379.788	0	348.987	0	0.357569	Inf	0.26766	0	6.06871e-05	2.94129e-08
chr20	62611001	62611500	10	107.1	NA	0	28.6124	0	338.404	0	314.853	0	0.0669937	Inf	0.222547	0	6.15822e-05	6.04398e-07
chr20	62611501	62612000	10	70.5	NA	0.290199	22.6384	70.7824	354.517	114.916	349.216	0.0036825	0.360595	3.16228	0.400435	0.0127966	8.2273e-05	8.4135e-06
chr21	15023501	15024000	10	17.9	NA	0	23.5389	0	539.942	0	565.061	0	3.74933	Inf	0.282426	0	5.76329e-05	7.00123e-06
chr21	15137501	15138000	10	20.5	NA	0	29.1678	0	543.413	0	559.014	0	4.32351	Inf	0.290905	0	5.76329e-05	2.84882e-07
chr21	18864501	18865000	10	13.8	NA	0	20.4686	0	566.665	0	602.443	0	7.9824	Inf	0.299005	0	5.9802e-05	5.53773e-06
chr21	21055001	21055500	10	23.3	NA	0	25.0741	0	519.139	0	532.024	0	2.02129	Inf	0.266195	0	5.42891e-05	1.95223e-07
chr21	27268001	27268500	10	10.9	NA	0	37.3552	0	664.432	0	693.149	0	210.679	Inf	0.475029	0	6.02433e-05	9.07424e-06
chr21	27512501	27513000	10	13.3	NA	0	32.7498	0	614.802	0	642.004	0	23.0693	Inf	0.285211	0	6.11334e-05	1.59525e-06
chr21	30841501	30842000	10	9.8	NA	0	20.9803	0	728.603	0	749.567	0	4827.88	Inf	1.05253	0	5.84931e-05	5.66111e-06
chr21	31519001	31519500	10	24.2	NA	0	33.2615	0	538.009	0	544.162	0	7.94994	Inf	0.420912	0	6.24874e-05	8.21209e-06
chr21	32568501	32569000	10	14.4	NA	0.607135	22.0038	246.524	566.492	340.988	599.571	0.955908	7.51777	3.16228	0.290775	0.0327885	7.11029e-05	3.63407e-07
chr21	32881501	32882000	10	25.6	NA	0	40.4255	0	543.971	0	545.149	0	3.8341	Inf	0.272116	0	6.24874e-05	3.71716e-07
chr21	33784001	33784500	10	121.8	NA	1.21427	88.0151	102.876	459.704	99.6746	379.678	0.0140153	0.179777	2.10954	0.162037	0.0214467	0.000102468	4.43326e-10
chr21	33785501	33786000	10	75.1	NA	0	56.2887	0	465.44	0	415.227	0	0.382494	Inf	0.220624	0	6.29439e-05	3.19768e-06
chr21	34358001	34358500	10	15.4	NA	0	25.0741	0	568.248	0	596.607	0	11.9029	Inf	0.35825	0	6.02433e-05	3.11384e-06
chr21	34649501	34650000	10	12.8	NA	0	20.9803	0	583.102	0	619.982	0	8.41558	Inf	0.252033	0	5.30746e-05	2.83497e-08
chr21	34655501	34656000	10	21.7	NA	0	20.4686	0	505.474	0	526.046	0	0.469851	Inf	0.151219	0	4.84254e-05	1.44421e-08
chr21	34753001	34753500	10	22.4	NA	0	23.0272	0	510.228	0	527.675	0	1.61385	Inf	0.264713	0	5.89269e-05	5.82527e-06
chr21	34755501	34756000	10	29.6	NA	0	21.4921	0	474.286	0	481.975	0	0.973028	Inf	0.316435	0	5.72064e-05	5.48608e-06
chr21	35133501	35134000	10	15.4	NA	0	68.0582	0	651.224	0	660.705	0	83.3684	Inf	0.350164	0	6.15822e-05	4.94385e-06
chr21	36180501	36181000	10	22.2	NA	0	38.3787	0	555.455	0	563.19	0	6.31325	Inf	0.304216	0	5.9802e-05	2.08692e-06
chr21	36238001	36238500	10	28.7	NA	0	63.9645	0	569.148	0	557.242	0	6.18154	Inf	0.255395	0	6.15822e-05	4.14798e-07
chr21	36420001	36420500	10	23.6	NA	0	33.7732	0	536.226	0	544.4	0	2.53519	Inf	0.242834	0	6.11334e-05	3.28237e-06
chr21	37802501	37803000	10	34.9	NA	0.607135	66.523	153.875	552.57	216.244	531.849	0.105789	2.86974	3.16228	0.212333	0.0128919	8.2273e-05	1.63847e-08
chr21	37872001	37872500	10	33.5	NA	1.82141	61.9176	238	550.477	281.59	532.867	0.202475	2.6191	1.61048	0.208008	0.0359115	0.000123891	5.84447e-09
chr21	38114501	38115000	10	25.7	NA	0	25.0741	0	512.154	0	520.319	0	4.77262	Inf	0.444815	0	5.30746e-05	1.27526e-06
chr21	38256001	38256500	10	16.4	NA	0	41.449	0	600.625	0	617.569	0	5.3143	Inf	0.162289	0	5.72064e-05	9.65448e-10
chr21	38630501	38631000	10	71.3	NA	0	82.3862	0	500.332	0	445.522	0	0.153633	Inf	0.0919765	0	6.24874e-05	2.42289e-08
chr21	38905501	38906000	10	25.2	NA	0	26.6092	0	510.444	0	520.262	0	0.687169	Inf	0.172286	0	5.46986e-05	6.29755e-09
chr21	38919501	38920000	10	31	NA	0	102.855	0	599.34	0	575.604	0	7.52756	Inf	0.196151	0	6.29439e-05	1.21065e-06
chr21	39004001	39004500	10	17.4	NA	0	32.7498	0	573.122	0	592.515	0	12.5634	Inf	0.347135	0	6.11334e-05	4.23974e-06
chr21	39766001	39766500	10	16.4	NA	1.21427	23.5389	266.302	552.537	347.576	580.422	0.68435	3.99597	2.11543	0.250655	0.049035	0.000100491	8.37509e-07
chr21	40386501	40387000	10	19.6	NA	0	42.9841	0	585.554	0	594.457	0	24.9092	Inf	0.421031	0	6.11334e-05	2.17935e-06
chr21	40393001	40393500	10	32.1	NA	0	43.4958	0	524.647	0	515.66	0	1.46798	Inf	0.21234	0	6.29439e-05	5.94521e-07
chr21	42955001	42955500	10	16.7	NA	0.607135	27.1209	195.837	569.376	293.857	592.263	0.286693	14.9148	3.16228	0.395629	0.0173456	7.57379e-05	1.07493e-07
chr21	43051001	43051500	10	32.6	NA	0	58.3356	0	552.931	0	536.515	0	10.195	Inf	0.398478	0	6.34029e-05	6.62132e-07
chr21	43089001	43089500	10	32.4	NA	1.21427	35.3084	212.224	506.299	264.453	500.888	0.18807	0.47576	2.10819	0.150667	0.044934	0.000100491	4.59755e-09
chr21	43101501	43102000	10	48.6	NA	0	59.359	0	510.943	0	478.383	0	3.78461	Inf	0.401906	0	6.15822e-05	9.73715e-06
chr21	43147001	43147500	10	38.8	NA	0	45.031	0	509.081	0	491.437	0	1.40657	Inf	0.250555	0	4.84254e-05	2.60926e-07
chr21	43147501	43148000	10	42.7	NA	0	22.5155	0	442.962	0	434.197	0	0.463433	Inf	0.318071	0	5.80618e-05	4.03047e-07
chr21	43148001	43148500	10	43.2	NA	0	50.6599	0	507.35	0	483.187	0	2.3556	Inf	0.331052	0	6.24874e-05	6.24256e-06
chr21	43172001	43172500	10	33.5	NA	0	27.1209	0	483.423	0	481.068	0	1.95874	Inf	0.402325	0	5.72064e-05	7.35973e-06
chr21	43175001	43175500	10	44.6	NA	0	100.296	0	561.717	0	523.133	0	3.63888	Inf	0.214236	0	6.15822e-05	9.13995e-08
chr21	43175501	43176000	10	47.3	NA	2.42854	96.7143	232.286	552.466	255.657	512.205	0.113961	2.88456	1.29309	0.213145	0.0327631	0.000138263	2.52564e-07
chr21	43179501	43180000	10	22.1	NA	0	37.3552	0	553.6	0	562.047	0	1.08753	Inf	0.129106	0	5.72064e-05	1.60049e-09
chr21	43186001	43186500	10	89.6	NA	0	99.2729	0	495.549	0	427.126	0	0.190678	Inf	0.108523	0	6.34029e-05	1.33128e-07
chr21	43352501	43353000	10	33.6	NA	0	66.523	0	557.701	0	538.256	0	4.85548	Inf	0.259692	0	6.15822e-05	1.72645e-08
chr21	43484501	43485000	10	35.9	NA	1.21427	34.285	205.862	493.405	253.262	484.326	0.363793	1.0539	3.16228	0.261788	0.0486381	7.57379e-05	2.59508e-07
chr21	43897001	43897500	10	27.7	NA	0	40.4255	0	534.409	0	532.688	0	2.11867	Inf	0.226886	0	5.51106e-05	3.71716e-07
chr21	44582001	44582500	10	35.5	NA	0	32.2381	0	488.764	0	481.462	0	0.578266	Inf	0.205026	0	4.91775e-05	4.7008e-07
chr21	44583001	44583500	10	29.3	NA	0	36.3318	0	520.824	0	518.58	0	4.07952	Inf	0.3706	0	5.72064e-05	7.86563e-06
chr21	44597001	44597500	10	40.6	NA	0	30.7029	0	473.462	0	461.003	0	1.37045	Inf	0.379272	0	6.11334e-05	8.53805e-06
chr21	44727001	44727500	10	35.8	NA	0	37.3552	0	500.611	0	490.073	0	0.938595	Inf	0.226578	0	5.89269e-05	4.99764e-07
chr21	44753001	44753500	10	53.3	NA	0	29.1678	0	441.078	0	418.473	0	0.224938	Inf	0.226663	0	5.9802e-05	4.71091e-07
chr21	44753501	44754000	10	49.5	NA	0	58.3356	0	506.618	0	473.862	0	0.697163	Inf	0.181688	0	6.11334e-05	1.42669e-08
chr21	44763001	44763500	10	43.3	NA	0	46.5661	0	500.364	0	477.642	0	2.13212	Inf	0.342511	0	6.15822e-05	6.75426e-06
chr21	44763501	44764000	10	45.1	NA	0	25.0741	0	444.916	0	432.188	0	0.152828	Inf	0.17842	0	4.88003e-05	2.66372e-08
chr21	44781001	44781500	10	54.3	NA	0	55.777	0	494.786	0	458.766	0	2.0643	Inf	0.360357	0	6.15822e-05	4.16375e-06
chr21	44781501	44782000	10	63.5	NA	2.42854	102.855	188.268	529.403	204.31	475.435	0.07343	0.813724	1.75096	0.149317	0.0256172	0.00012934	5.27599e-07
chr21	44792501	44793000	10	38.9	NA	0	65.4996	0	539.783	0	514.988	0	4.03031	Inf	0.29338	0	6.24874e-05	1.38518e-06
chr21	44796001	44796500	10	38.9	NA	0	23.5389	0	454.233	0	448.902	0	0.130533	Inf	0.147445	0	5.10973e-05	6.411e-09
chr21	44796501	44797000	10	34.4	NA	0	35.3084	0	500.313	0	492.41	0	0.862196	Inf	0.217939	0	6.02433e-05	1.68828e-07
chr21	44817001	44817500	10	53.9	NA	0	86.48	0	532.629	0	488.475	0	1.9519	Inf	0.222477	0	6.02433e-05	3.24072e-09
chr21	44866001	44866500	10	68.4	NA	0	60.3825	0	478.855	0	431.603	0	0.131727	Inf	0.110215	0	5.72064e-05	4.12198e-10
chr21	44871501	44872000	10	67.1	NA	0	58.3356	0	478.185	0	432.321	0	1.32952	Inf	0.352974	0	6.29439e-05	5.61552e-06
chr21	44876501	44877000	10	56	NA	1.21427	77.7808	154.696	518.402	187.153	475.025	0.0479671	1.70638	2.1087	0.246753	0.0196192	0.000107883	5.36815e-07
chr21	44922501	44923000	10	38.6	NA	0	49.1247	0	516.17	0	497.246	0	2.42118	Inf	0.301911	0	5.93632e-05	2.82894e-06
chr21	45184501	45185000	10	28.2	NA	1.21427	38.8904	222.939	529.955	281.17	528.096	0.24319	3.34702	2.11079	0.300834	0.0384172	0.000105149	1.09902e-06
chr21	45188001	45188500	10	49.8	NA	0	38.8904	0	471.172	0	446.091	0	0.52564	Inf	0.241435	0	5.9802e-05	1.00125e-06
chr21	45232001	45232500	10	48.9	NA	0	50.6599	0	496.91	0	467.147	0	2.34721	Inf	0.374587	0	6.11334e-05	8.53805e-06
chr21	45304001	45304500	10	26.4	NA	1.21427	33.2615	239.517	526.565	297.684	529.722	0.361011	3.93188	2.11204	0.339602	0.0487222	0.000101806	8.67484e-07
chr21	45586001	45586500	10	61.7	NA	1.21427	48.1013	148.243	469.416	176.249	430.946	0.0411289	0.281847	2.10819	0.180558	0.0327171	0.000101806	8.64313e-09
chr21	45590501	45591000	10	45.7	NA	0	45.031	0	492.75	0	468.288	0	0.132506	Inf	0.093558	0	4.76823e-05	8.0827e-12
chr21	45647501	45648000	10	39.1	NA	1.21427	31.2147	189.913	478.819	235.998	467.564	0.111801	1.11534	2.11874	0.320844	0.0479442	0.000100491	5.23741e-07
chr21	45662001	45662500	10	119.7	NA	0	39.9138	0	393.433	0	329.604	0	0.0561662	Inf	0.200669	0	5.89269e-05	4.53851e-07
chr21	45662501	45663000	10	119.2	NA	1.82141	60.8942	126.27	429.848	118.487	358.003	0.0142455	0.048291	1.61078	0.12018	0.040523	0.000117877	3.36631e-12
chr21	46265501	46266000	10	50.7	NA	0	42.9841	0	479.154	0	451.105	0	0.644811	Inf	0.242973	0	6.11334e-05	1.5568e-07
chr21	46305001	46305500	10	24	NA	0	27.1209	0	518.201	0	529.394	0	0.419193	Inf	0.122598	0	4.04022e-05	6.7772e-11
chr21	46332001	46332500	10	35.2	NA	0.607135	40.4255	141.597	509.204	206.545	497.798	0.0790245	0.869003	3.16228	0.196649	0.0187526	8.17125e-05	5.57818e-08
chr21	46432501	46433000	10	37.7	NA	0	26.6092	0	467.095	0	460.854	0	0.848573	Inf	0.322151	0	6.20335e-05	6.02623e-06
chr21	46549501	46550000	10	29.9	NA	0	37.3552	0	519.821	0	516.501	0	3.48967	Inf	0.346913	0	6.11334e-05	9.07424e-06
chr21	46749501	46750000	10	45	NA	0	74.7105	0	536.373	0	502.98	0	4.1681	Inf	0.310818	0	6.34029e-05	1.78124e-06
chr21	46750001	46750500	10	38.5	NA	0	32.2381	0	482.289	0	471.24	0	0.661196	Inf	0.236954	0	5.42891e-05	1.19885e-07
chr21	46761501	46762000	10	21.5	NA	0	42.4724	0	569.372	0	576.003	0	11.7818	Inf	0.351643	0	5.46986e-05	3.60207e-06
chr21	46784001	46784500	10	50.4	NA	0	66.523	0	515.839	0	479.825	0	0.4385	Inf	0.128996	0	5.34771e-05	3.28997e-10
chr21	46823501	46824000	10	32.6	NA	0	28.1444	0	486.723	0	485.37	0	0.671812	Inf	0.226469	0	5.72064e-05	1.60993e-06
chr21	46824001	46824500	10	74.2	NA	0	40.4255	0	439.6	0	396.042	0	0.0556331	Inf	0.114742	0	5.9802e-05	4.78784e-07
chr21	46847501	46848000	10	59.9	NA	1.21427	85.4565	142.376	520.322	173.731	472.176	0.0358304	0.959083	2.10973	0.180778	0.0165622	0.000107883	6.37234e-09
chr21	46947501	46948000	10	33.4	NA	0.607135	21.4921	147.512	461.637	214.256	464.43	0.0909483	0.508762	3.16228	0.266334	0.0356096	8.00486e-05	9.14829e-07
chr21	47245001	47245500	10	24.2	NA	0	30.1912	0	526.088	0	534.953	0	3.83324	Inf	0.33724	0	6.06871e-05	2.5549e-06
chr21	47262501	47263000	10	15.4	NA	0	25.5858	0	568.724	0	596.975	0	7.74907	Inf	0.287411	0	4.88003e-05	1.40343e-06
chr21	47295501	47296000	10	42.2	NA	0	39.4021	0	494.301	0	474.614	0	2.72801	Inf	0.416676	0	5.84931e-05	1.07693e-06
chr21	47425501	47426000	10	90.8	NA	0	42.9841	0	426.029	0	372.566	0	0.157867	Inf	0.227484	0	6.06871e-05	1.73861e-08
chr21	47505001	47505500	10	25	NA	1.82141	56.2887	247.142	575.76	306.796	571.232	0.254861	2.59006	1.6209	0.152703	0.0295521	0.000123891	1.02961e-09
chr21	47604501	47605000	10	47	NA	0	153.515	0	591.913	0	543.086	0	0.712718	Inf	0.0659845	0	6.11334e-05	5.41886e-11
chr21	48087501	48088000	10	102.5	NA	0	93.1323	0	478.429	0	405.245	0	0.16864	Inf	0.125345	0	6.11334e-05	1.4976e-09
chr22	18593001	18593500	10	92.1	NA	1.889	41.4017	206.607	511.975	208.644	429.809	0.00383736	0.133597	1.06778	0.232961	0.036976	0.000138263	1.59453e-06
chr22	19792501	19793000	10	42.4	NA	0	34.6092	0	581.435	0	534.941	0	0.648688	Inf	0.240243	0	6.24874e-05	5.0619e-08
chr22	19793501	19794000	10	52	NA	1.1334	39.461	226.033	569.978	262.972	512.385	0.0136374	0.771346	1.61033	0.296925	0.0245173	0.000127765	6.86389e-07
chr22	19794001	19794500	10	49.1	NA	0	56.9273	0	609.082	0	545.592	0	0.293008	Inf	0.119349	0	6.29439e-05	1.23339e-09
chr22	19794501	19795000	10	42.8	NA	1.889	44.9597	302.776	602.91	336.543	550.376	0.0347033	0.245114	1.0638	0.116779	0.0413054	0.000140775	7.47701e-09
chr22	19831501	19832000	10	34.7	NA	0	25.8761	0	579.517	0	547.232	0	0.883905	Inf	0.286376	0	5.84931e-05	4.90982e-07
chr22	19856501	19857000	10	33	NA	0	31.3747	0	601.648	0	567.241	0	1.09485	Inf	0.250236	0	6.11334e-05	7.31354e-07
chr22	19861001	19861500	10	39.2	NA	0	29.1106	0	573.414	0	534.311	0	0.313356	Inf	0.182275	0	5.84931e-05	1.39052e-07
chr22	19862501	19863000	10	44.3	NA	0	29.434	0	561.374	0	516.919	0	0.525761	Inf	0.269318	0	5.84931e-05	3.44903e-07
chr22	19879501	19880000	10	55.3	NA	0.3778	54.0163	123.139	591.229	177.97	524.081	0.00494574	0.101824	3.16228	0.0855187	0.00596007	8.34027e-05	1.91491e-12
chr22	19950001	19950500	10	37.5	NA	0	21.0243	0	549.861	0	519.714	0	0.215412	Inf	0.195505	0	5.84931e-05	5.79095e-08
chr22	20019501	20020000	10	25.3	NA	0.755601	28.7871	306.024	632.748	375.031	608.723	0.147289	4.20164	2.11133	0.348926	0.0309424	0.00010651	1.31917e-06
chr22	20168001	20168500	10	38.8	NA	1.1334	22.6416	255.581	553.338	306.19	519.983	0.0269649	0.46556	1.61262	0.276698	0.0412937	0.000122366	1.50699e-07
chr22	20460001	20460500	10	134.3	NA	0	20.3774	0	410.908	0	328.306	0	0.0303146	Inf	0.334981	0	5.42891e-05	4.67649e-06
chr22	20783501	20784000	10	93.3	NA	0.3778	37.8437	65.7027	504.331	97.116	423.198	0.00132169	0.180448	3.16228	0.294343	0.00796604	8.51193e-05	7.91712e-07
chr22	20785001	20785500	10	140.2	NA	1.1334	43.6659	129.296	477.064	119.214	374.892	0.00147842	0.0586819	1.6109	0.226139	0.0222819	0.000123891	9.77405e-09
chr22	21739001	21739500	10	133.8	NA	0	32.0216	0	452.487	0	359.692	0	0.0634053	Inf	0.307513	0	6.15822e-05	2.49368e-06
chr22	21796001	21796500	10	31.3	NA	0	21.3478	0	574.768	0	550.739	0	0.587256	Inf	0.245864	0	5.9802e-05	8.66968e-08
chr22	23624501	23625000	10	43.4	NA	0.755601	37.5203	222.245	584.431	272.355	535.588	0.0482068	0.886208	3.16228	0.271755	0.020043	8.28364e-05	1.49409e-06
chr22	23925501	23926000	10	22.8	NA	0	21.0243	0	618.125	0	604.901	0	1.29757	Inf	0.227516	0	5.84931e-05	5.79095e-08
chr22	24256001	24256500	10	47.8	NA	0	63.3964	0	622.205	0	557.255	0	0.980448	Inf	0.189143	0	6.06871e-05	2.45843e-08
chr22	24303501	24304000	10	67.6	NA	1.1334	21.0243	193.594	481.727	219.566	428.344	0.00647089	0.129999	1.61015	0.319858	0.0443202	0.000123127	9.74226e-06
chr22	24322001	24322500	10	68.4	NA	0	25.5526	0	499.532	0	440.868	0	0.0360934	Inf	0.138731	0	5.76329e-05	1.17909e-08
chr22	24552501	24553000	10	103.9	NA	0	28.4637	0	469.438	0	389.704	0	0.0771733	Inf	0.281879	0	5.89269e-05	1.60501e-07
chr22	25075001	25075500	10	20.1	NA	0	23.2885	0	645.496	0	634.026	0	1.93922	Inf	0.206214	0	6.11334e-05	3.8787e-07
chr22	25372001	25372500	10	25.1	NA	1.1334	24.5823	316.76	621.357	384.003	600.738	0.111887	5.24884	1.62667	0.441708	0.0396456	0.000123891	5.56688e-06
chr22	26964001	26964500	10	23	NA	0	20.054	0	627.039	0	610.976	0	7.37991	Inf	0.492215	0	4.88003e-05	1.20121e-07
chr22	28082501	28083000	10	17.6	NA	0	46.2535	0	741.563	0	715.047	0	80.3277	Inf	0.464373	0	5.84931e-05	3.42372e-06
chr22	28150501	28151000	10	29.8	NA	0	54.6632	0	665.029	0	621.679	0	4.701	Inf	0.25934	0	6.29439e-05	1.82656e-06
chr22	29467501	29468000	10	74.9	NA	1.889	33.6389	232.639	515.593	243.216	446.675	0.00680515	0.23566	1.05441	0.297408	0.0479315	0.000140775	1.85825e-06
chr22	29706501	29707000	10	53.3	NA	0.3778	27.8168	129.633	535.3	185.587	484.731	0.00574145	0.399796	3.16228	0.312299	0.0118348	8.06004e-05	2.13278e-06
chr22	30649001	30649500	10	41	NA	0	35.903	0	587.389	0	541.699	0	0.6085	Inf	0.218018	0	6.29439e-05	3.70457e-07
chr22	31644501	31645000	10	27	NA	0	47.8707	0	666.618	0	629.627	0	1.29544	Inf	0.133795	0	6.24874e-05	2.42244e-08
chr22	32055501	32056000	10	20.4	NA	1.5112	52.0756	409.85	716.946	471.274	686.504	0.604663	14.0431	1.29789	0.254118	0.0406277	0.000139097	7.81831e-07
chr22	36700001	36700500	10	39.8	NA	0.3778	24.9057	168.674	557.262	236.209	521.178	0.0140792	0.590533	3.16228	0.298545	0.0145773	8.56975e-05	4.0164e-06
chr22	36720001	36720500	10	41.9	NA	1.5112	38.1672	282.889	590.61	322.38	542.623	0.0325535	0.263532	1.29477	0.138512	0.0375992	0.00013173	1.78171e-09
chr22	36727001	36727500	10	31.7	NA	0	33.9623	0	615.137	0	580.093	0	2.29144	Inf	0.312383	0	6.20335e-05	1.82666e-06
chr22	36731001	36731500	10	35.8	NA	0.3778	26.523	165.224	576.877	240.74	543.117	0.0130064	0.391962	3.16228	0.196287	0.011307	8.06004e-05	4.6409e-08
chr22	36748001	36748500	10	34.2	NA	0	31.0513	0	597.524	0	561.707	0	0.440991	Inf	0.166136	0	5.51106e-05	4.25647e-10
chr22	37160001	37160500	10	22.9	NA	0	29.7575	0	648.258	0	627.161	0	3.64624	Inf	0.274358	0	6.15822e-05	6.92516e-07
chr22	37640001	37640500	10	33.5	NA	0	21.0243	0	564.597	0	538.471	0	0.951544	Inf	0.34977	0	5.84931e-05	4.64912e-06
chr22	37904501	37905000	10	38.2	NA	0.755601	39.1376	217.739	603.069	277.541	558.283	0.0193864	0.778102	2.1119	0.207702	0.0155238	9.6624e-05	1.15483e-06
chr22	37914501	37915000	10	96.4	NA	0	30.0809	0	480.556	0	403.16	0	0.0263126	Inf	0.145756	0	5.9802e-05	1.04711e-08
chr22	37942501	37943000	10	40.6	NA	0	25.5526	0	559.581	0	521.551	0	0.464183	Inf	0.258063	0	6.06871e-05	2.05186e-08
chr22	38087001	38087500	10	32.3	NA	0	31.0513	0	603.628	0	570.192	0	1.33516	Inf	0.270418	0	6.11334e-05	1.2367e-06
chr22	38146001	38146500	10	31.7	NA	0	25.5526	0	588.641	0	560.255	0	0.884749	Inf	0.259317	0	6.11334e-05	4.78784e-07
chr22	38146501	38147000	10	32.7	NA	0	34.2858	0	611.212	0	575.027	0	1.82318	Inf	0.290857	0	6.29439e-05	2.23989e-06
chr22	38396001	38396500	10	23.1	NA	0	21.0243	0	616.649	0	602.9	0	3.23019	Inf	0.364812	0	5.93632e-05	6.85707e-06
chr22	39844501	39845000	10	29.4	NA	0	26.523	0	601.994	0	575.411	0	0.978703	Inf	0.235697	0	6.11334e-05	3.78693e-07
chr22	40123501	40124000	10	29.4	NA	0.755601	47.8707	260.532	655.919	329.042	615.784	0.051691	6.46012	2.10929	0.33585	0.0142428	0.000108575	3.83719e-06
chr22	40391001	40391500	10	140.8	NA	0	35.5796	0	458.884	0	360.988	0	0.108502	Inf	0.375104	0	6.15822e-05	3.19768e-06
chr22	40391501	40392000	10	85.9	NA	0	53.0459	0	550.175	0	463.181	0	0.535854	Inf	0.307297	0	5.80618e-05	4.55776e-11
chr22	41634001	41634500	10	132.4	NA	0	39.461	0	473.37	0	376.047	0	0.127836	Inf	0.347528	0	6.34029e-05	4.00066e-06
chr22	41634501	41635000	10	92.6	NA	1.5112	53.6928	209.911	538.818	210.869	449.535	0.00607247	0.160708	1.29319	0.190532	0.0286399	0.000137433	4.83854e-10
chr22	42713001	42713500	10	40.5	NA	0	54.6632	0	627.441	0	572.526	0	1.07948	Inf	0.187424	0	6.29439e-05	7.78374e-08
chr22	42713501	42714000	10	39.9	NA	0	25.8761	0	561.218	0	523.968	0	0.248225	Inf	0.185366	0	5.9802e-05	2.4233e-08
chr22	43164501	43165000	10	41.5	NA	0	30.7278	0	572.186	0	529.486	0	0.195168	Inf	0.145796	0	5.9802e-05	2.07452e-08
chr22	44705001	44705500	10	39.4	NA	1.5112	36.2265	279.444	594.607	323.88	549.829	0.0548189	1.09232	1.74802	0.269943	0.0345953	0.000126983	4.42044e-08
chr22	44841501	44842000	10	32.4	NA	0.755601	68.2481	248.893	676.54	313.261	624.568	0.0396472	9.43624	2.11156	0.323986	0.00994553	0.00010927	1.42464e-06
chr22	44844001	44844500	10	35.6	NA	0.3778	26.523	172.266	577.25	246.652	543.78	0.0152905	0.521477	3.16228	0.225485	0.0122099	8.2273e-05	6.98581e-08
chr22	44845001	44845500	10	37	NA	0	35.903	0	600.45	0	558.508	0	0.712498	Inf	0.204527	0	6.11334e-05	3.19193e-08
chr22	45073001	45073500	10	37	NA	0	25.5526	0	569.523	0	535.353	0	0.749988	Inf	0.294246	0	6.24874e-05	9.42029e-07
chr22	45085001	45085500	10	35.8	NA	1.1334	48.5176	282.555	631.852	332.872	584.276	0.099144	3.81587	2.26827	0.335797	0.0238627	0.00010927	4.42062e-06
chr22	45134001	45134500	10	44.8	NA	0	21.0243	0	528.729	0	491.71	0	0.0742741	Inf	0.144632	0	5.51106e-05	1.68866e-09
chr22	45336001	45336500	10	24.8	NA	0	26.8464	0	627.892	0	606.455	0	2.74614	Inf	0.297468	0	6.11334e-05	6.99706e-07
chr22	45680501	45681000	10	68.4	NA	1.1334	25.5526	200.691	499.646	224.335	440.954	0.00762344	0.0469124	1.61084	0.157965	0.0395311	0.000117877	1.77943e-09
chr22	45809501	45810000	10	89.1	NA	0.755601	83.1269	121.347	579.979	143.958	482.99	0.00211024	0.154593	2.10859	0.119161	0.00660259	0.00010927	1.79684e-08
chr22	45899501	45900000	10	63.7	NA	0	28.4637	0	519.357	0	460.587	0	0.0482861	Inf	0.129197	0	6.11334e-05	3.44503e-08
chr22	45989001	45989500	10	26.8	NA	0.755601	26.8464	268.384	616.201	341.537	592.39	0.0618452	0.876815	2.10819	0.191001	0.0240617	8.68627e-05	1.04461e-07
chr22	46000501	46001000	10	30.7	NA	1.889	43.6659	338.877	641.951	387.604	602.363	0.078372	1.83227	1.05596	0.208368	0.0408102	0.000135785	2.80312e-08
chr22	46005001	46005500	10	25.1	NA	0	20.7009	0	603.17	0	587.122	0	2.7427	Inf	0.389523	0	5.42891e-05	6.3853e-06
chr22	46314501	46315000	10	44.3	NA	0	20.7009	0	529.313	0	492.916	0	0.235096	Inf	0.255681	0	5.9802e-05	1.13289e-07
chr22	46321501	46322000	10	33.2	NA	0	28.1402	0	591.375	0	559.136	0	0.262219	Inf	0.137017	0	5.46986e-05	3.94272e-09
chr22	46322001	46322500	10	40.4	NA	0	36.8734	0	592.518	0	546.548	0	0.867	Inf	0.246051	0	6.11334e-05	1.3739e-07
chr22	46330501	46331000	10	41.6	NA	0	29.434	0	568.816	0	526.799	0	0.35641	Inf	0.204414	0	5.51106e-05	2.25006e-08
chr22	46339501	46340000	10	44.8	NA	0	32.6685	0	569.247	0	522.045	0	0.114779	Inf	0.115458	0	5.59417e-05	4.33242e-11
chr22	46365001	46365500	10	42.8	NA	0	33.6389	0	579.238	0	532.654	0	1.5914	Inf	0.385432	0	6.34029e-05	6.4886e-06
chr22	46440001	46440500	10	84.1	NA	0	65.6605	0	566.758	0	477.047	0	0.205096	Inf	0.158594	0	6.15822e-05	1.22833e-07
chr22	46460001	46460500	10	43.9	NA	0	41.4017	0	593.252	0	541.407	0	0.42675	Inf	0.171245	0	5.80618e-05	3.4426e-09
chr22	46480501	46481000	10	53.3	NA	0	24.5823	0	522.501	0	475.149	0	0.143342	Inf	0.215081	0	5.46986e-05	4.85185e-07
chr22	46481001	46481500	10	57.2	NA	0	20.7009	0	499.634	0	453.192	0	0.0640599	Inf	0.184616	0	5.9802e-05	6.43263e-08
chr22	46481501	46482000	10	57.4	NA	0	23.2885	0	510.264	0	460.911	0	0.0471604	Inf	0.141026	0	5.46986e-05	1.78523e-08
chr22	46501501	46502000	10	42.8	NA	0	28.4637	0	561.255	0	519.19	0	0.268852	Inf	0.192836	0	5.9802e-05	9.25949e-08
chr22	46503001	46503500	10	55	NA	1.1334	29.7575	223.196	537.057	256.91	483.896	0.012805	0.0574218	1.6121	0.116105	0.0340103	0.000112797	4.0286e-11
chr22	46763501	46764000	10	51	NA	2.2668	45.6066	284.361	585.185	310.101	525.1	0.0380981	0.241846	1.37721	0.140799	0.040577	0.000137433	6.14008e-14
chr22	46826001	46826500	10	32.1	NA	0.755601	26.8464	225.563	592.51	295.577	562.293	0.0520257	0.423561	3.16228	0.171993	0.0190617	8.34027e-05	1.19476e-10
chr22	46847501	46848000	10	35.6	NA	0	46.2535	0	628.192	0	581.92	0	1.31172	Inf	0.204917	0	6.15822e-05	4.45788e-08
chr22	46849001	46849500	10	43	NA	0	48.1942	0	609.323	0	554.859	0	0.391395	Inf	0.137575	0	5.9802e-05	1.08232e-09
chr22	46849501	46850000	10	52.2	NA	0.755601	69.2185	186.678	619.572	231.807	549.253	0.00946495	0.31073	2.10839	0.10959	0.00907165	0.00010651	2.70385e-08
chr22	46850001	46850500	10	58.3	NA	2.2668	83.4503	273.085	625.703	292.102	546.274	0.0114877	3.44893	0.860842	0.341437	0.0228909	0.000139097	4.96728e-06
chr22	46850501	46851000	10	58.5	NA	0	88.6255	0	630.561	0	549.676	0	1.01088	Inf	0.17529	0	6.29439e-05	8.05548e-09
chr22	46851001	46851500	10	48.6	NA	1.1334	51.4287	254.647	601.777	290.064	540.824	0.0264429	0.195643	1.61416	0.105631	0.0240585	0.000126205	1.12396e-10
chr22	46910501	46911000	10	30.1	NA	0	31.3747	0	614.527	0	583.183	0	1.24985	Inf	0.23225	0	5.9802e-05	1.18974e-07
chr22	46921501	46922000	10	40.1	NA	1.1334	24.9057	255.423	557.654	303.814	520.957	0.0267967	0.272729	1.6105	0.20202	0.0393194	0.000119359	5.35543e-10
chr22	47211501	47212000	10	30.4	NA	0	22.965	0	587.99	0	562.636	0	2.25294	Inf	0.416761	0	6.20335e-05	2.32024e-06
chr22	47225501	47226000	10	25.5	NA	0	26.8464	0	621.925	0	600.081	0	2.37705	Inf	0.29541	0	5.76329e-05	2.72855e-06
chr22	49335001	49335500	10	38.9	NA	1.1334	26.1995	254.344	564.61	305.044	528.246	0.0261295	0.31476	1.61015	0.201138	0.0359918	0.000122366	3.62937e-07
chr22	49704501	49705000	10	27.9	NA	0	21.9947	0	596.766	0	575.084	0	1.87838	Inf	0.34573	0	5.84931e-05	6.3277e-07
chr22	50182001	50182500	10	35.9	NA	1.889	37.5203	316.394	607.378	359.254	565.762	0.148836	0.782433	1.88402	0.198696	0.0459973	0.000122366	2.7032e-08
chr22	50452501	50453000	10	66.4	NA	1.1334	23.6119	211.598	498.725	234.928	442.297	0.0146319	0.0632238	1.96885	0.185238	0.0452613	0.000123891	4.92835e-07
chr22	50521501	50522000	10	42.9	NA	1.5112	35.2561	284.318	581.761	321.89	534.383	0.0624041	1.27206	1.76347	0.335223	0.0421036	0.00012934	2.03276e-06
chr22	50720501	50721000	10	85.5	NA	0.755601	46.5769	123.911	531.725	148.791	449.688	0.00503425	0.0388039	3.16228	0.101172	0.0115237	8.28364e-05	5.317e-12
chr22	50721001	50721500	10	85.8	NA	0.3778	42.6955	77.2132	523.179	111.883	443.05	0.00172179	0.0364741	3.16228	0.107693	0.00739923	8.2273e-05	8.46825e-11
chr22	50732501	50733000	10	43.3	NA	0	22.6416	0	538.631	0	501.456	0	0.336193	Inf	0.276143	0	5.9802e-05	5.08556e-06
chr22	50752501	50753000	10	56.4	NA	1.5112	33.9623	246.106	547.04	273.182	489.649	0.013947	0.221714	1.29313	0.204556	0.0396747	0.000137433	7.74078e-09
chr22	50753001	50753500	10	50.2	NA	2.6446	50.1349	306.478	595.039	328.549	533.561	0.0159531	0.0989109	0.691239	0.080848	0.0469724	0.000114953	5.87019e-13
chr22	50969001	50969500	10	137.3	NA	0	38.1672	0	467.811	0	369.396	0	0.0950195	Inf	0.318389	0	6.24874e-05	5.26189e-07
chr22	50969501	50970000	10	125.7	NA	0	52.0756	0	503.051	0	401.825	0	0.0186299	Inf	0.0959089	0	5.89269e-05	1.42882e-10
chr22	50970001	50970500	10	123	NA	0	27.4933	0	445.909	0	360.531	0	0.0422186	Inf	0.269639	0	6.15822e-05	3.03375e-06
chr22	50970501	50971000	10	94.6	NA	0	29.7575	0	484.999	0	407.777	0	0.159125	Inf	0.341447	0	6.06871e-05	2.33305e-08
chr22	51048501	51049000	10	39.8	NA	1.1334	27.1699	270.417	566.545	316.101	528.128	0.0378226	0.337868	1.61062	0.204029	0.042384	0.000117877	6.63175e-10
chr22	51170001	51170500	10	87	NA	3.0224	52.399	258.276	544.55	253.111	458.099	0.00358596	0.413839	0.57015	0.28718	0.0468869	0.000107883	9.51904e-08
chr2	398501	399000	10	40.2	NA	0.862012	20.1124	275.049	432.779	323.913	452.422	0.0028438	0.00641915	1.01619	0.0515127	0.0337404	0.000151163	2.07254e-17
chr2	45879501	45880000	10	71.5	NA	0	24.5819	0	404.68	0	400.166	0	0.0894576	Inf	0.307234	0	6.29439e-05	4.02386e-09
chr2	55509501	55510000	10	82.6	NA	0.646509	23.1598	189.619	387.308	206.961	378.452	0.00118713	0.0113855	2.26866	0.146433	0.0208421	0.00010927	3.29371e-09
chr2	61372001	61372500	10	57.2	NA	0.754261	26.2071	236.424	421.943	269.42	425.734	0.00171816	0.0772784	1.38364	0.214131	0.0230758	0.000140775	1.34125e-08
chr2	110744501	110745000	10	94.2	NA	0	20.0109	0	371.421	0	358.622	0	0.020111	Inf	0.253645	0	6.20335e-05	2.94359e-08
chr2	110970001	110970500	10	56.3	NA	0	21.6361	0	410.39	0	416.889	0	0.0408581	Inf	0.188777	0	6.15822e-05	2.04119e-07
chr2	121200001	121200500	10	93.7	NA	0	25.6992	0	384.788	0	370.04	0	0.00895451	Inf	0.135436	0	6.15822e-05	2.31161e-08
chr2	121684501	121685000	10	41.1	NA	0	24.2771	0	442.312	0	459.268	0	0.0605408	Inf	0.134947	0	6.24874e-05	9.33482e-10
chr2	127933501	127934000	10	43.4	NA	0	32.7081	0	455.686	0	467.701	0	0.00685689	Inf	0.0363376	0	6.15822e-05	1.30064e-11
chr2	127976501	127977000	10	95.9	NA	0	21.433	0	375.509	0	361.138	0	0.0630232	Inf	0.419426	0	6.34029e-05	4.30397e-06
chr2	171822501	171823000	10	40.8	NA	0.646509	26.004	248.797	446.857	300.295	463.427	0.00412561	0.11714	1.79161	0.174011	0.0182273	0.000120856	1.42868e-08
chr2	208795501	208796000	10	39	NA	1.29302	20.6203	303.428	437.461	350.298	457.844	0.00236848	0.17299	0.614301	0.247333	0.0471115	0.00015932	8.76023e-08
chr2	224478001	224478500	10	38.4	NA	0.646509	21.7377	262.822	440.516	316.058	461.169	0.00144837	0.243928	0.866041	0.279111	0.0248341	0.000138263	4.13144e-06
chr2	232571001	232571500	10	92.2	NA	1.29302	22.144	227.494	377.047	233.201	364.389	0.00114318	0.0116484	1.2848	0.175753	0.0428538	0.00015748	8.10808e-08
chr2	232571501	232572000	10	107.8	NA	0	30.9813	0	387.367	0	365.178	0	0.018	Inf	0.183937	0	6.38644e-05	3.48244e-09
chr2	235404501	235405000	10	111.6	NA	0	21.5345	0	362.566	0	342.753	0	0.00245786	Inf	0.102781	0	6.34029e-05	4.04233e-07
chr2	239348001	239348500	10	26.2	NA	0	21.0266	0	475.018	0	509.083	0	0.574583	Inf	0.240975	0	6.29439e-05	1.03685e-07
chr3	4909501	4910000	10	79.2	NA	1.24683	39.5463	217.392	500.138	219.771	439.194	0.00152505	0.258369	0.581661	0.253095	0.0334299	0.000105828	7.66577e-10
chr3	9343501	9344000	10	37.6	NA	0	20.2477	0	511.694	0	495.952	0	0.224819	Inf	0.204144	0	6.11334e-05	1.54616e-08
chr3	11178501	11179000	10	33.9	NA	0	30.5297	0	552.669	0	535.419	0	0.67808	Inf	0.211724	0	6.29439e-05	1.90271e-07
chr3	14494501	14495000	10	33.5	NA	0	35.4335	0	567.78	0	548.295	0	2.84633	Inf	0.358681	0	6.34029e-05	2.76184e-06
chr3	14514001	14514500	10	30.4	NA	0	33.377	0	572.067	0	557.923	0	3.19917	Inf	0.360297	0	6.34029e-05	5.02679e-06
chr3	14918501	14919000	10	28.3	NA	0.311708	20.4059	198.066	538.51	266.209	535.573	0.01187	1.12148	2.10819	0.325379	0.0158785	0.000105828	5.23812e-06
chr3	15311001	15311500	10	32.4	NA	0	33.0607	0	563.58	0	547.055	0	0.739385	Inf	0.192729	0	6.11334e-05	4.41719e-08
chr3	24537001	24537500	10	108.5	NA	0.623415	26.8915	151.091	444.378	146.395	374.406	0.00241894	0.217676	1.79786	0.468536	0.0274723	0.000130133	7.68192e-06
chr3	30713501	30714000	10	26.2	NA	0	21.355	0	550.153	0	549.826	0	0.29867	Inf	0.145035	0	6.24874e-05	6.87389e-09
chr3	37034001	37034500	10	74.8	NA	0.779269	37.8062	187.132	498.195	198.435	441.279	0.00414391	0.0354978	1.44441	0.0961347	0.0227403	0.000140775	1.85656e-12
chr3	37034501	37035000	10	96.5	NA	0	51.252	0	500.249	0	426.689	0	0.119808	Inf	0.172106	0	6.38644e-05	2.12042e-08
chr3	37035001	37035500	10	71.8	NA	0.467561	50.7774	159.724	524.216	178.453	464.758	0.00245849	0.0778952	1.61252	0.102649	0.0113091	0.000127765	2.27e-07
chr3	38040001	38040500	10	62	NA	0	29.4224	0	493.814	0	449.73	0	0.205985	Inf	0.244699	0	6.29439e-05	9.36346e-07
chr3	38180001	38180500	10	80.8	NA	1.09098	23.4114	197.588	453.381	202.333	400.418	0.00723402	0.0327216	1.65649	0.162204	0.0460413	0.000124659	1.01624e-11
chr3	40428501	40429000	10	58.8	NA	0	30.2133	0	500.835	0	458.739	0	0.129002	Inf	0.177277	0	6.38644e-05	7.51196e-08
chr3	41159001	41159500	10	24.9	NA	0.311708	24.9932	220.075	566.795	291.988	566.418	0.02157	1.27877	2.10949	0.243411	0.0149862	0.000108575	2.62799e-06
chr3	44771001	44771500	10	58.7	NA	0	23.095	0	478.913	0	441.265	0	0.170262	Inf	0.268346	0	6.24874e-05	3.46744e-06
chr3	45186501	45187000	10	44.7	NA	0	20.7222	0	500.503	0	475.95	0	0.15316	Inf	0.193973	0	6.34029e-05	2.8288e-07
chr3	45187001	45187500	10	98.4	NA	0	36.6989	0	472.662	0	403.32	0	0.0336436	Inf	0.129046	0	6.29439e-05	7.395e-09
chr3	45209001	45209500	10	23.6	NA	0.779269	22.3041	285.382	564.939	348.746	568.347	0.031578	0.905371	1.05409	0.209653	0.0371451	0.000137433	6.01124e-08
chr3	47051001	47051500	10	113.5	NA	0	26.8915	0	435.47	0	364.39	0	0.023629	Inf	0.172677	0	5.89269e-05	1.25647e-08
chr3	49027001	49027500	10	100	NA	0	31.637	0	459.257	0	391.541	0	0.062078	Inf	0.207493	0	6.29439e-05	1.70526e-07
chr3	49028001	49028500	10	104.1	NA	0	24.6769	0	441.49	0	374.729	0	0.21216	Inf	0.479678	0	6.34029e-05	3.14847e-06
chr3	49940001	49940500	10	64.5	NA	0	33.6934	0	502.483	0	454.163	0	0.151858	Inf	0.188395	0	6.34029e-05	2.63858e-08
chr3	50403001	50403500	10	62.6	NA	0.155854	22.6205	105.654	474.948	142.445	433.985	0.00218623	0.152193	3.16228	0.266684	0.0101076	8.56975e-05	4.87157e-07
chr3	52088001	52088500	10	41.7	NA	0	23.8859	0	513.416	0	490.736	0	0.419026	Inf	0.272728	0	6.34029e-05	1.74637e-06
chr3	52900501	52901000	10	30.3	NA	0.467561	24.8351	217.346	547.041	277.875	538.062	0.0230912	0.516921	2.26476	0.198424	0.0185176	0.000108575	1.34506e-07
chr3	55520001	55520500	10	73.4	NA	0	24.9932	0	467.214	0	417.636	0	0.125172	Inf	0.266571	0	6.02433e-05	4.50078e-07
chr3	59035501	59036000	10	73	NA	0.155854	25.1514	63.2655	467.396	98.4105	418.13	0.000693624	0.0303209	3.16228	0.130899	0.00626076	8.45441e-05	5.77939e-09
chr3	69591001	69591500	10	106.1	NA	0	20.7222	0	421.124	0	357.181	0	0.0215702	Inf	0.197618	0	5.84931e-05	4.47689e-09
chr3	123518501	123519000	10	26	NA	0	34.0098	0	588.585	0	581.139	0	2.13101	Inf	0.238877	0	6.29439e-05	1.40516e-07
chr3	129147001	129147500	10	51.5	NA	0	21.1968	0	484.395	0	454.004	0	0.299324	Inf	0.332089	0	6.15822e-05	8.34518e-06
chr3	129346001	129346500	10	81.7	NA	0	24.8351	0	456.894	0	402.53	0	0.0201142	Inf	0.121674	0	5.9802e-05	6.04875e-10
chr3	160167001	160167500	10	68.8	NA	0.935123	29.2642	211.837	485.483	223.738	436.414	0.00298013	0.056846	0.876624	0.142754	0.0372856	0.000136608	4.01838e-08
chr3	174202001	174202500	10	28.1	NA	1.71439	49.8283	324.287	610.292	370.064	593.597	0.0362952	0.571157	0.66729	0.0941139	0.0355539	0.000155655	8.61509e-11
chr3	183035001	183035500	10	25.1	NA	0	20.0895	0	549.448	0	551.995	0	0.652121	Inf	0.216219	0	6.34029e-05	4.32927e-07
chr3	184971501	184972000	10	59.1	NA	0	27.9988	0	494.754	0	453.538	0	0.114642	Inf	0.180405	0	6.11334e-05	1.77663e-08
chr3	188665501	188666000	10	60.6	NA	0	26.2587	0	487.231	0	445.906	0	0.0269957	Inf	0.0962352	0	5.93632e-05	8.57918e-10
chr3	193721001	193721500	10	72.2	NA	0.623415	33.2189	168.253	490.52	185.105	437.379	0.00198829	0.0179261	1.29198	0.0752412	0.0193954	0.000113512	1.77397e-11
chr3	193922501	193923000	10	62.1	NA	0	36.6989	0	513.275	0	465.235	0	0.193446	Inf	0.185636	0	6.34029e-05	2.29585e-06
chr3	194786501	194787000	10	70.1	NA	0	33.8516	0	494.939	0	442.804	0	0.18009	Inf	0.225587	0	6.34029e-05	1.33403e-07
chr3	194787001	194787500	10	48.5	NA	1.09098	27.2078	252.861	512.955	278.51	480.736	0.0122402	0.341634	1.01938	0.24769	0.0459926	0.000140775	7.88346e-11
chr3	195537001	195537500	10	48.9	NA	0	22.7786	0	496.729	0	467.199	0	0.239282	Inf	0.25424	0	6.20335e-05	2.82593e-08
chr3	195576001	195576500	10	65	NA	0.155854	20.4059	91.3402	461.784	128.439	421.029	0.00148366	0.0346703	3.16228	0.150213	0.00982645	8.1155e-05	4.15995e-10
chr3	195869501	195870000	10	39.3	NA	0	24.8351	0	521.921	0	501.335	0	0.0901792	Inf	0.113683	0	6.02433e-05	8.13752e-09
chr3	197282001	197282500	10	124.6	NA	0	31.0043	0	439.289	0	361.505	0	0.0129532	Inf	0.121852	0	6.11334e-05	6.44645e-11
chr4	124501	125000	10	71.2	NA	0.496226	39.2494	176.482	518.076	194.293	451.812	0.00127515	0.0293455	1.6106	0.102498	0.0132659	0.000120856	3.5084e-11
chr4	1225501	1226000	10	43.5	NA	0	21.479	0	514.379	0	480.364	0	0.207732	Inf	0.285347	0	6.34029e-05	2.08975e-06
chr4	3387001	3387500	10	48.9	NA	0	24.415	0	514.065	0	472.651	0	0.195534	Inf	0.27791	0	6.15822e-05	8.47937e-07
chr4	3387501	3388000	10	43.8	NA	0	22.0971	0	515.785	0	481.026	0	0.0820075	Inf	0.176223	0	6.15822e-05	7.33974e-08
chr4	6690501	6691000	10	45.5	NA	0.165409	23.0243	131.37	516.086	185.488	478.831	0.00146506	0.0461462	3.16228	0.131705	0.00742101	8.51193e-05	1.42827e-10
chr4	6691001	6691500	10	44.6	NA	0	20.3973	0	507.787	0	473.615	0	0.0173304	Inf	0.0893533	0	5.46986e-05	4.19654e-10
chr4	7219501	7220000	10	33.8	NA	0.496226	24.106	241.432	549.696	284.664	524.087	0.00728201	0.216004	1.61015	0.188743	0.0215227	0.000117141	7.10439e-10
chr4	8201501	8202000	10	57.7	NA	0	22.0971	0	489.846	0	443.148	0	0.0598321	Inf	0.206858	0	6.11334e-05	2.70254e-07
chr4	30724001	30724500	10	147.3	NA	0	34.7682	0	447.102	0	349.909	0	0.058483	Inf	0.345329	0	6.29439e-05	5.8356e-07
chr4	30724501	30725000	10	85.4	NA	0	38.6313	0	499.588	0	425.747	0	0.041998	Inf	0.153803	0	6.34029e-05	1.56834e-06
chr4	40516501	40517000	10	24.3	NA	0	21.0154	0	574.478	0	564.529	0	1.14002	Inf	0.320023	0	6.11334e-05	1.05177e-06
chr4	74965001	74965500	10	74.6	NA	0.827044	31.9867	217.068	495.853	222.129	431.454	0.00166722	0.0910504	1.06834	0.237066	0.0300272	0.000141619	2.9235e-06
chr4	75719001	75719500	10	62.3	NA	0	21.3245	0	479.247	0	429.964	0	0.0462435	Inf	0.207083	0	6.20335e-05	8.43436e-07
chr4	75719501	75720000	10	66.1	NA	0	29.8234	0	502.964	0	444.736	0	0.0373428	Inf	0.13915	0	6.15822e-05	6.42041e-10
chr4	100555001	100555500	10	16.8	NA	0	20.3973	0	616.027	0	620.58	0	2.27431	Inf	0.271641	0	6.20335e-05	3.34102e-07
chr4	103940501	103941000	10	55.3	NA	0	28.8962	0	515.792	0	466.153	0	0.0226377	Inf	0.0925797	0	6.24874e-05	2.3753e-09
chr4	114900001	114900500	10	64.1	NA	0	23.3333	0	485.952	0	433.391	0	0.0256859	Inf	0.14216	0	6.11334e-05	1.27032e-09
chr4	114900501	114901000	10	73.2	NA	0	22.8698	0	471.065	0	413.275	0	0.0234091	Inf	0.162879	0	6.29439e-05	9.2e-08
chr4	115520501	115521000	10	78	NA	0	28.2781	0	482.551	0	418.206	0	0.0237936	Inf	0.142647	0	6.11334e-05	2.57475e-07
chr4	129474501	129475000	10	32.4	NA	0	23.0243	0	548.42	0	525.789	0	0.349417	Inf	0.243839	0	6.29439e-05	1.68387e-06
chr4	140587001	140587500	10	38	NA	0.330817	36.1589	192.412	570.642	241.346	532.995	0.00335098	0.426573	2.10848	0.205185	0.00862512	0.000108575	3.33562e-08
chr4	153601001	153601500	10	40	NA	0	25.9603	0	538.142	0	504.303	0	0.348457	Inf	0.276193	0	6.24874e-05	9.55861e-07
chr4	155665001	155665500	10	92.9	NA	0.992452	29.9779	204.468	472.5	200.413	399.189	0.00206371	0.0316964	1.40753	0.186225	0.03376	0.00014332	1.0484e-08
chr4	184908501	184909000	10	53.3	NA	2.15031	49.2936	307.057	563.338	308.426	505.691	0.0456202	0.133072	1.67081	0.125333	0.0439213	0.00012934	2.74228e-14
chr4	185328001	185328500	10	21.1	NA	0	25.0331	0	605.894	0	598.111	0	3.64323	Inf	0.389271	0	6.24874e-05	2.0861e-06
chr4	186425501	186426000	10	26.3	NA	0.496226	23.9514	252.477	577.965	306.975	562.209	0.00995063	1.88158	1.62297	0.393938	0.0176514	0.000127765	2.84787e-06
chr4	187840501	187841000	10	35.2	NA	0	34.3046	0	573.555	0	540.159	0	0.136866	Inf	0.112147	0	6.15822e-05	2.55551e-10
chr5	252001	252500	10	37.5	NA	2.68342	42.4002	376.675	584.556	394.339	553.093	0.00112589	0.416991	0.143892	0.126724	0.0457621	8.39719e-05	1.77917e-09
chr5	252501	253000	10	34.8	NA	0.894473	34.324	302.616	573.702	341.388	549.28	0.00714323	0.64902	0.937715	0.180879	0.0202365	0.000152948	3.75132e-07
chr5	392001	392500	10	125.9	NA	1.66116	31.4636	235.811	453.092	211.808	372.194	0.000464964	0.0111762	0.563944	0.105936	0.0383151	0.00014332	4.97866e-10
chr5	912501	913000	10	56.5	NA	0.255564	29.4446	156.686	517.488	198.849	474.045	0.000852346	0.237782	2.10819	0.219854	0.00624372	0.00010927	8.52488e-08
chr5	2752501	2753000	10	102.6	NA	1.02225	23.5557	215.984	448.113	208.795	381.291	0.000252448	0.0174205	0.535962	0.140684	0.0315984	9.41094e-05	1.33316e-13
chr5	2753001	2753500	10	75	NA	0	28.0985	0	488.522	0	433.144	0	0.0880125	Inf	0.191571	0	6.15822e-05	9.07186e-08
chr5	42992001	42992500	10	96.8	NA	0.894473	55.6923	218.014	521.225	213.888	442.721	0.00424886	0.0418632	2.14225	0.0880701	0.0130972	0.00010927	1.22678e-09
chr5	42992501	42993000	10	101	NA	0	42.2319	0	495.455	0	419.67	0	0.102912	Inf	0.190087	0	6.34029e-05	7.14651e-08
chr5	42993001	42993500	10	86.5	NA	1.15004	40.0446	238.743	504.499	236.776	436.677	0.000669546	0.0609467	0.651734	0.130761	0.0210292	0.00012934	4.66746e-09
chr5	43008001	43008500	10	67.9	NA	0	62.4225	0	561.215	0	496.869	0	0.220559	Inf	0.123106	0	6.29439e-05	6.08991e-09
chr5	72733001	72733500	10	128	NA	0.894473	22.8826	176.142	426.02	164.506	349.766	0.000430108	0.011869	1.16663	0.152728	0.0249211	0.000148514	2.40846e-08
chr5	74907501	74908000	10	66.5	NA	0.127782	22.7144	82.0042	481.5	131.044	435.257	0.00028196	0.0373857	3.16228	0.136218	0.0037409	8.39719e-05	1.31722e-08
chr5	76115501	76116000	10	67.9	NA	0.894473	43.9145	233.861	534.96	247.624	476.14	0.000713919	0.197586	0.716506	0.161366	0.0135375	0.000124659	3.89519e-11
chr5	79438001	79438500	10	27	NA	0.638909	23.3874	295.851	568.91	351.48	561.652	0.0076388	0.92645	1.05767	0.229342	0.0196895	0.000142468	2.04691e-07
chr5	95046501	95047000	10	41.3	NA	0.894473	30.7906	274.782	547.665	309.436	517.821	0.0035922	0.431919	0.950525	0.2038	0.0195532	0.000152948	3.7937e-06
chr5	112539001	112539500	10	33.3	NA	0.383345	35.3335	238.188	580.753	294.056	557.653	0.00403084	0.877525	1.61054	0.192712	0.0081097	0.000126205	1.27081e-07
chr5	112629501	112630000	10	60.5	NA	0	20.1906	0	491.038	0	448.807	0	0.638858	Inf	0.500279	0	6.29439e-05	5.53773e-06
chr5	115266001	115266500	10	30.1	NA	0.255564	28.0985	218.568	571.702	284.939	556.938	0.00418421	1.85708	2.11082	0.313651	0.0070532	0.000108575	7.2085e-06
chr5	132082501	132083000	10	80.3	NA	0	20.8636	0	462.826	0	408.509	0	0.111529	Inf	0.296591	0	6.34029e-05	2.57088e-07
chr5	133772501	133773000	10	24.5	NA	0	20.0223	0	566.91	0	566.259	0	1.45481	Inf	0.294609	0	6.24874e-05	7.1218e-07
chr5	134824501	134825000	10	64.5	NA	1.15004	23.3874	254.788	487.683	266.969	442.083	0.00205865	0.0429269	0.930105	0.13519	0.0318303	0.000152053	1.62125e-13
chr5	134914501	134915000	10	94.7	NA	0.638909	24.0604	178.407	456.677	184.48	393.153	0.00156305	0.0742322	2.16025	0.261145	0.0175415	0.000107195	6.95511e-08
chr5	135415501	135416000	10	58.5	NA	0.638909	30.9589	226.445	516.61	250.878	471.137	0.00131757	0.290803	1.07058	0.245794	0.015454	0.00014332	4.62158e-06
chr5	137225001	137225500	10	81	NA	0.127782	30.9589	67.6673	489.261	107.994	428.828	0.00019514	0.0782768	3.16228	0.179017	0.00282652	8.56975e-05	1.28511e-07
chr5	140222501	140223000	10	122.5	NA	1.02225	34.4922	198.72	464.708	184.681	383.108	0.000160344	0.223097	0.533106	0.409801	0.0206082	0.00010927	9.77155e-06
chr5	140229501	140230000	10	135	NA	0.638909	26.0795	155.545	432.797	145.304	351.727	0.000207486	0.0614183	1.05549	0.319418	0.0175894	0.000144176	1.70849e-06
chr5	140230001	140230500	10	106.2	NA	0	35.8383	0	483.664	0	407.164	0	0.33613	Inf	0.397632	0	6.29439e-05	4.35066e-07
chr5	140235501	140236000	10	52.4	NA	2.04451	45.0923	322.625	557.412	332.171	510.363	0.00396913	0.714749	0.54067	0.232314	0.0320195	0.000126205	1.74311e-06
chr5	140236501	140237000	10	96	NA	0	33.3144	0	481.272	0	411.704	0	0.0254167	Inf	0.112635	0	6.20335e-05	5.89632e-10
chr5	140237001	140237500	10	124.3	NA	1.02225	33.4827	196.582	459.512	182.14	378.077	0.00014879	0.0265389	0.527827	0.150751	0.0213852	0.00010651	7.58204e-10
chr5	140237501	140238000	10	101.7	NA	0	33.4827	0	476.62	0	404.359	0	0.0283353	Inf	0.125988	0	6.29439e-05	4.59535e-08
chr5	142785001	142785500	10	59.8	NA	0	23.5557	0	493.165	0	451.228	0	0.106257	Inf	0.198715	0	6.29439e-05	9.28168e-07
chr5	148205501	148206000	10	66.8	NA	0	26.5842	0	494.686	0	445.381	0	0.0266325	Inf	0.0976259	0	6.24874e-05	1.36353e-08
chr5	148206001	148206500	10	81.5	NA	0	30.4541	0	487.619	0	427.139	0	0.0256118	Inf	0.104507	0	6.11334e-05	5.33915e-10
chr5	148651001	148651500	10	112.4	NA	0	22.0414	0	434.903	0	365.053	0	0.0504139	Inf	0.281931	0	5.84931e-05	7.00441e-07
chr5	149681501	149682000	10	73.4	NA	0	25.4065	0	482.063	0	429.417	0	0.0800382	Inf	0.197923	0	6.11334e-05	1.748e-07
chr5	149682001	149682500	10	93.3	NA	0	28.2668	0	469.95	0	404.581	0	0.00765327	Inf	0.0711242	0	5.9802e-05	3.01133e-11
chr5	151012001	151012500	10	28.5	NA	0.127782	21.8731	175.642	559.001	254.931	550.387	0.00311992	0.615835	3.16228	0.211435	0.00475901	8.39719e-05	1.57513e-09
chr5	159615001	159615500	10	52.4	NA	1.27782	21.5366	288.684	498.882	305.832	464.151	0.0025828	0.0563965	0.67427	0.134861	0.0428026	0.000141619	1.16626e-10
chr5	171601001	171601500	10	34.9	NA	1.02225	22.2096	307.34	538.763	344.88	521.512	0.00257097	0.262605	0.52947	0.17746	0.0331633	0.000105149	8.92102e-08
chr5	172227001	172227500	10	31.5	NA	1.66116	24.5652	355.78	556.853	388.666	542.32	0.00851633	0.610712	0.51748	0.216238	0.0493454	0.000147639	4.29187e-07
chr5	172329501	172330000	10	30.5	NA	1.15004	20.3588	333.087	545.542	373.006	535.443	0.0218331	0.403947	1.10873	0.202349	0.0424296	0.000148514	1.19602e-08
chr6	3227001	3227500	10	91.8	NA	0.171789	36.7319	33.261	438.314	68.1295	397.496	0.000406754	0.0365065	3.16228	0.150369	0.00501926	8.45441e-05	6.35614e-09
chr6	6679001	6679500	10	25.7	NA	0	23.2635	0	513.606	0	533.718	0	0.771179	Inf	0.243733	0	6.20335e-05	5.88981e-08
chr6	7051001	7051500	10	65.7	NA	0	22.0391	0	429.868	0	410.298	0	0.0629036	Inf	0.221864	0	6.24874e-05	1.21663e-07
chr6	10383501	10384000	10	69.9	NA	0	24.794	0	431.749	0	408.185	0	0.0864221	Inf	0.253369	0	6.11334e-05	3.7613e-08
chr6	10410001	10410500	10	62.6	NA	0	27.5489	0	446.737	0	426.881	0	0.0424773	Inf	0.14435	0	6.29439e-05	3.04551e-08
chr6	10415501	10416000	10	74.3	NA	0	28.6203	0	436.353	0	408.343	0	0.0292329	Inf	0.138261	0	5.84931e-05	8.50331e-10
chr6	10416001	10416500	10	57.4	NA	0	38.1093	0	478.677	0	457.995	0	0.134714	Inf	0.165208	0	6.15822e-05	1.11646e-09
chr6	10417501	10418000	10	68.8	NA	0	30.763	0	447.61	0	422.036	0	0.0735556	Inf	0.18767	0	6.24874e-05	2.54462e-08
chr6	10419001	10419500	10	71.6	NA	0	21.2739	0	418.66	0	396.11	0	0.0548356	Inf	0.241916	0	6.15822e-05	5.27273e-08
chr6	10420001	10420500	10	67.6	NA	0	21.2739	0	421.106	0	401.485	0	0.0923972	Inf	0.303566	0	6.24874e-05	7.93954e-06
chr6	26020501	26021000	10	67.1	NA	1.20253	37.6502	231.495	463.368	243.874	436.341	0.00319724	0.106091	0.69931	0.181216	0.0449857	0.00012543	4.08428e-07
chr6	26021001	26021500	10	81.6	NA	0	36.5789	0	446.787	0	411.327	0	0.0273314	Inf	0.115709	0	5.84931e-05	5.58826e-11
chr6	26021501	26022000	10	75	NA	0	23.7227	0	422.5	0	396.508	0	0.0135797	Inf	0.114155	0	6.20335e-05	1.85376e-10
chr6	26271001	26271500	10	60.9	NA	0.343579	49.435	147.383	491.369	183.467	464.85	0.00337052	0.104039	2.10943	0.121792	0.0103921	0.000109969	8.5556e-09
chr6	26271501	26272000	10	65.6	NA	0.343579	42.8539	123.428	475.106	159.984	447.231	0.00182223	0.0862599	2.10819	0.138897	0.00957591	0.000108575	1.02798e-08
chr6	26272501	26273000	10	62.8	NA	0	24.4879	0	440.129	0	421.311	0	0.11374	Inf	0.258833	0	6.24874e-05	2.14143e-08
chr6	26273501	26274000	10	59.6	NA	0.171789	43.16	89.3176	483.507	138.973	459.716	0.0017107	0.117965	3.16228	0.144599	0.00550648	8.68627e-05	3.80007e-09
chr6	27107001	27107500	10	49.3	NA	0	29.5386	0	471.564	0	461.152	0	0.199935	Inf	0.222089	0	6.29439e-05	2.32587e-07
chr6	27834501	27835000	10	65.5	NA	0	22.1922	0	428.142	0	409.072	0	0.0395397	Inf	0.180154	0	6.20335e-05	6.9322e-09
chr6	27839501	27840000	10	65.3	NA	0.171789	31.0691	79.3507	452.437	125.482	429.038	0.00132512	0.211936	3.16228	0.297972	0.00745075	8.74499e-05	1.94145e-06
chr6	28834001	28834500	10	73.5	NA	0	20.2025	0	411.648	0	388.859	0	0.0108603	Inf	0.118633	0	6.15822e-05	3.50162e-09
chr6	29691001	29691500	10	82.7	NA	0	23.4166	0	414.462	0	384.212	0	0.0290826	Inf	0.186717	0	6.15822e-05	6.0823e-09
chr6	29855501	29856000	10	113.6	NA	0	22.0391	0	386.882	0	343.073	0	0.0537801	Inf	0.371949	0	6.15822e-05	3.5858e-07
chr6	29910001	29910500	10	82.7	NA	0	29.5386	0	430.931	0	397.625	0	0.0573969	Inf	0.208836	0	6.24874e-05	9.7566e-08
chr6	30042501	30043000	10	89.1	NA	0	24.0288	0	411.123	0	377.107	0	0.0530892	Inf	0.264209	0	5.84931e-05	2.87845e-08
chr6	31783001	31783500	10	96.2	NA	0.858947	31.0691	167.525	420.877	171.202	380.541	0.00143826	0.0295432	1.06453	0.172199	0.0356915	0.000140775	7.29923e-07
chr6	31783501	31784000	10	114.2	NA	0.687158	35.5075	140.186	418.351	139.063	368.392	0.0010501	0.0279837	1.29115	0.173558	0.0260393	0.000136608	7.03309e-09
chr6	31784001	31784500	10	115.7	NA	0	41.9356	0	429.468	0	376.679	0	0.0264259	Inf	0.1446	0	6.15822e-05	6.88963e-10
chr6	31784501	31785000	10	99	NA	0	38.8746	0	436.954	0	391.946	0	0.0437298	Inf	0.167703	0	6.24874e-05	1.92414e-11
chr6	31785001	31785500	10	65.8	NA	0	38.4154	0	466.015	0	439.647	0	0.204669	Inf	0.242645	0	6.34029e-05	3.68152e-06
chr6	31795501	31796000	10	107.9	NA	0	24.641	0	395.814	0	353.376	0	0.0208833	Inf	0.204821	0	6.20335e-05	3.98779e-07
chr6	31796001	31796500	10	118.9	NA	0	29.3855	0	401.19	0	352.043	0	0.0274179	Inf	0.217859	0	6.29439e-05	2.77732e-07
chr6	31796501	31797000	10	109.9	NA	0	27.702	0	403.047	0	358.186	0	0.00748033	Inf	0.110906	0	6.24874e-05	2.09296e-09
chr6	31797001	31797500	10	78.8	NA	0	29.8447	0	435.284	0	404.012	0	0.0261042	Inf	0.132602	0	6.11334e-05	6.85492e-11
chr6	32811501	32812000	10	60	NA	0	33.6709	0	463.838	0	443.304	0	0.0820106	Inf	0.158294	0	6.29439e-05	8.31376e-07
chr6	32812001	32812500	10	71.7	NA	0	34.5892	0	452.589	0	423.661	0	0.0514332	Inf	0.146481	0	6.20335e-05	2.79487e-08
chr6	35454001	35454500	10	71.5	NA	0.171789	29.8447	70.5136	442.097	112.921	415.28	0.00105659	0.0374384	3.16228	0.144508	0.00767695	8.62786e-05	6.01001e-09
chr6	36355001	36355500	10	82.2	NA	0.171789	42.5478	54.3949	456.955	91.6111	419.177	0.00069908	0.0354421	3.16228	0.114464	0.0050836	8.1155e-05	1.32061e-10
chr6	41473001	41473500	10	73.3	NA	0	23.2635	0	422.8	0	398.102	0	0.0750976	Inf	0.267334	0	6.29439e-05	2.96979e-07
chr6	41605001	41605500	10	96.7	NA	0	31.3752	0	421.32	0	380.596	0	0.0487151	Inf	0.219773	0	6.29439e-05	1.01823e-06
chr6	43970001	43970500	10	106.5	NA	0	25.2532	0	398.899	0	356.657	0	0.0124828	Inf	0.151735	0	6.15822e-05	2.70286e-08
chr6	43970501	43971000	10	111.8	NA	0.687158	24.1818	150.727	393.64	148.689	349.516	0.00490506	0.0539769	2.43799	0.339352	0.0419601	0.000108575	5.21463e-07
chr6	49518501	49519000	10	82.4	NA	0	27.3959	0	425.149	0	393.13	0	0.150287	Inf	0.366086	0	6.38644e-05	7.14764e-06
chr6	52785501	52786000	10	25.3	NA	1.20253	28.7733	309.808	529.098	365.752	547.258	0.0233683	0.58037	0.693161	0.170629	0.0493947	0.000128551	7.82332e-07
chr6	54711001	54711500	10	77.2	NA	0	28.3142	0	431.869	0	402.438	0	0.0399382	Inf	0.171955	0	6.29439e-05	1.42609e-07
chr6	54711501	54712000	10	83	NA	0	26.9367	0	423.256	0	391.161	0	0.0113269	Inf	0.103171	0	5.46986e-05	8.0827e-12
chr6	73332501	73333000	10	93.8	NA	0	27.5489	0	415.718	0	377.826	0	0.0133894	Inf	0.124508	0	6.24874e-05	1.8794e-08
chr6	74233501	74234000	10	66.2	NA	0.515368	20.3556	172.083	419.318	197.82	401.26	0.00722025	0.0682397	2.24983	0.267421	0.0386638	0.000109969	6.24199e-06
chr6	84141001	84141500	10	79.8	NA	0	28.4672	0	434.335	0	402.497	0	0.316175	Inf	0.467587	0	6.34029e-05	7.49791e-06
chr6	90813001	90813500	10	17.3	NA	0	20.3556	0	551.843	0	588.145	0	7.79537	Inf	0.456437	0	6.24874e-05	1.97405e-06
chr6	108883501	108884000	10	59	NA	0	28.9264	0	454.255	0	436.487	0	0.0252948	Inf	0.100383	0	6.34029e-05	5.77759e-06
chr6	125475501	125476000	10	84.4	NA	0	27.2428	0	425.825	0	392.269	0	0.136586	Inf	0.345749	0	6.24874e-05	1.41817e-07
chr6	137366001	137366500	10	89.3	NA	0	34.8953	0	439.663	0	400.219	0	0.182232	Inf	0.329746	0	6.34029e-05	2.75476e-07
chr6	150347001	150347500	10	51.9	NA	0	32.7526	0	473.987	0	460.102	0	0.218853	Inf	0.224695	0	6.34029e-05	1.4155e-06
chr6	157041001	157041500	10	65.3	NA	0	36.885	0	464.466	0	438.835	0	0.0189456	Inf	0.0754243	0	6.15822e-05	3.73783e-09
chr6	158463501	158464000	10	42.2	NA	0.171789	21.733	112.08	463.376	178.201	463.633	0.00306545	0.335007	3.16228	0.321984	0.0097399	8.62786e-05	1.74287e-06
chr6	160770001	160770500	10	100	NA	0	40.7112	0	442.876	0	396.177	0	0.244572	Inf	0.365389	0	6.29439e-05	1.29951e-07
chr6	169273001	169273500	10	48.8	NA	0	29.6916	0	474.438	0	464.092	0	0.268713	Inf	0.247429	0	6.11334e-05	6.46177e-09
chr6	169273501	169274000	10	53.5	NA	0.858947	28.6203	223.265	462.621	251.33	449.059	0.0152143	0.00918602	1.69514	0.0538778	0.0409041	0.000123891	1.68154e-15
chr6	169852501	169853000	10	44.4	NA	1.03074	34.7423	249.372	492.825	283.416	484.626	0.0135448	0.649578	1.14471	0.298253	0.0376235	0.000152948	1.29121e-06
chr6	170475001	170475500	10	87.3	NA	0.171789	24.9471	55.3719	413.192	88.6744	379.994	0.000716802	0.0166514	3.16228	0.143789	0.00943412	8.56975e-05	1.39991e-08
chr6	170536001	170536500	10	43.6	NA	0.858947	28.3142	242.221	477.887	278.893	473.53	0.00977034	0.338739	1.0655	0.264852	0.0422153	0.00014332	3.03687e-06
chr7	224001	224500	10	99.9	NA	0.721294	21.9904	189.764	439.473	202.439	371.658	0.00041302	0.0187747	1.05506	0.158743	0.022316	0.00014332	5.19909e-08
chr7	224501	225000	10	117.2	NA	2.16388	27.8458	254.653	445.157	246.738	366.551	0.00043186	0.00537086	0.455428	0.0789134	0.0491338	0.000140775	1.81241e-14
chr7	579001	579500	10	46.2	NA	0.865552	23.0313	271.942	509.203	319.909	470.148	0.00854963	0.249184	1.61038	0.23569	0.0271098	0.000126205	1.3002e-07
chr7	653001	653500	10	50.7	NA	1.15407	23.2916	286.828	501.504	326.522	458.813	0.00346852	0.100799	0.8416	0.165522	0.0364832	0.000139097	2.85656e-08
chr7	807501	808000	10	90.1	NA	0	29.0169	0	469.947	0	400.904	0	0.00811935	Inf	0.0705183	0	6.11334e-05	1.39193e-11
chr7	808001	808500	10	94.4	NA	1.00981	30.4482	222.416	469.496	233.367	397.81	0.00165105	0.0146455	1.36679	0.0952607	0.0234013	0.000144176	5.87471e-10
chr7	872001	872500	10	39	NA	0	27.4554	0	539.097	0	502.858	0	0.296542	Inf	0.174986	0	6.29439e-05	1.73355e-09
chr7	1900501	1901000	10	47.1	NA	0.721294	22.1205	253.339	504.625	303.106	465.531	0.00388974	0.223389	1.39089	0.236706	0.0224566	0.000144176	9.38436e-08
chr7	2349501	2350000	10	46.7	NA	0.577035	28.3663	238.844	524.363	291.499	481.03	0.00423552	0.0353895	1.75975	0.0730746	0.0143658	0.000123891	8.25132e-14
chr7	2842501	2843000	10	30.2	NA	0.865552	31.8795	322.677	573.463	389.219	544.058	0.00940703	1.74809	0.860663	0.272974	0.0232665	0.000139097	1.27555e-06
chr7	4730501	4731000	10	28.9	NA	0.865552	22.7711	335.548	552.64	402.777	530.835	0.0136553	0.771839	0.873907	0.237144	0.036094	0.000139097	9.85059e-08
chr7	25021001	25021500	10	65.7	NA	0.288517	37.8651	146.266	517.182	192.413	455.428	0.000518909	0.0991138	2.10819	0.134135	0.00460374	0.00010651	3.2659e-09
chr7	27203501	27204000	10	64.9	NA	0	24.0723	0	486.982	0	433.208	0	0.511964	Inf	0.449706	0	6.20335e-05	3.22793e-06
chr7	27205001	27205500	10	115.2	NA	0	32.5301	0	457.663	0	377.068	0	0.109651	Inf	0.303544	0	6.24874e-05	7.01751e-06
chr7	43965501	43966000	10	90	NA	2.01962	32.4	277.394	480.425	282.439	408.929	0.000995489	0.216011	0.511097	0.317838	0.0422165	0.000139934	1.22763e-06
chr7	73245501	73246000	10	64	NA	0	29.147	0	499.253	0	443.354	0	0.0331635	Inf	0.0977327	0	6.02433e-05	9.88969e-12
chr7	98001001	98001500	10	33.9	NA	1.58685	33.3109	352.785	565.465	407.16	531.161	0.00231762	1.74325	0.286314	0.302157	0.0384797	8.51193e-05	5.90495e-06
chr7	98990501	98991000	10	100.7	NA	0.432776	20.0386	151.079	432.091	169.524	365.58	0.00132688	0.0259741	3.16228	0.205326	0.0146754	8.51193e-05	8.96185e-09
chr7	101361001	101361500	10	39.9	NA	0.144259	23.8121	147.605	524.263	224.975	490.241	0.00120986	0.722073	3.16228	0.330509	0.00427818	8.74499e-05	6.94229e-06
chr7	101500001	101500500	10	44.7	NA	0.432776	31.0988	226.183	535.707	283.65	492.232	0.00253884	0.105257	1.61212	0.108902	0.0104913	0.00012543	1.98406e-13
chr7	102134001	102134500	10	62.3	NA	0.577035	20.9494	203.938	475.618	244.083	426.987	0.000913368	0.0292847	1.29957	0.124498	0.0169186	0.000138263	6.28915e-09
chr7	102208001	102208500	10	37.7	NA	1.58685	25.5036	339.575	535.256	389.393	501.94	0.00489809	0.207119	0.496119	0.153655	0.0476281	0.000127765	1.73768e-08
chr7	114562501	114563000	10	106.7	NA	0	21.2097	0	431.45	0	361.677	0	0.0200575	Inf	0.181927	0	6.29439e-05	6.04925e-08
chr7	115851001	115851500	10	90.8	NA	0	30.4482	0	475.673	0	404.797	0	0.0839217	Inf	0.210605	0	6.11334e-05	5.11738e-10
chr7	116140001	116140500	10	105.6	NA	0	24.5928	0	446.854	0	373.992	0	0.129177	Inf	0.378646	0	6.11334e-05	7.35958e-07
chr7	116166501	116167000	10	83.1	NA	0	28.2362	0	475.665	0	410.021	0	0.0572119	Inf	0.173908	0	4.91775e-05	2.63644e-09
chr7	128578501	128579000	10	91	NA	0	32.2699	0	482.118	0	409.564	0	0.299805	Inf	0.36637	0	6.11334e-05	9.27591e-07
chr7	130126001	130126500	10	80.3	NA	1.15407	28.7566	245.982	479.133	263.31	414.679	0.00456779	0.0410974	1.66208	0.140959	0.0282741	0.000127765	3.65756e-13
chr7	130126501	130127000	10	66.7	NA	0	25.3735	0	484.868	0	429.987	0	0.0570982	Inf	0.154327	0	6.15822e-05	4.08761e-08
chr7	143991001	143991500	10	87.7	NA	0	20.1687	0	444.296	0	383.009	0	0.013871	Inf	0.128233	0	5.9802e-05	7.7346e-11
chr7	144052501	144053000	10	81.4	NA	0.721294	20.8193	214.741	452.937	236.276	393.974	0.00217419	0.015918	1.73689	0.122908	0.0261525	0.000123891	2.14404e-12
chr7	151541501	151542000	10	37.7	NA	1.15407	23.0313	305.636	527.433	360.958	495.997	0.0192654	0.09849	1.54475	0.117183	0.0335505	0.0001459	3.77616e-09
chr7	154452501	154453000	10	56.8	NA	1.44259	26.4145	291.75	502.024	323.484	452.503	0.00494935	0.08538	0.941656	0.151319	0.0386898	0.000155655	2.3997e-11
chr7	154997001	154997500	10	44.6	NA	0.432776	24.4627	214.096	516.096	273.665	477.465	0.00349169	0.213061	2.22003	0.199435	0.0115002	0.000109969	9.36502e-07
chr7	155581501	155582000	10	68	NA	0	22.641	0	474.712	0	421.132	0	0.0636425	Inf	0.185687	0	5.89269e-05	1.04971e-08
chr7	155920001	155920500	10	48.7	NA	1.15407	21.0795	284.897	498.047	327.441	458.562	0.00279541	0.0744675	0.775177	0.148742	0.0371767	0.000140775	8.92318e-11
chr7	156820501	156821000	10	29.7	NA	0.432776	21.7301	274.415	543.928	349.835	522.605	0.00928811	0.876429	1.62421	0.282691	0.0179174	0.000127765	7.70588e-06
chr7	157202001	157202500	10	87.7	NA	0.144259	27.7157	89.1742	470.886	126.37	403.211	0.000255976	0.220372	3.16228	0.36297	0.00391193	8.62786e-05	1.22111e-06
chr7	157561501	157562000	10	47	NA	1.29833	27.8458	297.028	523.58	339.845	480.057	0.00248966	0.575343	0.622624	0.297628	0.0314452	0.00012934	1.22376e-06
chr7	158750501	158751000	10	71.5	NA	1.29833	23.4217	260.235	472.709	282.569	416.648	0.0010271	0.043423	0.652128	0.157385	0.0371174	0.000126205	5.18076e-09
chr8	10586501	10587000	10	55.3	NA	0	43.4813	0	527.638	0	471.518	0	0.600886	Inf	0.241226	0	6.29439e-05	3.89954e-08
chr8	10618001	10618500	10	33.2	NA	0	33.0602	0	552.885	0	521.973	0	3.42241	Inf	0.417709	0	6.29439e-05	5.80149e-06
chr8	21961501	21962000	10	43.6	NA	0	22.639	0	494.068	0	460.052	0	0.20196	Inf	0.214244	0	6.15822e-05	4.26159e-07
chr8	24813001	24813500	10	119	NA	0	36.8333	0	445.256	0	361.434	0	0.0178516	Inf	0.118432	0	6.02433e-05	4.46027e-09
chr8	24813501	24814000	10	139.1	NA	0	31.0837	0	418.469	0	331.293	0	0.00714521	Inf	0.105307	0	6.02433e-05	2.92058e-09
chr8	25105501	25106000	10	25.9	NA	0	32.5211	0	574.679	0	553.862	0	0.41259	Inf	0.109952	0	6.15822e-05	1.47651e-09
chr8	28258501	28259000	10	97.1	NA	0.197294	32.7008	27.1203	452.457	56.7309	379.338	0.000637236	0.0443295	3.16228	0.170311	0.00645722	8.56975e-05	1.90081e-07
chr8	29317001	29317500	10	16.6	NA	0.789174	20.6626	371.399	593.297	415.807	595.233	0.177051	5.48508	1.29099	0.316445	0.0440385	0.000138263	1.6119e-06
chr8	37350501	37351000	10	39.1	NA	0	25.3342	0	513.389	0	481.572	0	0.319408	Inf	0.21078	0	6.29439e-05	2.42456e-07
chr8	41570501	41571000	10	41.1	NA	0.197294	21.2016	127.492	494.843	184.025	464.235	0.00554155	0.115836	3.16228	0.160665	0.0111126	8.2273e-05	1.61986e-08
chr8	42150001	42150500	10	27.9	NA	0	30.365	0	561.466	0	539.152	0	1.51747	Inf	0.249414	0	6.15822e-05	6.39508e-07
chr8	42356501	42357000	10	35.6	NA	0.394587	31.2634	207.788	540.95	250.179	508.528	0.0138965	2.1375	2.10819	0.384168	0.0146931	0.000108575	4.983e-06
chr8	49783001	49783500	10	84	NA	1.18376	33.4195	233.244	467.056	211.869	399.399	0.017837	0.0413654	1.81552	0.136665	0.0494308	0.000124659	3.11633e-12
chr8	49836001	49836500	10	30.7	NA	0.591881	20.4829	260.179	521.646	296.905	502.626	0.0251132	0.770673	1.61159	0.294802	0.0330211	0.000124659	9.98904e-07
chr8	57233001	57233500	10	57.5	NA	0	24.2561	0	477.468	0	430.445	0	0.166623	Inf	0.240296	0	5.9802e-05	6.62199e-08
chr8	74268501	74269000	10	21.7	NA	0	22.9984	0	567.418	0	559.002	0	1.4807	Inf	0.228427	0	6.20335e-05	2.09444e-07
chr8	95651001	95651500	10	82.5	NA	0.394587	46.3561	134.546	494.562	143.317	421.713	0.00287178	0.226068	2.10984	0.225254	0.0120331	0.000109969	6.16064e-08
chr8	95651501	95652000	10	79.7	NA	0	45.4577	0	495.488	0	424.523	0	0.116287	Inf	0.159664	0	6.34029e-05	1.79343e-08
chr8	95652001	95652500	10	80.2	NA	0	27.8496	0	456.831	0	394.322	0	0.153802	Inf	0.300082	0	6.29439e-05	1.52803e-06
chr8	95652501	95653000	10	75.7	NA	0	31.0837	0	470.43	0	408.319	0	0.191278	Inf	0.281544	0	6.29439e-05	9.01135e-07
chr8	95653001	95653500	10	77.5	NA	0	21.022	0	437.111	0	381.188	0	0.0105731	Inf	0.101083	0	5.9802e-05	8.6163e-10
chr8	95653501	95654000	10	80	NA	0	31.2634	0	465.564	0	401.211	0	0.0508949	Inf	0.154492	0	6.02433e-05	2.33087e-08
chr8	95654001	95654500	10	89.7	NA	0	32.8805	0	460.216	0	390.136	0	0.0652841	Inf	0.187276	0	6.24874e-05	1.63352e-08
chr8	95654501	95655000	10	80.8	NA	0	33.2398	0	470.053	0	404.07	0	0.0416367	Inf	0.131987	0	6.29439e-05	5.41538e-09
chr8	95962001	95962500	10	85	NA	0	30.7244	0	464.998	0	397.093	0	0.203176	Inf	0.310906	0	6.24874e-05	2.44476e-09
chr8	96128001	96128500	10	32.8	NA	0	33.4195	0	553.343	0	523.062	0	1.86223	Inf	0.306335	0	6.34029e-05	1.38705e-06
chr8	102093001	102093500	10	59.5	NA	0	31.6228	0	492.138	0	439.686	0	0.103102	Inf	0.156877	0	6.15822e-05	3.77618e-08
chr8	102373001	102373500	10	35.5	NA	0	29.826	0	535.408	0	504.423	0	0.592205	Inf	0.216963	0	6.29439e-05	5.99329e-07
chr8	102504501	102505000	10	60	NA	0.591881	28.2089	184.393	484.217	199.419	433.067	0.004964	0.122386	1.62123	0.189018	0.0234807	0.000123891	8.5673e-11
chr8	102506501	102507000	10	81	NA	0	47.2545	0	498.907	0	426.179	0	0.143601	Inf	0.169885	0	6.20335e-05	7.27056e-08
chr8	103613001	103613500	10	41.3	NA	0	21.9203	0	496.923	0	465.545	0	0.474787	Inf	0.31679	0	6.34029e-05	4.5057e-06
chr8	120428501	120429000	10	66.8	NA	0	32.1618	0	483.349	0	425.88	0	0.110371	Inf	0.181489	0	6.24874e-05	7.56111e-08
chr8	124195001	124195500	10	51	NA	0	26.0528	0	491.158	0	448.289	0	0.0254491	Inf	0.0789167	0	5.84931e-05	4.72511e-11
chr8	142065501	142066000	10	37	NA	0.394587	32.8805	203.719	540.772	244.774	506.049	0.0127619	1.07569	2.11083	0.273145	0.0140946	0.00010651	2.00246e-07
chr8	142066501	142067000	10	37.5	NA	0	20.4829	0	500.453	0	474.129	0	0.377758	Inf	0.270177	0	6.15822e-05	1.88867e-06
chr8	143595501	143596000	10	37.7	NA	0	24.0764	0	513.751	0	484.065	0	0.728823	Inf	0.316937	0	6.34029e-05	1.75935e-06
chr8	143762501	143763000	10	44.3	NA	0	27.4902	0	509.134	0	470.708	0	0.137292	Inf	0.145868	0	5.46986e-05	2.57853e-11
chr8	143867501	143868000	10	39.6	NA	0	20.8423	0	497.096	0	468.231	0	0.591033	Inf	0.352672	0	6.24874e-05	6.99207e-06
chr8	144660001	144660500	10	130.5	NA	0	28.5683	0	417.273	0	334.245	0	0.0422987	Inf	0.260143	0	6.20335e-05	7.0752e-07
chr8	144820501	144821000	10	63	NA	0.394587	20.6626	151.762	453.999	173.164	406.793	0.00415549	0.0254856	2.10828	0.126629	0.0242531	0.000103802	1.08107e-10
chr8	144965001	144965500	10	57.5	NA	0.986468	29.4667	248.168	490.347	247.269	440.381	0.0151406	0.509057	1.42423	0.356607	0.0431818	0.0001459	7.75801e-06
chr8	145011001	145011500	10	48	NA	0	23.8968	0	490.999	0	451.848	0	0.150584	Inf	0.192353	0	6.11334e-05	2.49893e-08
chr8	145011501	145012000	10	60	NA	0	33.0602	0	495.221	0	441.557	0	0.429255	Inf	0.3078	0	6.29439e-05	3.0134e-06
chr8	145020001	145020500	10	49.6	NA	0	23.3577	0	485.716	0	445.781	0	0.118506	Inf	0.182487	0	6.15822e-05	7.13176e-09
chr9	21854501	21855000	10	18.8	NA	0.190387	21.8083	197.654	574.421	287.113	586.242	0.0451181	2.6184	3.16228	0.247747	0.0102841	8.62786e-05	4.64184e-06
chr9	23825001	23825500	10	45.9	NA	0	23.0804	0	496.25	0	470.612	0	0.100291	Inf	0.130639	0	5.46986e-05	1.48344e-09
chr9	23825501	23826000	10	47.6	NA	0	21.2631	0	487.068	0	461.234	0	0.104898	Inf	0.150103	0	5.84931e-05	2.8339e-10
chr9	23826001	23826500	10	51.9	NA	0	39.0731	0	526.721	0	486.786	0	0.216492	Inf	0.130429	0	6.02433e-05	1.83951e-09
chr9	37974501	37975000	10	26.1	NA	0.951933	34.8932	282.761	580.753	330.963	571.032	0.0409325	3.04815	1.05761	0.246684	0.0270292	0.000140775	5.67785e-07
chr9	44245501	44246000	10	57.8	NA	0	23.8074	0	477.751	0	442.065	0	0.155045	Inf	0.20537	0	6.24874e-05	4.56427e-07
chr9	71735501	71736000	10	73.5	NA	0.380773	33.8028	139.224	488.503	160.056	435.683	0.0107208	0.787484	3.16228	0.403851	0.0149009	8.62786e-05	3.20509e-06
chr9	86323501	86324000	10	51.3	NA	0	21.8083	0	484.306	0	454.489	0	0.123757	Inf	0.168848	0	5.9802e-05	1.55237e-07
chr9	88694001	88694500	10	35.6	NA	0.761546	26.1699	241.329	529.21	280.926	511.863	0.0393047	1.76595	1.725	0.36094	0.0312162	0.000130133	8.38355e-06
chr9	90691501	90692000	10	82.5	NA	0	25.0795	0	452.59	0	400.642	0	0.0745115	Inf	0.195871	0	5.84931e-05	2.05724e-08
chr9	92220001	92220500	10	117.7	NA	0	20.8996	0	407.78	0	343.955	0	0.0108788	Inf	0.132098	0	6.29439e-05	1.09152e-07
chr9	92220501	92221000	10	125.3	NA	0	27.8055	0	426.245	0	354.485	0	0.0213187	Inf	0.146322	0	5.9802e-05	1.01305e-09
chr9	92221001	92221500	10	88.1	NA	0	26.8969	0	454.948	0	398.445	0	0.139398	Inf	0.260018	0	6.24874e-05	9.33906e-09
chr9	93564001	93564500	10	94.1	NA	0	24.5343	0	439.725	0	382.554	0	0.0305713	Inf	0.147692	0	5.76329e-05	2.45264e-09
chr9	100161501	100162000	10	26.1	NA	1.14232	40.1636	308.465	592.457	350.254	580.141	0.0514003	5.07754	0.863954	0.274475	0.0319645	0.000140775	3.65663e-07
chr9	103174001	103174500	10	46.4	NA	0.951933	45.7974	239.597	548.897	263.456	510.922	0.0244259	0.633381	1.38914	0.168411	0.0238077	0.000145036	1.85723e-08
chr9	107753501	107754000	10	81.1	NA	0	24.5343	0	452.473	0	401.601	0	0.193119	Inf	0.315802	0	6.11334e-05	1.872e-06
chr9	112811501	112812000	10	75.5	NA	0	33.4393	0	485.86	0	431.978	0	0.575053	Inf	0.356868	0	6.20335e-05	3.8924e-07
chr9	115823001	115823500	10	102.8	NA	1.90387	57.7919	225.194	501.226	204.1	424.991	0.00956111	0.241549	1.03752	0.190346	0.0365005	0.000163049	2.66046e-11
chr9	115829001	115829500	10	77.2	NA	1.14232	49.6138	207.208	512.72	208.079	451.515	0.00423157	0.550051	0.861096	0.248286	0.0252901	0.000136608	2.04858e-08
chr9	115846501	115847000	10	88.8	NA	3.42696	139.755	286.964	581.615	259.393	496.543	0.0162289	0.712117	0.632391	0.117937	0.0281537	0.000162111	5.08504e-10
chr9	117041001	117041500	10	19.5	NA	0	24.1708	0	580.574	0	588.787	0	3.6619	Inf	0.270997	0	6.29439e-05	8.80633e-07
chr9	125133001	125133500	10	47.4	NA	0.380773	31.0768	161.608	516.798	203.625	484.63	0.008263	0.548752	2.10819	0.235495	0.0137074	0.000107195	1.53728e-07
chr9	131652501	131653000	10	33.9	NA	0	22.1717	0	520.136	0	507.804	0	0.345494	Inf	0.179115	0	6.24874e-05	1.89893e-08
chr9	132514501	132515000	10	46.4	NA	0	31.0768	0	518.401	0	487.187	0	0.124597	Inf	0.109956	0	5.76329e-05	1.67435e-09
chr9	132999501	133000000	10	35	NA	0	22.7169	0	519.018	0	504.974	0	0.173465	Inf	0.128729	0	6.20335e-05	1.25895e-09
chr9	136150001	136150500	10	116.4	NA	0	23.2622	0	421.622	0	355.41	0	0.17125	Inf	0.439742	0	6.29439e-05	6.08089e-06
chr9	136746501	136747000	10	40.8	NA	0	23.4439	0	506.836	0	486.081	0	0.349077	Inf	0.213114	0	6.34029e-05	7.98561e-07
chr9	136747001	136747500	10	42.1	NA	0	35.6202	0	537.887	0	508.322	0	0.058653	Inf	0.0589269	0	5.72064e-05	2.74063e-13
chr9	137249501	137250000	10	43.3	NA	0	21.2631	0	496.128	0	474.096	0	0.518374	Inf	0.297466	0	6.24874e-05	2.89723e-07
chr9	137265001	137265500	10	38.6	NA	0	21.2631	0	507.556	0	490.044	0	1.03	Inf	0.362748	0	6.24874e-05	1.26114e-06
chr9	137268001	137268500	10	53.1	NA	0.761546	21.99	208.881	479.325	232.173	448.496	0.00991878	0.0477604	1.2915	0.111731	0.0394251	0.000133341	3.92092e-11
chr9	137268501	137269000	10	48.7	NA	0	27.0786	0	503.598	0	472.696	0	0.195678	Inf	0.166247	0	6.20335e-05	5.67066e-09
chr9	137323501	137324000	10	37.8	NA	0.761546	29.2594	245.677	532.072	280.529	510.409	0.0245067	0.511436	1.29119	0.18732	0.0317571	0.000134967	4.31426e-08
chr9	138598001	138598500	10	28	NA	0.761546	42.1627	272.391	588.235	318.893	572.542	0.0474538	5.37781	1.29362	0.298006	0.0216397	0.000139097	2.59752e-06
chr9	139000501	139001000	10	57.2	NA	0	21.4448	0	471.579	0	437.901	0	0.254555	Inf	0.284569	0	5.9802e-05	8.71726e-07
chrX	185501	186000	10	64.8	NA	3.89397	97.4152	336.964	606.314	321.019	543.528	0.0204124	0.148519	0.572022	0.0720248	0.0466795	0.000163049	9.51088e-12
chrX	3263501	3264000	10	84.7	NA	0	22.5128	0	452.007	0	400.859	0	0.0294731	Inf	0.186907	0	6.02433e-05	9.57485e-08
chrX	3264501	3265000	10	91.3	NA	0	21.2504	0	440.395	0	386.265	0	0.0635861	Inf	0.313462	0	6.20335e-05	2.33609e-06
chrX	3734001	3734500	10	97.1	NA	0	21.8816	0	437.389	0	379.524	0	0.0141325	Inf	0.152941	0	6.11334e-05	1.29971e-08
chrX	3746501	3747000	10	46.8	NA	0.68717	20.6192	222.311	504.419	255.354	484.617	0.0199071	0.111773	2.25887	0.200047	0.0373746	0.000101806	2.38805e-12
chrX	13671001	13671500	10	59.8	NA	0	21.4608	0	482.27	0	449.614	0	0.126155	Inf	0.273693	0	6.02433e-05	6.11299e-07
chrX	14047501	14048000	10	77.9	NA	0	26.7208	0	475.094	0	425.27	0	0.00561236	Inf	0.0626581	0	5.84931e-05	4.15213e-10
chrX	15756001	15756500	10	65.3	NA	0.458114	20.1984	156.157	468.141	185.215	432.09	0.00350294	0.0141699	2.10819	0.107788	0.0254212	9.41094e-05	3.25648e-14
chrX	41301501	41302000	10	68.4	NA	0	26.9312	0	489.022	0	445.589	0	0.093873	Inf	0.218572	0	6.11334e-05	4.69814e-08
chrX	48372501	48373000	10	23	NA	0	25.6688	0	602.844	0	613.54	0	1.34561	Inf	0.22556	0	6.15822e-05	7.14351e-08
chrX	151088501	151089000	10	34.9	NA	0	22.3024	0	543.278	0	536.426	0	0.68279	Inf	0.317231	0	5.9802e-05	8.76715e-07
chrX	152965501	152966000	10	39.6	NA	0	21.04	0	524.305	0	512.319	0	0.521906	Inf	0.344452	0	5.93632e-05	1.76292e-06
chrX	153447501	153448000	10	42.3	NA	0.68717	24.8272	232.472	530.231	269.218	512.44	0.0129541	0.323566	1.61157	0.253467	0.0314698	0.000126205	3.87434e-07
chrY	478001	478500	10	19.3	NA	0	21.0933	0	338.301	0	407.218	0	7.16458	Inf	0.579497	0	4.5506e-05	1.34673e-07
chrY	478501	479000	10	16.9	NA	0	21.0933	0	350.827	0	424.262	0	2.00309	Inf	0.246032	0	5.10973e-05	1.80121e-06
chrY	1048001	1048500	10	20.6	NA	0	32.5189	0	349.983	0	413.968	0	3.78074	Inf	0.343042	0	5.30746e-05	1.80083e-07
chrY	2383001	2383500	10	20	NA	0	23.73	0	334.646	0	402.395	0	1.52855	Inf	0.285373	0	5.10973e-05	4.90662e-07
chrY	2497501	2498000	10	8.9	NA	0	20.2144	0	675.636	0	730.653	0	372141	Inf	0.357945	0	5.30746e-05	9.93503e-06
chrY	2564001	2564500	10	18.2	NA	0	21.0933	0	339.622	0	411.178	0	0.986263	Inf	0.210087	0	4.5506e-05	1.34673e-07
chrY	3143501	3144000	10	9.8	NA	0	34.2767	0	705.774	0	751.542	0	786987	Inf	0.306979	0	4.88003e-05	2.79342e-06
chrY	3873001	3873500	10	18.2	NA	0	21.0933	0	338.774	0	410.459	0	2.80632	Inf	0.359686	0	4.84254e-05	8.53805e-06
chrY	4928501	4929000	10	12.5	NA	3.05076	21.0933	383.32	544.719	468.339	603.23	40.9571	212162	1.71485	2.67935	0.0217087	7.36502e-05	9.53673e-06
chrY	5079501	5080000	10	2.6	NA	0	20.2144	0	675.636	0	790.191	0	128114	Inf	0.21002	0	4.04022e-05	1.09152e-07
chrY	5179501	5180000	10	12.8	NA	0	21.0933	0	577.936	0	630.243	0	261081	Inf	1.66078	0	4.84254e-05	8.53805e-06
chrY	5224001	5224500	10	14.9	NA	2.03384	24.6089	228.127	590.22	327.543	633.306	0.720704	631624	2.11106	2.08296	0.00105397	6.15822e-05	3.00503e-10
chrY	5388001	5388500	10	8.5	NA	7.11845	24.6089	568.927	680.438	647.015	736.948	2962.02	512886	1.0155	0.38631	0.0289096	0.000172134	5.78139e-06
chrY	5434001	5434500	10	11.2	NA	5.08461	36.9133	412.585	668.805	499.382	713.74	41.6727	2.83047e+06	1.13641	1.11269	0.00375697	0.000133341	4.42422e-07
chrY	5684501	5685000	10	29.4	NA	0	28.1245	0	300.869	0	355.12	0	0.352637	Inf	0.247721	0	5.42891e-05	1.59525e-06
chrY	5987501	5988000	10	13.4	NA	0	20.2144	0	402.495	0	479.293	0	29.4614	Inf	0.381586	0	5.30746e-05	9.93503e-06
chrY	6634001	6634500	10	13	NA	2.03384	39.55	380.165	592.527	463.388	641.863	56.5398	618958	2.10819	1.98026	0.00897761	0.000103802	1.13886e-06
chrY	6792001	6792500	10	23.3	NA	2.03384	44.8233	194.92	355.389	273.428	412.592	0.277024	7.99865	2.10819	0.453867	0.0400655	9.98385e-05	6.82979e-07
chrY	6992501	6993000	10	12	NA	5.08461	23.73	430.044	610.033	510.023	660.576	67.9172	714059	1.12913	1.56511	0.0135183	0.000124659	5.60679e-06
chrY	9910501	9911000	10	10.7	NA	0	32.5189	0	692.875	0	736.355	0	1.11188e+06	Inf	0.457416	0	4.13854e-05	6.2541e-06
chrY	9922001	9922500	10	9.7	NA	5.08461	35.1556	567.586	707.219	638.151	753.263	3070.94	244027	1.05409	0.166667	0.0177373	0.000115679	5.74159e-10
chrY	9952501	9953000	10	4.1	NA	4.06769	22.8511	552.042	682.634	675.524	774.085	2948.1	390443	1.29099	0.324336	0.0218305	0.000957714	6.37776e-06
chrY	9971501	9972000	10	12.1	NA	0	21.9722	0	651.639	0	695.447	0	1.35361e+06	Inf	1.03948	0	4.13854e-05	6.50914e-06
chrY	13122001	13122500	10	11.2	NA	7.11845	22.8511	528.381	667.923	596.76	712.992	1637.06	1.07573e+06	1.35113	0.696646	0.0201138	9.6624e-05	7.06105e-07
chrY	13136501	13137000	10	12.8	NA	7.11845	34.2767	408.102	566.089	487.79	620.2	37.4675	480656	1.14917	2.77327	0.0213068	0.000121609	4.76146e-06
chrY	13501001	13501500	10	10.8	NA	11.1861	40.4289	586.495	698.207	647.76	740.425	4633.08	3.62008e+06	0.986929	0.751738	0.0272494	8.2273e-05	8.84496e-06
chrY	13583501	13584000	10	9.8	NA	2.03384	53.6122	459.778	728.452	546.891	770.768	1094.37	3.00623e+06	2.95773	0.403241	0.00260122	9.6624e-05	3.33049e-07
chrY	13949001	13949500	10	13.1	NA	0	20.2144	0	600.748	0	648.461	0	986614	Inf	2.16476	0	3.31767e-05	1.91453e-06
chrY	14373501	14374000	10	13.4	NA	2.03384	53.6122	265.967	472.324	365.58	538.491	2.13015	843.696	2.10819	0.600742	0.0143183	0.000103133	3.32696e-06
chrY	14558501	14559000	10	39.9	NA	0	29.8822	0	280.67	0	323.221	0	0.334604	Inf	0.343773	0	4.04022e-05	1.45895e-06
chrY	14575001	14575500	10	18.9	NA	0	25.4878	0	348.25	0	416.666	0	7.22865	Inf	0.488968	0	5.10973e-05	6.99207e-06
chrY	15236001	15236500	10	9.4	NA	0	32.5189	0	702.77	0	751.011	0	738181	Inf	0.313379	0	4.88003e-05	3.31843e-06
chrY	15406501	15407000	10	12.4	NA	2.03384	33.3978	311.995	568.018	408.83	623.371	7.98612	476847	2.10819	2.67046	0.00518389	0.000101147	2.21539e-06
chrY	15513501	15514000	10	9.8	NA	13.22	39.55	634.146	713.941	693.523	758.465	2579.59	518557	0.371574	0.215961	0.0409928	0.000112085	5.97011e-07
chrY	15579001	15579500	10	10	NA	0	23.73	0	673.259	0	722.999	0	1.42329e+06	Inf	0.72979	0	5.72064e-05	8.53805e-06
chrY	15749001	15749500	10	7.4	NA	9.15229	33.3978	608.531	704.292	688.437	763.876	1105.54	585664	0.351364	0.271788	0.0336075	6.76507e-05	6.02695e-06
chrY	16277001	16277500	10	9.4	NA	7.11845	26.3667	591.024	690.801	659.702	740.864	2579.59	244027	0.690066	0.222222	0.0331096	0.000101806	3.23511e-07
chrY	16394001	16394500	10	5.8	NA	0	34.2767	0	705.774	0	776.92	0	786987	Inf	0.306979	0	5.10973e-05	2.79342e-06
chrY	17826001	17826500	10	10.7	NA	4.06769	21.9722	380.679	655.481	475.227	704.654	22.2884	1.09224e+06	1.3139	0.872965	0.00300132	0.000380107	1.95715e-06
chrY	19303501	19304000	10	13.5	NA	6.10153	20.2144	408.091	541.068	484.662	596.411	34.7006	215404	1.1061	2.87808	0.0330256	9.6624e-05	4.12202e-06
chrY	21873001	21873500	10	8	NA	3.05076	27.2456	532.002	688.938	619.515	747.088	5036.34	1.14006e+06	2.24983	0.496255	0.0146605	0.00033667	7.47258e-06
chrY	22155001	22155500	10	21.9	NA	0	20.2144	0	315.683	0	381.929	0	1.48002	Inf	0.391474	0	4.04022e-05	1.09152e-07
chrY	22657001	22657500	10	6	NA	5.08461	22.8511	567.586	682.634	666.291	755.662	3070.94	146416	1.05409	0.198615	0.0272881	0.000109969	2.95683e-07
chrY	23138001	23138500	10	5.4	NA	0	21.0933	0	678.065	0	756.887	0	268430	Inf	0.291336	0	5.10973e-05	1.80121e-06
chrY	23421001	23421500	10	10.2	NA	4.06769	28.1245	552.042	694.484	622.135	740.035	2948.1	585664	1.29099	0.322749	0.0177373	0.000130929	3.53961e-06
chrY	24187001	24187500	10	7	NA	0	22.8511	0	682.634	0	748.204	0	390443	Inf	0.324336	0	3.28994e-05	4.41586e-06
chrY	24381001	24381500	10	14.3	NA	0	36.0345	0	421.673	0	492.406	0	66.8154	Inf	0.410646	0	5.72064e-05	3.78693e-07
chrY	24403001	24403500	10	6.6	NA	0	20.2144	0	675.636	0	745.119	0	372141	Inf	0.357945	0	5.30746e-05	9.93503e-06
chrY	26425001	26425500	10	13.3	NA	0	23.73	0	413.392	0	488.894	0	23.0306	Inf	0.278735	0	4.04022e-05	2.6917e-08
chrY	26474501	26475000	10	7.9	NA	0	26.3667	0	690.801	0	749.275	0	610067	Inf	0.351364	0	4.73141e-05	8.53805e-06
chrY	26490501	26491000	10	12.9	NA	0	22.8511	0	564.646	0	618.599	0	483850	Inf	2.85374	0	4.5506e-05	6.71386e-08
chrY	26967501	26968000	10	13.6	NA	0	26.3667	0	430.383	0	502.218	0	238.826	Inf	0.666483	0	4.84254e-05	1.78105e-07
chrY	27497001	27497500	10	12.6	NA	0	28.1245	0	580.891	0	633.51	0	860749	Inf	2.86335	0	5.42891e-05	1.59525e-06
chrY	27532501	27533000	10	13.4	NA	8.13537	26.3667	433.888	601.259	506.791	647.799	39.8864	860757	0.818846	2.00395	0.0166593	8.62786e-05	4.97323e-07
chrY	28353001	28353500	10	10.5	NA	7.11845	28.1245	572.158	686.976	637.354	732.267	2710.79	1.4209e+06	0.927434	0.573396	0.0270046	0.000109969	4.31379e-06
chrY	28381001	28381500	10	7.2	NA	0	20.2144	0	675.636	0	740.909	0	372141	Inf	0.357945	0	5.30746e-05	9.93503e-06
chrY	28538501	28539000	10	19.7	NA	10.1692	50.0967	317.158	591.376	386.054	620.775	1.6844	1.35777e+06	0.899029	2.9927	0.00370765	0.000148514	1.18166e-08
chrY	28774501	28775000	10	14.7	NA	3.05076	22.8511	290.911	561.785	381.133	609.854	2.56019	489496	1.61556	3.0179	0.00427213	0.000494591	3.17494e-06
chrY	58984501	58985000	10	13.2	NA	646.762	1054.67	730.738	806.039	757.304	822.133	170044	1.14181e+09	0.753949	2.01811	0.0326654	0.000180635	1.30606e-06
chrY	58991501	58992000	10	11.4	NA	362.024	637.195	781.939	845.523	808.949	862.699	1.34252e+06	8.33429e+08	1.0158	0.86323	0.0341072	0.000179623	2.69723e-06
chrY	59258001	59258500	10	12.1	NA	0	20.2144	0	445.179	0	520.417	0	156.956	Inf	0.416911	0	5.30746e-05	9.93503e-06
chrY	59307501	59308000	10	23.9	NA	0	21.0933	0	305.052	0	368.687	0	0.508005	Inf	0.276315	0	5.10973e-05	1.80121e-06
chrY	59363001	59363500	10	3.4	NA	8.13537	32.5189	591.656	697.991	719.804	796.162	2474.46	1.11099e+06	0.669758	0.418033	0.0294562	9.34886e-05	1.90132e-07
