# Supplementary material for: Global Analysis of DNA Methylation by Methyl-Capture Sequencing Reveals Epigenetic Control of Cisplatin Resistance in Ovarian Cancer Cell
Source: PLoS One. 2011 Dec 22;6(12):e29450. doi: 10.1371/journal.pone.0029450 (PMC3245283; doi:10.1371/journal.pone.0029450)
Supplement: Table S3 — Hypermethylated DMRs within 5 kb of transcription start sites in the A2780CP cell line. (XLS) [file pone.0029450.s003.xls]

## Sheet: A2780CP.peak.txt
Table S3. Hypermethylated DMRs within 5K bps of transcription start sites in A2780CP cell line
Chr	start	end	rpm_A2780CP	rpm_A2780	ratio	p.value.wilcox	p.value.ttest	Ensembl	start_position	end_position	insideFeature	distancetoFeature	shortestDistance	name	data from Li et al. (GSM385747), log2 ratios	Description	Entrez	GO	KEGG	Reactome Pathway ID	Reactome Pathway Name
chr1	214159501	214160000	32.8595	0	Inf	6.29e-05	1.1e-07	ENSG00000117707	214156524	214214596	inside	2977	2977	PROX1	0.980115	prospero homeobox 1 [Source:HGNC Symbol;Acc:9459]	IPR007738	GO:0001709,GO:0001945,GO:0003677,GO:0003704,GO:0005634,GO:0006355,GO:0007275,GO:0007398,GO:0008285,GO:0009887,GO:0030528,GO:0045446,GO:0045449
chr3	179754001	179754500	24.9366	0	Inf	6.2e-05	7.3e-07	ENSG00000114757	179512746	179754841	inside	840	341	PEX5L	0.797781	peroxisomal biogenesis factor 5-like [Source:HGNC Symbol;Acc:30024]	51555	GO:0005488,GO:0005737,GO:0016020
chr20	20350501	20351000	41.7887	1.25769	44.1791	0.000139097	2.68e-07	ENSG00000173404	20348765	20351590	inside	1736	590	INSM1	0.773963	insulinoma-associated 1 [Source:HGNC Symbol;Acc:6090]	3642	GO:0003676,GO:0003677,GO:0005622,GO:0005634,GO:0006350,GO:0006355,GO:0008270,GO:0030154,GO:0031018,GO:0045735,GO:0046872
chr11	133939501	133940000	30.8484	0	Inf	6.29e-05	4.15e-07	ENSG00000166086	133938820	134021636	inside	681	681	JAM3	0.725685	junctional adhesion molecule 3 [Source:HGNC Symbol;Acc:15532]	83700	GO:0016020,GO:0016021	hsa04514,hsa04530,hsa04670,hsa05120	1.09582e+17	Hemostasis,Signaling in Immune system,Cell surface interactions at the vascular wall
chr15	44068501	44069000	31.8794	0	Inf	5.47e-05	2.01e-09	ENSG00000140264	44069285	44094787	upstream	-784	285	SERF2	0.715338	small EDRK-rich factor 2 [Source:HGNC Symbol;Acc:10757]	10169|25764
chr13	110960501	110961000	49.5939	2.67537	25.5143	0.000152053	1.04e-08	ENSG00000187498	110801318	110959496	upstream	-1005	1005	COL4A1	0.708351	collagen, type IV, alpha 1 [Source:HGNC Symbol;Acc:2202]	1282	GO:0005201,GO:0005576,GO:0005581,GO:0005587,GO:0005604,GO:0005737,GO:0006817	hsa01430,hsa04510,hsa04512,hsa05222
chr18	20513501	20514000	23.0555	0	Inf	5.72e-05	1.61e-06	ENSG00000101773	20513290	20606449	inside	211	211	RBBP8	0.701548	retinoblastoma binding protein 8 [Source:HGNC Symbol;Acc:9891]	5932	GO:0000075,GO:0000082,GO:0001835,GO:0005515,GO:0005634,GO:0006281,GO:0006357
chr18	20514001	20514500	92.6411	0	Inf	6.29e-05	8.07e-08	ENSG00000101773	20513290	20606449	inside	711	711	RBBP8	0.701548	retinoblastoma binding protein 8 [Source:HGNC Symbol;Acc:9891]	5932	GO:0000075,GO:0000082,GO:0001835,GO:0005515,GO:0005634,GO:0006281,GO:0006357
chr6	151815501	151816000	24.9095	0	Inf	6.29e-05	4.61e-08	ENSG00000120262	151815175	151942328	inside	326	326	C6orf97	0.692383	chromosome 6 open reading frame 97 [Source:HGNC Symbol;Acc:21177]	21177
chr1	228136001	228136500	20.133	0	Inf	6.34e-05	3.27e-06	ENSG00000143816	228106357	228135631	upstream	-370	370	WNT9A	0.690661	wingless-type MMTV integration site family, member 9A [Source:HGNC Symbol;Acc:12778]	7483	GO:0004871,GO:0005201,GO:0005576,GO:0005578,GO:0007223,GO:0007267,GO:0007275	hsa04310,hsa04340,hsa04916,hsa05217
chr5	115911001	115911500	33.8622	0.504764	43.0053	0.000126205	3.02e-06	ENSG00000092421	115779251	115910551	upstream	-450	450	SEMA6A	0.679941	sema domain, transmembrane domain (TM), and cytoplasmic domain, (semaphorin) 6A [Source:HGNC Symbol;Acc:10738]	57556	GO:0004872,GO:0005515,GO:0006915,GO:0007010,GO:0007166,GO:0007275,GO:0007399,GO:0007411,GO:0009887,GO:0016020,GO:0016021,GO:0030154,GO:0030424	hsa04360
chr13	27999001	27999500	28.4436	0	Inf	6.11e-05	3.81e-06	ENSG00000122034	27998681	28009958	inside	320	320	GTF3A	0.649131	general transcription factor IIIA [Source:HGNC Symbol;Acc:4662]		GO:0003676,GO:0003677,GO:0003709,GO:0003723,GO:0005622,GO:0005634,GO:0006350,GO:0006355,GO:0006383,GO:0008270,GO:0009303,GO:0046872		7.41587e+19	RNA Polymerase III Transcription,Transcription,RNA Polymerase III Transcription Initiation,RNA Polymerase III Transcription Initiation From Type 1 Promoter
chr13	112720001	112720500	48.8646	2.37811	27.0359	0.000107883	5.29e-07	ENSG00000182968	112721913	112726020	upstream	-1912	1413	SOX1	0.624347	SRY (sex determining region Y)-box 1 [Source:HGNC Symbol;Acc:11189]	11189	GO:0000785,GO:0003677,GO:0003700,GO:0003735,GO:0005198,GO:0005622,GO:0005634,GO:0005840,GO:0006325,GO:0006355,GO:0006412,GO:0016020,GO:0016068,GO:0019028,GO:0042309,GO:0050825,GO:0050826,GO:0051260
chr13	112722001	112722500	26.2556	0.89179	38.2745	0.000120106	5.31e-07	ENSG00000182968	112721913	112726020	inside	88	88	SOX1	0.624347	SRY (sex determining region Y)-box 1 [Source:HGNC Symbol;Acc:11189]	11189	GO:0000785,GO:0003677,GO:0003700,GO:0003735,GO:0005198,GO:0005622,GO:0005634,GO:0005840,GO:0006325,GO:0006355,GO:0006412,GO:0016020,GO:0016068,GO:0019028,GO:0042309,GO:0050825,GO:0050826,GO:0051260
chr19	58661501	58662000	25.7177	0	Inf	6.11e-05	4.66e-07	ENSG00000181894	58637697	58662148	inside	647	148	ZNF329	0.624107	zinc finger protein 329 [Source:HGNC Symbol;Acc:14209]	79673	GO:0003676,GO:0003677,GO:0005622,GO:0005634,GO:0008270,GO:0046872
chr5	174148501	174149000	33.4788	0	Inf	6.29e-05	1.11e-08	ENSG00000120149	174151536	174157902	upstream	-3035	2536	MSX2	0.568876	msh homeobox 2 [Source:HGNC Symbol;Acc:7392]	4488	GO:0001501,GO:0003700,GO:0005515,GO:0005634,GO:0006355,GO:0007275,GO:0030326,GO:0043565
chr17	64962001	64962500	24.7195	0.980312	31.3303	0.000133341	8.02e-11	ENSG00000075461	64961013	65029518	inside	988	988	CACNG4	0.560137	calcium channel, voltage-dependent, gamma subunit 4 [Source:HGNC Symbol;Acc:1408]	27092	GO:0005198,GO:0005244,GO:0005245,GO:0005509,GO:0005887,GO:0005923,GO:0006811,GO:0006816,GO:0016020,GO:0016021,GO:0019226	hsa04010	210500	Neuronal Glutamate cycle
chr5	34657501	34658000	35.14	1.00953	22.0796	0.000139097	2.8e-07	ENSG00000039560	34656518	34832716	inside	983	983	RAI14	0.557153	retinoic acid induced 14 [Source:HGNC Symbol;Acc:14873]	26064	GO:0005515,GO:0005737,GO:0005739,GO:0005856
chr7	74070501	74071000	31.4484	0	Inf	6.29e-05	2.46e-07	ENSG00000077809	74071994	74175026	upstream	-1493	994	GTF2I	0.546408	general transcription factor IIi [Source:HGNC Symbol;Acc:4659]	732437|IPR004212	GO:0003700,GO:0005515,GO:0005634,GO:0005737,GO:0006350,GO:0006355,GO:0006367,GO:0007165,GO:0016251
chr17	46683501	46684000	43.3086	0.816927	68.4307	0.000140775	3.34e-08	ENSG00000108511	46673114	46682354	upstream	-1147	1147	HOXB6	0.546098	homeobox B6 [Source:HGNC Symbol;Acc:5117]	3216	GO:0003677,GO:0003700,GO:0005634,GO:0006355,GO:0007275,GO:0008595,GO:0043565
chr17	46679001	46679500	35.7939	0	Inf	6.29e-05	8.39e-07	ENSG00000108511	46673114	46682354	inside	3353	2854	HOXB6	0.546098	homeobox B6 [Source:HGNC Symbol;Acc:5117]	3216	GO:0003677,GO:0003700,GO:0005634,GO:0006355,GO:0007275,GO:0008595,GO:0043565
chr19	19029001	19029500	24.2175	0.993366	25.8479	0.000123891	1.9e-08	ENSG00000105669	19010323	19030199	inside	1198	699	COPE	0.529453	coatomer protein complex, subunit epsilon [Source:HGNC Symbol;Acc:2234]	11316	GO:0005198,GO:0005515,GO:0005737,GO:0005783,GO:0005794,GO:0006461,GO:0006888,GO:0006890,GO:0006891,GO:0008565,GO:0015031,GO:0016020,GO:0030126,GO:0030137		1.99983e+17	Golgi to ER Retrograde Transport,Membrane Trafficking,COPI Mediated Transport
chr11	77301501	77302000	34.5942	1.35019	30.6645	0.000126205	2.68e-08	ENSG00000178301	77300680	77320691	inside	821	821	AQP11	0.529139	aquaporin 11 [Source:HGNC Symbol;Acc:19940]	282679	GO:0005215,GO:0006810,GO:0016020,GO:0016021
chr19	571001	571500	32.3614	1.49005	26.3472	0.000135785	1.87e-13	ENSG00000172270	571325	583492	overlapStart	-324	175	BSG	0.529139	basigin (Ok blood group) [Source:HGNC Symbol;Acc:1116]	682	GO:0004871,GO:0005021,GO:0005515,GO:0005524,GO:0005529,GO:0005537,GO:0006468,GO:0007166,GO:0016020,GO:0016021		1.09582e+23	Hemostasis,Signaling in Immune system,Cell surface interactions at the vascular wall,Basigin interactions
chr11	32458001	32458500	40.3232	0.385767	141.086	0.000103802	8.81e-10	ENSG00000184937	32409321	32457176	upstream	-825	825	WT1	0.522562	Wilms tumor 1 [Source:HGNC Symbol;Acc:12796]	7490	GO:0003676,GO:0003677,GO:0003700,GO:0005622,GO:0005634,GO:0006350,GO:0006355,GO:0007049,GO:0008270,GO:0045786,GO:0046872
chr11	32457501	32458000	37.6791	0	Inf	6.29e-05	1.85e-06	ENSG00000184937	32409321	32457176	upstream	-325	325	WT1	0.522562	Wilms tumor 1 [Source:HGNC Symbol;Acc:12796]	7490	GO:0003676,GO:0003677,GO:0003700,GO:0005622,GO:0005634,GO:0006350,GO:0006355,GO:0007049,GO:0008270,GO:0045786,GO:0046872
chr6	19837001	19837500	20.9583	0	Inf	6.29e-05	1.43e-06	ENSG00000172201	19837617	19840915	upstream	-616	117	ID4	0.521458	inhibitor of DNA binding 4, dominant negative helix-loop-helix protein [Source:HGNC Symbol;Acc:5363]	5363	GO:0003714,GO:0005515,GO:0005634,GO:0006357,GO:0007405,GO:0008284,GO:0016481,GO:0030528,GO:0042309,GO:0045449,GO:0045665,GO:0048712,GO:0050825,GO:0050826
chrX	117480501	117481000	21.3023	1.052	30.5959	0.000126983	6.95e-07	ENSG00000131725	117480042	117583924	inside	459	459	WDR44	0.520149	WD repeat domain 44 [Source:HGNC Symbol;Acc:30512]	54521	GO:0001584,GO:0005737,GO:0005768,GO:0005794,GO:0007186,GO:0016020,GO:0016021
chr15	27016501	27017000	35.7049	0	Inf	5.85e-05	3.56e-10	ENSG00000166206	26788693	27018924	inside	2423	1924	GABRB3	0.504279	gamma-aminobutyric acid (GABA) A receptor, beta 3 [Source:HGNC Symbol;Acc:4083]	2562	GO:0004890,GO:0005216,GO:0005230,GO:0005254,GO:0005515,GO:0005886,GO:0005887,GO:0006810,GO:0006811,GO:0006821,GO:0007165,GO:0007214,GO:0016020,GO:0016021,GO:0030054,GO:0030594,GO:0031404,GO:0043195,GO:0045202,GO:0045211,GO:0051932	hsa04080
chr14	61120001	61120500	57.0157	0	Inf	6.25e-05	7.69e-09	ENSG00000126778	61111415	61116180	upstream	-3821	3821	SIX1	0.501248	SIX homeobox 1 [Source:HGNC Symbol;Acc:10887]	6495	GO:0001657,GO:0003700,GO:0005515,GO:0005634,GO:0005667,GO:0006355,GO:0007389,GO:0007519,GO:0007605,GO:0030855,GO:0030878,GO:0042472,GO:0043565,GO:0045664,GO:0048538,GO:0048704,GO:0051451
chr14	61119501	61120000	70.6184	0	Inf	6.2e-05	1.64e-11	ENSG00000126778	61111415	61116180	upstream	-3321	3321	SIX1	0.501248	SIX homeobox 1 [Source:HGNC Symbol;Acc:10887]	6495	GO:0001657,GO:0003700,GO:0005515,GO:0005634,GO:0005667,GO:0006355,GO:0007389,GO:0007519,GO:0007605,GO:0030855,GO:0030878,GO:0042472,GO:0043565,GO:0045664,GO:0048538,GO:0048704,GO:0051451
chr14	61119001	61119500	83.6423	0	Inf	6.29e-05	4.83e-09	ENSG00000126778	61111415	61116180	upstream	-2821	2821	SIX1	0.501248	SIX homeobox 1 [Source:HGNC Symbol;Acc:10887]	6495	GO:0001657,GO:0003700,GO:0005515,GO:0005634,GO:0005667,GO:0006355,GO:0007389,GO:0007519,GO:0007605,GO:0030855,GO:0030878,GO:0042472,GO:0043565,GO:0045664,GO:0048538,GO:0048704,GO:0051451
chr14	61118501	61119000	111.716	0	Inf	6.34e-05	9.46e-09	ENSG00000126778	61111415	61116180	upstream	-2321	2321	SIX1	0.501248	SIX homeobox 1 [Source:HGNC Symbol;Acc:10887]	6495	GO:0001657,GO:0003700,GO:0005515,GO:0005634,GO:0005667,GO:0006355,GO:0007389,GO:0007519,GO:0007605,GO:0030855,GO:0030878,GO:0042472,GO:0043565,GO:0045664,GO:0048538,GO:0048704,GO:0051451
chr14	61117001	61117500	32.1256	0	Inf	6.11e-05	8.54e-07	ENSG00000126778	61111415	61116180	upstream	-821	821	SIX1	0.501248	SIX homeobox 1 [Source:HGNC Symbol;Acc:10887]	6495	GO:0001657,GO:0003700,GO:0005515,GO:0005634,GO:0005667,GO:0006355,GO:0007389,GO:0007519,GO:0007605,GO:0030855,GO:0030878,GO:0042472,GO:0043565,GO:0045664,GO:0048538,GO:0048704,GO:0051451
chr14	61114001	61114500	84.8	0	Inf	6.25e-05	6.09e-08	ENSG00000126778	61111415	61116180	inside	2179	1680	SIX1	0.501248	SIX homeobox 1 [Source:HGNC Symbol;Acc:10887]	6495	GO:0001657,GO:0003700,GO:0005515,GO:0005634,GO:0005667,GO:0006355,GO:0007389,GO:0007519,GO:0007605,GO:0030855,GO:0030878,GO:0042472,GO:0043565,GO:0045664,GO:0048538,GO:0048704,GO:0051451
chr2	237079501	237080000	23.8131	0	Inf	6.34e-05	5.99e-08	ENSG00000168505	237073879	237076652	upstream	-2849	2849	GBX2	0.501086	gastrulation brain homeobox 2 [Source:HGNC Symbol;Acc:4186]	2637	GO:0001569,GO:0001755,GO:0003700,GO:0005634,GO:0006355,GO:0007411,GO:0030902,GO:0035239,GO:0042472,GO:0043565,GO:0048483
chr2	237078001	237078500	40.0836	1.32051	21.4762	0.000166842	2.35e-08	ENSG00000168505	237073879	237076652	upstream	-1349	1349	GBX2	0.501086	gastrulation brain homeobox 2 [Source:HGNC Symbol;Acc:4186]	2637	GO:0001569,GO:0001755,GO:0003700,GO:0005634,GO:0006355,GO:0007411,GO:0030902,GO:0035239,GO:0042472,GO:0043565,GO:0048483
chr13	98796501	98797000	39.3834	1.78358	22.8477	0.000138263	1.16e-06	ENSG00000152767	98795434	99102023	inside	1067	1067	FARP1	0.490162	FERM, RhoGEF (ARHGEF) and pleckstrin domain protein 1 (chondrocyte-derived) [Source:HGNC Symbol;Acc:3591]	3591	GO:0003872,GO:0005085,GO:0005089,GO:0005488,GO:0005622,GO:0005737,GO:0005856,GO:0005945,GO:0006096,GO:0008092,GO:0019898,GO:0035023
chr17	59473001	59473500	22.1487	0.653541	38.8943	0.000136608	2.94e-06	ENSG00000121068	59477257	59486827	upstream	-4256	3757	TBX2	0.481514	T-box 2 [Source:HGNC Symbol;Acc:11597]	6909	GO:0000122,GO:0003007,GO:0003700,GO:0005337,GO:0005515,GO:0005634,GO:0005667,GO:0006350,GO:0006355,GO:0006810,GO:0007275,GO:0007521,GO:0007569,GO:0008284,GO:0016020,GO:0016564,GO:0030879,GO:0042309,GO:0043565,GO:0048738,GO:0050825,GO:0050826
chr17	59475001	59475500	46.4727	1.79724	36.5611	8.74e-05	2.58e-06	ENSG00000121068	59477257	59486827	upstream	-2256	1757	TBX2	0.481514	T-box 2 [Source:HGNC Symbol;Acc:11597]	6909	GO:0000122,GO:0003007,GO:0003700,GO:0005337,GO:0005515,GO:0005634,GO:0005667,GO:0006350,GO:0006355,GO:0006810,GO:0007275,GO:0007521,GO:0007569,GO:0008284,GO:0016020,GO:0016564,GO:0030879,GO:0042309,GO:0043565,GO:0048738,GO:0050825,GO:0050826
chr17	59475501	59476000	45.8795	0.490156	122.061	0.000126983	6.73e-07	ENSG00000121068	59477257	59486827	upstream	-1756	1257	TBX2	0.481514	T-box 2 [Source:HGNC Symbol;Acc:11597]	6909	GO:0000122,GO:0003007,GO:0003700,GO:0005337,GO:0005515,GO:0005634,GO:0005667,GO:0006350,GO:0006355,GO:0006810,GO:0007275,GO:0007521,GO:0007569,GO:0008284,GO:0016020,GO:0016564,GO:0030879,GO:0042309,GO:0043565,GO:0048738,GO:0050825,GO:0050826
chr17	59478001	59478500	34.4096	0	Inf	5.98e-05	1.35e-10	ENSG00000121068	59477257	59486827	inside	744	744	TBX2	0.481514	T-box 2 [Source:HGNC Symbol;Acc:11597]	6909	GO:0000122,GO:0003007,GO:0003700,GO:0005337,GO:0005515,GO:0005634,GO:0005667,GO:0006350,GO:0006355,GO:0006810,GO:0007275,GO:0007521,GO:0007569,GO:0008284,GO:0016020,GO:0016564,GO:0030879,GO:0042309,GO:0043565,GO:0048738,GO:0050825,GO:0050826
chr17	59478501	59479000	43.5064	0	Inf	6.29e-05	7.41e-09	ENSG00000121068	59477257	59486827	inside	1244	1244	TBX2	0.481514	T-box 2 [Source:HGNC Symbol;Acc:11597]	6909	GO:0000122,GO:0003007,GO:0003700,GO:0005337,GO:0005515,GO:0005634,GO:0005667,GO:0006350,GO:0006355,GO:0006810,GO:0007275,GO:0007521,GO:0007569,GO:0008284,GO:0016020,GO:0016564,GO:0030879,GO:0042309,GO:0043565,GO:0048738,GO:0050825,GO:0050826
chr17	59479001	59479500	24.5218	0.490156	54.4181	0.000126205	1.92e-06	ENSG00000121068	59477257	59486827	inside	1744	1744	TBX2	0.481514	T-box 2 [Source:HGNC Symbol;Acc:11597]	6909	GO:0000122,GO:0003007,GO:0003700,GO:0005337,GO:0005515,GO:0005634,GO:0005667,GO:0006350,GO:0006355,GO:0006810,GO:0007275,GO:0007521,GO:0007569,GO:0008284,GO:0016020,GO:0016564,GO:0030879,GO:0042309,GO:0043565,GO:0048738,GO:0050825,GO:0050826
chr17	59480501	59481000	25.7083	0	Inf	6.16e-05	7.13e-09	ENSG00000121068	59477257	59486827	inside	3244	3244	TBX2	0.481514	T-box 2 [Source:HGNC Symbol;Acc:11597]	6909	GO:0000122,GO:0003007,GO:0003700,GO:0005337,GO:0005515,GO:0005634,GO:0005667,GO:0006350,GO:0006355,GO:0006810,GO:0007275,GO:0007521,GO:0007569,GO:0008284,GO:0016020,GO:0016564,GO:0030879,GO:0042309,GO:0043565,GO:0048738,GO:0050825,GO:0050826
chr17	59481001	59481500	47.857	0	Inf	6.29e-05	4.09e-07	ENSG00000121068	59477257	59486827	inside	3744	3744	TBX2	0.481514	T-box 2 [Source:HGNC Symbol;Acc:11597]	6909	GO:0000122,GO:0003007,GO:0003700,GO:0005337,GO:0005515,GO:0005634,GO:0005667,GO:0006350,GO:0006355,GO:0006810,GO:0007275,GO:0007521,GO:0007569,GO:0008284,GO:0016020,GO:0016564,GO:0030879,GO:0042309,GO:0043565,GO:0048738,GO:0050825,GO:0050826
chr17	59481501	59482000	28.0814	0	Inf	6.34e-05	4.29e-06	ENSG00000121068	59477257	59486827	inside	4244	4244	TBX2	0.481514	T-box 2 [Source:HGNC Symbol;Acc:11597]	6909	GO:0000122,GO:0003007,GO:0003700,GO:0005337,GO:0005515,GO:0005634,GO:0005667,GO:0006350,GO:0006355,GO:0006810,GO:0007275,GO:0007521,GO:0007569,GO:0008284,GO:0016020,GO:0016564,GO:0030879,GO:0042309,GO:0043565,GO:0048738,GO:0050825,GO:0050826
chr13	48612501	48613000	36.8308	0.594527	148.108	0.00010927	8.17e-06	ENSG00000136159	48611703	48621282	inside	798	798	NUDT15	0.480294	nudix (nucleoside diphosphate linked moiety X)-type motif 15 [Source:HGNC Symbol;Acc:23063]	55270	GO:0000287,GO:0016787,GO:0030145
chr18	29599501	29600000	38.9847	1.7642	41.995	0.000142468	4.77e-06	ENSG00000101695	29598335	29653176	inside	1166	1166	RNF125	0.473641	ring finger protein 125 [Source:HGNC Symbol;Acc:21150]	54941	GO:0000151,GO:0004842,GO:0005515,GO:0005622,GO:0006512,GO:0006955,GO:0008270,GO:0016567,GO:0016874,GO:0046872
chr18	903501	904000	63.2978	0	Inf	6.2e-05	2.24e-07	ENSG00000141433	904944	912173	upstream	-1443	944	ADCYAP1	0.47	adenylate cyclase activating polypeptide 1 (pituitary) [Source:HGNC Symbol;Acc:241]	116	GO:0005057,GO:0005179,GO:0005184,GO:0005576,GO:0005625,GO:0007190,GO:0007267,GO:0007565,GO:0045786		1.6652e+17	Signalling by NGF,Activation of TRKA receptors,NGF-independant TRKA activation
chr18	904001	904500	97.2522	2.11704	78.8229	0.000140775	5.56e-06	ENSG00000141433	904944	912173	upstream	-943	444	ADCYAP1	0.47	adenylate cyclase activating polypeptide 1 (pituitary) [Source:HGNC Symbol;Acc:241]	116	GO:0005057,GO:0005179,GO:0005184,GO:0005576,GO:0005625,GO:0007190,GO:0007267,GO:0007565,GO:0045786		1.6652e+17	Signalling by NGF,Activation of TRKA receptors,NGF-independant TRKA activation
chr18	904501	905000	85.5149	2.11704	68.9174	0.000142468	2.93e-07	ENSG00000141433	904944	912173	overlapStart	-443	56	ADCYAP1	0.47	adenylate cyclase activating polypeptide 1 (pituitary) [Source:HGNC Symbol;Acc:241]	116	GO:0005057,GO:0005179,GO:0005184,GO:0005576,GO:0005625,GO:0007190,GO:0007267,GO:0007565,GO:0045786		1.6652e+17	Signalling by NGF,Activation of TRKA receptors,NGF-independant TRKA activation
chr18	906001	906500	47.7877	0	Inf	6.11e-05	2.16e-07	ENSG00000141433	904944	912173	inside	1057	1057	ADCYAP1	0.47	adenylate cyclase activating polypeptide 1 (pituitary) [Source:HGNC Symbol;Acc:241]	116	GO:0005057,GO:0005179,GO:0005184,GO:0005576,GO:0005625,GO:0007190,GO:0007267,GO:0007565,GO:0045786		1.6652e+17	Signalling by NGF,Activation of TRKA receptors,NGF-independant TRKA activation
chr18	906501	907000	73.7775	5.29261	22.6896	0.000145036	2.3e-06	ENSG00000141433	904944	912173	inside	1557	1557	ADCYAP1	0.47	adenylate cyclase activating polypeptide 1 (pituitary) [Source:HGNC Symbol;Acc:241]	116	GO:0005057,GO:0005179,GO:0005184,GO:0005576,GO:0005625,GO:0007190,GO:0007267,GO:0007565,GO:0045786		1.6652e+17	Signalling by NGF,Activation of TRKA receptors,NGF-independant TRKA activation
chr19	50195501	50196000	20.3598	0.993366	22.0565	0.000142468	1.17e-08	ENSG00000169169	50194401	50216988	inside	1100	1100	CPT1C	0.459766	carnitine palmitoyltransferase 1C [Source:HGNC Symbol;Acc:18540]	126129	GO:0004095,GO:0005739,GO:0006629,GO:0006631,GO:0008415,GO:0016020,GO:0016021,GO:0016740,GO:0019867	hsa00071,hsa03320,hsa04920
chr12	5018501	5019000	26.9198	1.64044	20.4253	0.00012934	1.51e-08	ENSG00000111262	5019073	5027422	upstream	-572	73	KCNA1	0.455309	potassium voltage-gated channel, shaker-related subfamily, member 1 (episodic ataxia with myokymia) [Source:HGNC Symbol;Acc:6218]	3736	GO:0005216,GO:0005244,GO:0005249,GO:0005251,GO:0005515,GO:0005624,GO:0006811,GO:0006813,GO:0006936,GO:0007268,GO:0008076,GO:0015079,GO:0016020,GO:0016021,GO:0030955
chr3	28389501	28390000	21.352	0	Inf	6.34e-05	5.59e-06	ENSG00000163512	28356494	28390618	inside	1117	618	AZI2	0.453259	5-azacytidine induced 2 [Source:HGNC Symbol;Acc:24002]	24002	GO:0005737,GO:0007249
chr5	523501	524000	27.9842	0.673019	25.2123	0.000138263	4.23e-10	ENSG00000066230	473425	524447	inside	946	447	SLC9A3	0.451454	solute carrier family 9 (sodium/hydrogen exchanger), member 3 [Source:HGNC Symbol;Acc:11073]	11073	GO:0002028,GO:0005515,GO:0006811,GO:0006814,GO:0006885,GO:0006898,GO:0007623,GO:0015297,GO:0015299,GO:0015385,GO:0016020,GO:0016021,GO:0016324,GO:0031402,GO:0031526
chr12	65005001	65005500	26.7078	0	Inf	5.89e-05	2.44e-06	ENSG00000153179	65004293	65089192	inside	708	708	RASSF3	0.450922	Ras association (RalGDS/AF-6) domain family member 3 [Source:HGNC Symbol;Acc:14271]	283349	GO:0005515,GO:0005737,GO:0005874,GO:0007165
chr2	85554001	85554500	22.8433	0	Inf	6.29e-05	2.7e-08	ENSG00000152291	85538807	85555548	inside	1547	1048	TGOLN2	0.442487	trans-golgi network protein 2 [Source:HGNC Symbol;Acc:15450]	10618	GO:0005794,GO:0005802,GO:0016020,GO:0016021,GO:0030133
chr2	85553501	85554000	21.3348	0.203156	58.6942	0.000107883	8.38e-09	ENSG00000152291	85538807	85555548	inside	2047	1548	TGOLN2	0.442487	trans-golgi network protein 2 [Source:HGNC Symbol;Acc:15450]	10618	GO:0005794,GO:0005802,GO:0016020,GO:0016021,GO:0030133
chr11	22647501	22648000	23.3566	0	Inf	6.25e-05	3.77e-06	ENSG00000183161	22644079	22647387	upstream	-114	114	FANCF	0.437819	Fanconi anemia, complementation group F [Source:HGNC Symbol;Acc:3587]	3587	GO:0003674,GO:0005515,GO:0005575,GO:0005634,GO:0006281,GO:0008150,GO:0016020	hsa04060,hsa04630
chr19	2273001	2273500	24.4318	0	Inf	6.25e-05	2.41e-06	ENSG00000104904	2269598	2273107	overlapEnd	3403	106	OAZ1	0.434165	ornithine decarboxylase antizyme 1 [Source:HGNC Symbol;Acc:8095]	8095	GO:0004857,GO:0005515,GO:0006596,GO:0008073
chr15	69744501	69745000	46.2252	0.264158	337.429	8.12e-05	1.18e-08	ENSG00000137818	69745123	69748172	upstream	-622	123	RPLP1	0.422089	ribosomal protein, large, P1 [Source:HGNC Symbol;Acc:10372]	6176|730818	GO:0003723,GO:0003735,GO:0005515,GO:0005622,GO:0005840,GO:0005842,GO:0006412,GO:0006414		7.26137e+58	Eukaryotic Translation Initiation,Formation of a pool of free 40S subunits,GTP hydrolysis and joining of the 60S ribosomal subunit,Cap-dependent Translation Initiation,Eukaryotic Translation Termination,Translation,Gene Expression,L13a-mediated translational silencing of Ceruloplasmin expression,Eukaryotic Translation Elongation,Peptide chain elongation,3' -UTR-mediated translational regulation
chr13	88324501	88325000	20.7857	0	Inf	5.72e-05	2.23e-06	ENSG00000165300	88324870	88331868	overlapStart	-369	130	SLITRK5	0.419837	SLIT and NTRK-like family, member 5 [Source:HGNC Symbol;Acc:20295]	26050	GO:0005515,GO:0016020,GO:0016021
chr13	88325001	88325500	32.8195	0	Inf	6.11e-05	1.18e-06	ENSG00000165300	88324870	88331868	inside	131	131	SLITRK5	0.419837	SLIT and NTRK-like family, member 5 [Source:HGNC Symbol;Acc:20295]	26050	GO:0005515,GO:0016020,GO:0016021
chr13	88325501	88326000	68.1917	0	Inf	6.02e-05	2.13e-06	ENSG00000165300	88324870	88331868	inside	631	631	SLITRK5	0.419837	SLIT and NTRK-like family, member 5 [Source:HGNC Symbol;Acc:20295]	26050	GO:0005515,GO:0016020,GO:0016021
chr13	88326001	88326500	82.0488	0	Inf	6.25e-05	9.03e-07	ENSG00000165300	88324870	88331868	inside	1131	1131	SLITRK5	0.419837	SLIT and NTRK-like family, member 5 [Source:HGNC Symbol;Acc:20295]	26050	GO:0005515,GO:0016020,GO:0016021
chr13	88326501	88327000	74.3909	0	Inf	6.2e-05	6.93e-10	ENSG00000165300	88324870	88331868	inside	1631	1631	SLITRK5	0.419837	SLIT and NTRK-like family, member 5 [Source:HGNC Symbol;Acc:20295]	26050	GO:0005515,GO:0016020,GO:0016021
chr19	18314001	18314500	27.2179	0.662244	45.5282	0.000139097	8.2e-06	ENSG00000105649	18307594	18314839	inside	838	339	RAB3A	0.413461	RAB3A, member RAS oncogene family [Source:HGNC Symbol;Acc:9777]	5864	GO:0000166,GO:0003924,GO:0005515,GO:0005525,GO:0005622,GO:0006886,GO:0006913,GO:0007165,GO:0007264,GO:0007269,GO:0008021,GO:0015031,GO:0016020,GO:0017157		210500	Neuronal Glutamate cycle
chr6	133561501	133562000	56.6905	0	Inf	6.2e-05	7.29e-07	ENSG00000112319	133562495	133853258	upstream	-994	495	EYA4	0.408878	eyes absent homolog 4 (Drosophila) [Source:HGNC Symbol;Acc:3522]	3522	GO:0000287,GO:0003824,GO:0004725,GO:0005634,GO:0005737,GO:0006350,GO:0006355,GO:0007275,GO:0007601,GO:0007605,GO:0008152,GO:0009653,GO:0016787
chr9	134379001	134379500	37.3158	0	Inf	6.2e-05	5.55e-07	ENSG00000130714	134378289	134399193	inside	712	712	POMT1	0.405999	protein-O-mannosyltransferase 1 [Source:HGNC Symbol;Acc:9202]	10585	GO:0000030,GO:0000287,GO:0004169,GO:0004499,GO:0005783,GO:0005789,GO:0005792,GO:0005975,GO:0006118,GO:0006493,GO:0007275,GO:0016020,GO:0016021,GO:0016757,GO:0030198
chr9	19050001	19050500	62.2564	0	Inf	6.29e-05	1.29e-06	ENSG00000155876	19049372	19051019	inside	629	519	RRAGA	0.397384	Ras-related GTP binding A [Source:HGNC Symbol;Acc:16963]	16963	GO:0000166,GO:0005525,GO:0005634,GO:0005737,GO:0006915,GO:0007166,GO:0007264,GO:0008219,GO:0015031,GO:0019048,GO:0042803,GO:0045919,GO:0046982,GO:0051219
chr18	500001	500500	61.621	0	Inf	6.11e-05	7.47e-07	ENSG00000158270	319355	500729	inside	728	229	COLEC12	0.393634	collectin sub-family member 12 [Source:HGNC Symbol;Acc:16016]	81035	GO:0005044,GO:0005529,GO:0005534,GO:0005737,GO:0006817,GO:0006910,GO:0006955,GO:0008329,GO:0009756,GO:0016020,GO:0030169,GO:0045087,GO:0045194,GO:0051260
chr19	17623001	17623500	23.3602	0.662244	34.0867	0.000130133	3.85e-06	ENSG00000130313	17622432	17632095	inside	569	569	PGLS	0.384764	6-phosphogluconolactonase [Source:HGNC Symbol;Acc:8903]	25796	GO:0005975,GO:0006098,GO:0016787,GO:0017057	hsa00030	713367138771408	Pentose phosphate pathway (hexose monophosphate shunt),Metabolism of carbohydrates,Metabolism of small molecules
chr20	62711501	62712000	22.3453	0	Inf	6.25e-05	5.86e-06	ENSG00000125510	62711488	62744603	inside	13	13	OPRL1	0.37395	opiate receptor-like 1 [Source:HGNC Symbol;Acc:8155]	4987|652222	GO:0001584,GO:0004872,GO:0004935,GO:0004966,GO:0004983,GO:0004985,GO:0004994,GO:0005887,GO:0007165,GO:0007186,GO:0007193,GO:0007204,GO:0007600,GO:0015051,GO:0016020,GO:0016021,GO:0016493,GO:0045028	hsa04080
chr12	14134001	14134500	37.5181	0	Inf	6.16e-05	4.9e-06	ENSG00000150086	13714144	14133053	upstream	-948	948	GRIN2B	0.370149	glutamate receptor, ionotropic, N-methyl D-aspartate 2B [Source:HGNC Symbol;Acc:4586]	4586	GO:0000287,GO:0004872,GO:0004970,GO:0004972,GO:0005215,GO:0005216,GO:0005234,GO:0005509,GO:0005515,GO:0005624,GO:0005887,GO:0006810,GO:0006811,GO:0007215,GO:0007268,GO:0007611,GO:0007613,GO:0008021,GO:0014049,GO:0016020,GO:0017146,GO:0030054,GO:0030288,GO:0042734,GO:0043005,GO:0043408,GO:0045202,GO:0045211
chr18	32073001	32073500	23.4747	2.11704	21.5506	0.00012934	4.62e-07	ENSG00000134769	32073254	32471808	overlapStart	-253	246	DTNA	0.368548	dystrobrevin, alpha [Source:HGNC Symbol;Acc:3057]	1837	GO:0003700,GO:0005509,GO:0005515,GO:0005634,GO:0005737,GO:0005792,GO:0006355,GO:0006941,GO:0007165,GO:0007274,GO:0008270,GO:0030054,GO:0045202
chr3	158289001	158289500	22.7547	0	Inf	6.16e-05	1.19e-07	ENSG00000178053	158288952	158325041	inside	49	49	MLF1	0.367282	myeloid leukemia factor 1 [Source:HGNC Symbol;Acc:7125]	7125	GO:0002318,GO:0003677,GO:0005515,GO:0005634,GO:0005737,GO:0006350,GO:0007050,GO:0007275,GO:0019904,GO:0030154	hsa04020
chr17	58676501	58677000	35.7939	0	Inf	6.25e-05	4e-06	ENSG00000170836	58677554	58742036	upstream	-1053	554	PPM1D	0.366094	protein phosphatase, Mg2+/Mn2+ dependent, 1D [Source:HGNC Symbol;Acc:9277]	8493	GO:0000074,GO:0000086,GO:0000287,GO:0003824,GO:0004722,GO:0005634,GO:0006470,GO:0007049,GO:0008285,GO:0008287,GO:0009314,GO:0009617,GO:0015071,GO:0016787,GO:0030145	hsa04115
chr18	55105001	55105500	32.2777	0	Inf	6.25e-05	7.63e-06	ENSG00000119547	55102917	55158530	inside	2084	2084	ONECUT2	0.361032	one cut homeobox 2 [Source:HGNC Symbol;Acc:8139]	8139	GO:0003677,GO:0003700,GO:0003702,GO:0005634,GO:0006355,GO:0009887,GO:0043565
chr18	55105501	55106000	38.5655	0	Inf	5.81e-05	1.58e-08	ENSG00000119547	55102917	55158530	inside	2584	2584	ONECUT2	0.361032	one cut homeobox 2 [Source:HGNC Symbol;Acc:8139]	8139	GO:0003677,GO:0003700,GO:0003702,GO:0005634,GO:0006355,GO:0009887,GO:0043565
chr14	37125001	37125500	56.4368	3.04004	24.9673	0.000152948	6.67e-07	ENSG00000198807	37126782	37147007	upstream	-1781	1282	PAX9	0.359739	paired box 9 [Source:HGNC Symbol;Acc:8623]	5083	GO:0003677,GO:0005634,GO:0006350,GO:0006355,GO:0007275,GO:0007492
chr8	97507001	97507500	24.859	0	Inf	6.07e-05	2.36e-08	ENSG00000169439	97505882	97624037	inside	1119	1119	SDC2	0.351531	syndecan 2 [Source:HGNC Symbol;Acc:10659]	6383	GO:0003674,GO:0005887,GO:0008092,GO:0008150,GO:0016020,GO:0016021	hsa04512,hsa04514
chr8	21646001	21646500	43.6019	0.179675	338.516	8.63e-05	9.55e-06	ENSG00000168546	21549532	21646346	overlapStart	345	154	GFRA2	0.350672	GDNF family receptor alpha 2 [Source:HGNC Symbol;Acc:4244]	2675	GO:0004872,GO:0007169,GO:0007399,GO:0016020,GO:0016167,GO:0019898,GO:0048503
chr7	94284501	94285000	24.3797	0.390362	36.0408	0.000112797	4.17e-08	ENSG00000127990	94214538	94285521	inside	1020	521	SGCE	0.349209	sarcoglycan, epsilon [Source:HGNC Symbol;Acc:10808]	10808	GO:0005509,GO:0005515,GO:0005737,GO:0005856,GO:0005887,GO:0007160,GO:0007517,GO:0016012,GO:0016020
chr8	144450001	144450500	37.0912	0	Inf	6.16e-05	5.67e-07	ENSG00000158106	144451025	144466389	upstream	-1024	525	RHPN1	0.340436	rhophilin, Rho GTPase binding protein 1 [Source:HGNC Symbol;Acc:19973]		GO:0005083,GO:0005515,GO:0005622,GO:0007165
chr14	33404501	33405000	27.7843	0	Inf	6.2e-05	2.52e-07	ENSG00000151322	33408449	34273382	upstream	-3948	3449	NPAS3	0.339862	neuronal PAS domain protein 3 [Source:HGNC Symbol;Acc:19311]	64067	GO:0003677,GO:0004871,GO:0005634,GO:0006355,GO:0007165,GO:0007626,GO:0030528,GO:0035176,GO:0042711,GO:0045449
chr21	36045001	36045500	20.6426	0.511716	41.8031	5.85e-05	1.31e-08	ENSG00000159212	36041688	36090525	inside	3313	3313	CLIC6	0.33559	chloride intracellular channel 6 [Source:HGNC Symbol;Acc:2065]	54102	GO:0004938,GO:0005244,GO:0005247,GO:0005737,GO:0006811,GO:0006821,GO:0007186,GO:0016020,GO:0016021,GO:0031404
chr5	50675001	50675500	26.3231	0	Inf	6.34e-05	1.95e-06	ENSG00000016082	50678958	50690551	upstream	-3957	3458	ISL1	0.328612	ISL LIM homeobox 1 [Source:HGNC Symbol;Acc:6132]	3670	GO:0001755,GO:0003007,GO:0003700,GO:0003702,GO:0005515,GO:0005634,GO:0006091,GO:0006355,GO:0007275,GO:0008270,GO:0043565,GO:0046872
chr15	60292501	60293000	35.0674	0	Inf	6.25e-05	4.92e-08	ENSG00000171956	60296421	60298355	upstream	-3920	3421	FOXB1	0.322439	forkhead box B1 [Source:HGNC Symbol;Acc:3799]	27023	GO:0003700,GO:0005634,GO:0006355,GO:0043565
chr15	60294001	60294500	53.2386	2.64158	29.6378	0.000155655	1.01e-07	ENSG00000171956	60296421	60298355	upstream	-2420	1921	FOXB1	0.322439	forkhead box B1 [Source:HGNC Symbol;Acc:3799]	27023	GO:0003700,GO:0005634,GO:0006355,GO:0043565
chr15	60296001	60296500	53.8762	0	Inf	6.34e-05	4.44e-07	ENSG00000171956	60296421	60298355	overlapStart	-420	79	FOXB1	0.322439	forkhead box B1 [Source:HGNC Symbol;Acc:3799]	27023	GO:0003700,GO:0005634,GO:0006355,GO:0043565
chr15	55879501	55880000	25.5035	0	Inf	6.2e-05	6.19e-07	ENSG00000171016	55831082	55881145	inside	1644	1145	PYGO1	0.321094	pygopus homolog 1 (Drosophila) [Source:HGNC Symbol;Acc:30256]	26108	GO:0005515,GO:0005634,GO:0008270,GO:0016055,GO:0046872
chr13	95363001	95363500	32.4549	0	Inf	6.25e-05	2.75e-06	ENSG00000125285	95361886	95364389	inside	1388	889	SOX21	0.319746	SRY (sex determining region Y)-box 21 [Source:HGNC Symbol;Acc:11197]	11197	GO:0000785,GO:0003677,GO:0003700,GO:0003702,GO:0003735,GO:0005249,GO:0005622,GO:0005634,GO:0005840,GO:0006325,GO:0006350,GO:0006355,GO:0006357,GO:0006412,GO:0006813,GO:0008076,GO:0016068,GO:0042309,GO:0050825,GO:0050826	hsa04310
chr11	31837501	31838000	30.1873	0	Inf	6.16e-05	1.12e-06	ENSG00000007372	31806340	31839509	inside	2008	1509	PAX6	0.311664	paired box 6 [Source:HGNC Symbol;Acc:8620]	5080	GO:0001654,GO:0001709,GO:0001764,GO:0003677,GO:0003700,GO:0005515,GO:0005634,GO:0006350,GO:0006355,GO:0007275,GO:0007411,GO:0007417,GO:0007435,GO:0007601,GO:0008285,GO:0009887,GO:0009950,GO:0009952,GO:0021543,GO:0021798,GO:0021902,GO:0021983,GO:0030154,GO:0030334,GO:0030900,GO:0042462,GO:0043010,GO:0043565,GO:0045665,GO:0045944,GO:0050767	hsa04950
chr11	31837001	31837500	34.5942	0	Inf	6.34e-05	2.63e-06	ENSG00000007372	31806340	31839509	inside	2508	2009	PAX6	0.311664	paired box 6 [Source:HGNC Symbol;Acc:8620]	5080	GO:0001654,GO:0001709,GO:0001764,GO:0003677,GO:0003700,GO:0005515,GO:0005634,GO:0006350,GO:0006355,GO:0007275,GO:0007411,GO:0007417,GO:0007435,GO:0007601,GO:0008285,GO:0009887,GO:0009950,GO:0009952,GO:0021543,GO:0021798,GO:0021902,GO:0021983,GO:0030154,GO:0030334,GO:0030900,GO:0042462,GO:0043010,GO:0043565,GO:0045665,GO:0045944,GO:0050767	hsa04950
chr19	10401001	10401500	21.6457	0	Inf	6.2e-05	1.3e-08	ENSG00000105376	10400655	10407452	inside	346	346	ICAM5	0.307995	intercellular adhesion molecule 5, telencephalin [Source:HGNC Symbol;Acc:5348]	7087	GO:0005515,GO:0005886,GO:0005887,GO:0016020,GO:0016337
chr13	27334001	27334500	60.5338	0	Inf	5.98e-05	2.05e-10	ENSG00000132975	27331923	27334922	inside	921	422	GPR12	0.305119	G protein-coupled receptor 12 [Source:HGNC Symbol;Acc:4466]	2835	GO:0001584,GO:0001619,GO:0004872,GO:0004977,GO:0005887,GO:0006874,GO:0007165,GO:0007186,GO:0016020,GO:0016021
chr6	117591001	117591500	27.3145	1.5305	26.2752	0.000144176	3.92e-06	ENSG00000170162	117586721	117594728	inside	4280	3228	VGLL2	0.303806	vestigial like 2 (Drosophila) [Source:HGNC Symbol;Acc:20232]	245806	GO:0003713,GO:0005515,GO:0005634,GO:0005737,GO:0006355,GO:0007519,GO:0030528,GO:0045449,GO:0045944
chr21	34395001	34395500	69.8205	0.511716	214.165	8.4e-05	3.37e-09	ENSG00000205927	34398153	34401504	upstream	-3152	2653	OLIG2	0.290846	oligodendrocyte lineage transcription factor 2 [Source:HGNC Symbol;Acc:9398]	10215	GO:0000122,GO:0003677,GO:0003705,GO:0003735,GO:0005515,GO:0005622,GO:0005634,GO:0005737,GO:0005840,GO:0006355,GO:0006412,GO:0007275,GO:0007399,GO:0030528,GO:0042309,GO:0042552,GO:0042803,GO:0045449,GO:0048663,GO:0048709,GO:0050825,GO:0050826
chr21	34398501	34399000	66.7849	0.511716	139.611	7.9e-05	9.57e-09	ENSG00000205927	34398153	34401504	inside	348	348	OLIG2	0.290846	oligodendrocyte lineage transcription factor 2 [Source:HGNC Symbol;Acc:9398]	10215	GO:0000122,GO:0003677,GO:0003705,GO:0003735,GO:0005515,GO:0005622,GO:0005634,GO:0005737,GO:0005840,GO:0006355,GO:0006412,GO:0007275,GO:0007399,GO:0030528,GO:0042309,GO:0042552,GO:0042803,GO:0045449,GO:0048663,GO:0048709,GO:0050825,GO:0050826
chr3	157824501	157825000	30.0798	0	Inf	6.16e-05	3.26e-08	ENSG00000168779	157813743	157824292	upstream	-209	209	SHOX2	0.290734	short stature homeobox 2 [Source:HGNC Symbol;Acc:10854]	10854	GO:0000122,GO:0001501,GO:0002063,GO:0003677,GO:0003700,GO:0005249,GO:0005634,GO:0006355,GO:0006813,GO:0007275,GO:0007399,GO:0007507,GO:0016021,GO:0030326,GO:0042309,GO:0043565,GO:0045880,GO:0045944,GO:0048557,GO:0048598,GO:0050825,GO:0050826
chr20	49411001	49411500	46.1417	0	Inf	6.34e-05	6.51e-06	ENSG00000124243	49411431	49493714	overlapStart	-430	69	BCAS4	0.290103	breast carcinoma amplified sequence 4 [Source:HGNC Symbol;Acc:14367]	14367	GO:0005737
chr18	7566501	7567000	25.9898	0	Inf	6.11e-05	6.26e-06	ENSG00000173482	7567817	8406859	upstream	-1316	817	PTPRM	0.288112	protein tyrosine phosphatase, receptor type, M [Source:HGNC Symbol;Acc:9675]	9675	GO:0004725,GO:0004872,GO:0005001,GO:0005515,GO:0005887,GO:0006470,GO:0007155,GO:0016020,GO:0016311,GO:0016787,GO:0016791
chr22	19165001	19165500	23.8014	0	Inf	5.98e-05	9.56e-07	ENSG00000100075	19163095	19166343	inside	1342	843	SLC25A1	0.286898	solute carrier family 25 (mitochondrial carrier; citrate transporter), member 1 [Source:HGNC Symbol;Acc:10979]	6576	GO:0005215,GO:0005488,GO:0005515,GO:0005739,GO:0005743,GO:0006810,GO:0006839,GO:0006843,GO:0015137,GO:0016020,GO:0016021
chr18	7117501	7118000	20.5403	0.705681	41.3924	0.000102468	5.75e-06	ENSG00000101680	6941743	7117813	overlapStart	312	187	LAMA1	0.286896	laminin, alpha 1 [Source:HGNC Symbol;Acc:6481]	284217	GO:0002011,GO:0004871,GO:0005102,GO:0005201,GO:0005578,GO:0005604,GO:0005606,GO:0005608,GO:0006935,GO:0007155,GO:0007165,GO:0007166,GO:0007275,GO:0009888,GO:0016020,GO:0030155,GO:0030334,GO:0031012,GO:0045198,GO:0045995,GO:0050679	hsa01430,hsa04510,hsa04512,hsa05060,hsa05222
chr18	7117001	7117500	34.3736	0	Inf	5.76e-05	6.38e-06	ENSG00000101680	6941743	7117813	inside	812	313	LAMA1	0.286896	laminin, alpha 1 [Source:HGNC Symbol;Acc:6481]	284217	GO:0002011,GO:0004871,GO:0005102,GO:0005201,GO:0005578,GO:0005604,GO:0005606,GO:0005608,GO:0006935,GO:0007155,GO:0007165,GO:0007166,GO:0007275,GO:0009888,GO:0016020,GO:0030155,GO:0030334,GO:0031012,GO:0045198,GO:0045995,GO:0050679	hsa01430,hsa04510,hsa04512,hsa05060,hsa05222
chr18	7116501	7117000	49.0453	0	Inf	6.11e-05	1.46e-07	ENSG00000101680	6941743	7117813	inside	1312	813	LAMA1	0.286896	laminin, alpha 1 [Source:HGNC Symbol;Acc:6481]	284217	GO:0002011,GO:0004871,GO:0005102,GO:0005201,GO:0005578,GO:0005604,GO:0005606,GO:0005608,GO:0006935,GO:0007155,GO:0007165,GO:0007166,GO:0007275,GO:0009888,GO:0016020,GO:0030155,GO:0030334,GO:0031012,GO:0045198,GO:0045995,GO:0050679	hsa01430,hsa04510,hsa04512,hsa05060,hsa05222
chr12	65564501	65565000	23.3163	0	Inf	6.16e-05	1.3e-07	ENSG00000174106	65563371	65642107	inside	1130	1130	LEMD3	0.283784	LEM domain containing 3 [Source:HGNC Symbol;Acc:28887]	23592	GO:0000166,GO:0003676,GO:0005624,GO:0005634,GO:0005635,GO:0005639,GO:0016020,GO:0016021,GO:0016068
chr5	37838501	37839000	55.5851	0.336509	111.561	0.000107883	3.47e-11	ENSG00000168621	37812779	37839782	inside	1281	782	GDNF	0.283746	glial cell derived neurotrophic factor [Source:HGNC Symbol;Acc:4232]	2668	GO:0001657,GO:0001755,GO:0001759,GO:0001941,GO:0005576,GO:0006916,GO:0007165,GO:0007399,GO:0007422,GO:0008083,GO:0030432,GO:0031175,GO:0042803,GO:0043524,GO:0051584
chr5	37837001	37837500	28.4953	0	Inf	6.11e-05	3.71e-08	ENSG00000168621	37812779	37839782	inside	2781	2282	GDNF	0.283746	glial cell derived neurotrophic factor [Source:HGNC Symbol;Acc:4232]	2668	GO:0001657,GO:0001755,GO:0001759,GO:0001941,GO:0005576,GO:0006916,GO:0007165,GO:0007399,GO:0007422,GO:0008083,GO:0030432,GO:0031175,GO:0042803,GO:0043524,GO:0051584
chr13	67804001	67804500	60.8985	0	Inf	6.39e-05	1.77e-06	ENSG00000184226	66876969	67804463	overlapStart	462	37	PCDH9	0.276861	protocadherin 9 [Source:HGNC Symbol;Acc:8661]	8661	GO:0005509,GO:0005515,GO:0007155,GO:0007156,GO:0016020,GO:0016021
chr13	67803501	67804000	37.1955	0.89179	43.2362	0.000121609	8.04e-08	ENSG00000184226	66876969	67804463	inside	962	463	PCDH9	0.276861	protocadherin 9 [Source:HGNC Symbol;Acc:8661]	8661	GO:0005509,GO:0005515,GO:0007155,GO:0007156,GO:0016020,GO:0016021
chr3	173113001	173113500	22.9105	0	Inf	6.11e-05	2.32e-07	ENSG00000169760	173114074	174004434	upstream	-1073	574	NLGN1	0.264026	neuroligin 1 [Source:HGNC Symbol;Acc:14291]	14291	GO:0004104,GO:0007155,GO:0016020
chr3	173114001	173114500	43.3274	0	Inf	6.34e-05	5.74e-06	ENSG00000169760	173114074	174004434	overlapStart	-73	73	NLGN1	0.264026	neuroligin 1 [Source:HGNC Symbol;Acc:14291]	14291	GO:0004104,GO:0007155,GO:0016020
chr3	173115001	173115500	27.2744	0	Inf	6.29e-05	3.25e-07	ENSG00000169760	173114074	174004434	inside	927	927	NLGN1	0.264026	neuroligin 1 [Source:HGNC Symbol;Acc:14291]	14291	GO:0004104,GO:0007155,GO:0016020
chr14	62230001	62230500	30.6785	0.276368	151.725	8.4e-05	3.59e-07	ENSG00000023608	62229093	62263146	inside	908	908	SNAPC1	0.26392	small nuclear RNA activating complex, polypeptide 1, 43kDa [Source:HGNC Symbol;Acc:11134]	6617	GO:0003677,GO:0005634,GO:0006350,GO:0006355,GO:0006366,GO:0006383		7.41587e+19	RNA Polymerase III Transcription,Transcription,RNA Polymerase III Transcription Initiation,RNA Polymerase III Transcription Initiation From Type 3 Promoter
chr21	47403001	47403500	35.821	1.53515	28.2268	0.000102468	1.43e-10	ENSG00000142156	47401651	47424964	inside	1350	1350	COL6A1	0.259974	collagen, type VI, alpha 1 [Source:HGNC Symbol;Acc:2211]	1291	GO:0003774,GO:0005201,GO:0005515,GO:0005524,GO:0005581,GO:0005589,GO:0005737,GO:0006817,GO:0007155,GO:0016459	hsa01430,hsa04510,hsa04512
chr5	10442001	10442500	28.112	0.673019	28.2932	0.000139097	7.39e-06	ENSG00000145491	10441988	10465140	inside	13	13	ROPN1L	0.25894	rhophilin associated tail protein 1-like [Source:HGNC Symbol;Acc:24060]	24060	GO:0007165,GO:0008603,GO:0015288,GO:0016021,GO:0019867
chr9	128511001	128511500	33.6984	1.09041	29.3015	0.000138263	1.58e-08	ENSG00000167081	128508551	128729656	inside	2450	2450	PBX3	0.257474	pre-B-cell leukemia homeobox 3 [Source:HGNC Symbol;Acc:8634]	5090	GO:0003700,GO:0005515,GO:0005634,GO:0006355,GO:0007387,GO:0007388,GO:0009790,GO:0030902,GO:0043565,GO:0045898
chr4	113438501	113439000	22.1648	0.154525	261.851	8.63e-05	1.74e-06	ENSG00000178403	113434672	113437328	upstream	-1173	1173	NEUROG2	0.251577	neurogenin 2 [Source:HGNC Symbol;Acc:13805]	13805	GO:0001764,GO:0003677,GO:0005515,GO:0005634,GO:0006355,GO:0007275,GO:0007399,GO:0007411,GO:0030182,GO:0030528,GO:0030900,GO:0045165,GO:0045449,GO:0045944
chr5	122371001	122371500	20.3173	0	Inf	6.29e-05	3.01e-07	ENSG00000168938	122359064	122372436	inside	1435	936	PPIC	0.251502	peptidylprolyl isomerase C (cyclophilin C) [Source:HGNC Symbol;Acc:9256]	5480	GO:0003755,GO:0005737,GO:0006457,GO:0007165,GO:0016018,GO:0016853,GO:0051082
chr9	138393501	138394000	31.985	1.45388	24.9186	0.000108575	3.39e-07	ENSG00000160345	138387027	138393580	overlapStart	79	79	C9orf116	0.249761	chromosome 9 open reading frame 116 [Source:HGNC Symbol;Acc:28435]	138162
chr14	102031501	102032000	21.4171	0.552735	43.8614	9.41e-05	9.21e-08	ENSG00000197406	102027912	102028748	downstream	3589	2753	DIO3	0.246124	deiodinase, iodothyronine, type III [Source:HGNC Symbol;Acc:2885]	2885	GO:0004800,GO:0005575,GO:0005768,GO:0008150,GO:0008430,GO:0016020,GO:0016021,GO:0040018,GO:0042404,GO:0042446	hsa01510,hsa04010,hsa04012,hsa04320,hsa04510,hsa04540,hsa04630,hsa04650,hsa04660,hsa04664,hsa04910,hsa04912,hsa05040,hsa05210,hsa05211,hsa05213,hsa05214,hsa05215,hsa05220,hsa05221,hsa05223
chr14	102032001	102032500	29.8102	1.65821	26.3742	0.000139934	7.36e-06	ENSG00000197406	102027912	102028748	downstream	4089	3253	DIO3	0.246124	deiodinase, iodothyronine, type III [Source:HGNC Symbol;Acc:2885]	2885	GO:0004800,GO:0005575,GO:0005768,GO:0008150,GO:0008430,GO:0016020,GO:0016021,GO:0040018,GO:0042404,GO:0042446	hsa01510,hsa04010,hsa04012,hsa04320,hsa04510,hsa04540,hsa04630,hsa04650,hsa04660,hsa04664,hsa04910,hsa04912,hsa05040,hsa05210,hsa05211,hsa05213,hsa05214,hsa05215,hsa05220,hsa05221,hsa05223
chr12	48397501	48398000	34.5506	1.45817	28.2753	0.00010651	5.71e-08	ENSG00000139219	48366748	48398285	inside	784	285	COL2A1	0.244649	collagen, type II, alpha 1 [Source:HGNC Symbol;Acc:2200]	2200	GO:0001501,GO:0005201,GO:0005581,GO:0005584,GO:0005585,GO:0005737,GO:0006817,GO:0007605,GO:0051216
chr12	48397001	48397500	32.219	0.911358	40.6056	0.000137433	4.52e-12	ENSG00000139219	48366748	48398285	inside	1284	785	COL2A1	0.244649	collagen, type II, alpha 1 [Source:HGNC Symbol;Acc:2200]	2200	GO:0001501,GO:0005201,GO:0005581,GO:0005584,GO:0005585,GO:0005737,GO:0006817,GO:0007605,GO:0051216
chr8	38324001	38324500	22.6888	0	Inf	6.11e-05	7.51e-09	ENSG00000077782	38268656	38326352	inside	2351	1852	FGFR1	0.235482	fibroblast growth factor receptor 1 [Source:HGNC Symbol;Acc:3688]	2260	GO:0000165,GO:0000166,GO:0001501,GO:0004672,GO:0004674,GO:0004713,GO:0004872,GO:0004908,GO:0005007,GO:0005021,GO:0005515,GO:0005524,GO:0005576,GO:0005624,GO:0005887,GO:0006468,GO:0008201,GO:0008543,GO:0016020,GO:0016021,GO:0016049,GO:0016740,GO:0031175,GO:0042127	hsa04010,hsa04520,hsa04810,hsa05215,hsa05218	1.90236e+29	Signaling by FGFR,FGFR1 ligand binding and activation,FGFR1c ligand binding and activation,FGFR1c and Klotho ligand binding and activation,FGFR ligand binding and activation
chr8	38323501	38324000	25.6482	0.718699	47.0223	0.000135785	2.85e-09	ENSG00000077782	38268656	38326352	inside	2851	2352	FGFR1	0.235482	fibroblast growth factor receptor 1 [Source:HGNC Symbol;Acc:3688]	2260	GO:0000165,GO:0000166,GO:0001501,GO:0004672,GO:0004674,GO:0004713,GO:0004872,GO:0004908,GO:0005007,GO:0005021,GO:0005515,GO:0005524,GO:0005576,GO:0005624,GO:0005887,GO:0006468,GO:0008201,GO:0008543,GO:0016020,GO:0016021,GO:0016049,GO:0016740,GO:0031175,GO:0042127	hsa04010,hsa04520,hsa04810,hsa05215,hsa05218	1.90236e+29	Signaling by FGFR,FGFR1 ligand binding and activation,FGFR1c ligand binding and activation,FGFR1c and Klotho ligand binding and activation,FGFR ligand binding and activation
chr8	38323001	38323500	22.6888	0.718699	48.0656	0.000134967	1.06e-08	ENSG00000077782	38268656	38326352	inside	3351	2852	FGFR1	0.235482	fibroblast growth factor receptor 1 [Source:HGNC Symbol;Acc:3688]	2260	GO:0000165,GO:0000166,GO:0001501,GO:0004672,GO:0004674,GO:0004713,GO:0004872,GO:0004908,GO:0005007,GO:0005021,GO:0005515,GO:0005524,GO:0005576,GO:0005624,GO:0005887,GO:0006468,GO:0008201,GO:0008543,GO:0016020,GO:0016021,GO:0016049,GO:0016740,GO:0031175,GO:0042127	hsa04010,hsa04520,hsa04810,hsa05215,hsa05218	1.90236e+29	Signaling by FGFR,FGFR1 ligand binding and activation,FGFR1c ligand binding and activation,FGFR1c and Klotho ligand binding and activation,FGFR ligand binding and activation
chr13	53424501	53425000	23.3383	0	Inf	5.76e-05	1.2e-06	ENSG00000136099	53418109	53422775	upstream	-1726	1726	PCDH8	0.233403	protocadherin 8 [Source:HGNC Symbol;Acc:8660]	5100	GO:0001756,GO:0005509,GO:0005515,GO:0005886,GO:0005887,GO:0007155,GO:0007156,GO:0007267,GO:0016020,GO:0016331
chr14	58618001	58618500	70.329	0	Inf	6.34e-05	1.13e-06	ENSG00000139971	58470774	58618931	inside	930	431	C14orf37	0.228226	chromosome 14 open reading frame 37 [Source:HGNC Symbol;Acc:19846]	19846	GO:0016020,GO:0016021
chr12	54398001	54398500	21.6206	0	Inf	6.16e-05	4.25e-06	ENSG00000180806	54393877	54397116	downstream	4124	885	HOXC9	0.225466	homeobox C9 [Source:HGNC Symbol;Acc:5130]	3225	GO:0003700,GO:0005515,GO:0005634,GO:0006350,GO:0006355,GO:0007275,GO:0016563,GO:0043565
chr15	29561001	29561500	21.9968	0	Inf	6.25e-05	1.18e-06	ENSG00000185115	29560353	29562033	inside	1032	533	NDNL2	0.220638	necdin-like 2 [Source:HGNC Symbol;Acc:7677]	56160	GO:0001558,GO:0005515,GO:0005634,GO:0005737,GO:0006355
chr22	29876001	29876500	22.2902	0	Inf	5.98e-05	7.04e-06	ENSG00000100285	29876219	29887379	overlapStart	-218	218	NEFH	0.209415	neurofilament, heavy polypeptide [Source:HGNC Symbol;Acc:7737]	4744	GO:0000226,GO:0000786,GO:0003677,GO:0005198,GO:0005634,GO:0005739,GO:0005883,GO:0006334,GO:0007399,GO:0030424,GO:0045110,GO:0060052	hsa01510,hsa05030
chr22	29877001	29877500	23.4236	0	Inf	5.81e-05	2.03e-07	ENSG00000100285	29876219	29887379	inside	782	782	NEFH	0.209415	neurofilament, heavy polypeptide [Source:HGNC Symbol;Acc:7737]	4744	GO:0000226,GO:0000786,GO:0003677,GO:0005198,GO:0005634,GO:0005739,GO:0005883,GO:0006334,GO:0007399,GO:0030424,GO:0045110,GO:0060052	hsa01510,hsa05030
chr2	102313001	102313500	21.8736	0	Inf	6.29e-05	2.14e-06	ENSG00000071054	102313312	102508449	overlapStart	-311	188	MAP4K4	0.197908	mitogen-activated protein kinase kinase kinase kinase 4 [Source:HGNC Symbol;Acc:6866]	6866	GO:0000166,GO:0004672,GO:0004674,GO:0004713,GO:0005083,GO:0005524,GO:0005575,GO:0006468,GO:0006950,GO:0007243,GO:0016740
chr21	44495001	44495500	22.464	1.02343	29.7361	0.000105149	9.29e-06	ENSG00000160200	44473301	44497053	inside	2052	1553	CBS	0.18156	cystathionine-beta-synthase [Source:HGNC Symbol;Acc:1550]	875	GO:0003824,GO:0004122,GO:0005506,GO:0005634,GO:0005737,GO:0006535,GO:0008152,GO:0008652,GO:0016829,GO:0019343,GO:0030170,GO:0046872	hsa00260,hsa00271,hsa00450,hsa05040
chr21	44494501	44495000	36.4281	0.511716	80.0732	7.52e-05	5.31e-08	ENSG00000160200	44473301	44497053	inside	2552	2053	CBS	0.18156	cystathionine-beta-synthase [Source:HGNC Symbol;Acc:1550]	875	GO:0003824,GO:0004122,GO:0005506,GO:0005634,GO:0005737,GO:0006535,GO:0008152,GO:0008652,GO:0016829,GO:0019343,GO:0030170,GO:0046872	hsa00260,hsa00271,hsa00450,hsa05040
chr17	11501501	11502000	21.9509	0.816927	38.71	0.00012934	4.26e-06	ENSG00000007174	11501748	11873485	overlapStart	-247	247	DNAH9	0.180346	dynein, axonemal, heavy chain 9 [Source:HGNC Symbol;Acc:2953]	1770	GO:0000166,GO:0003777,GO:0005524,GO:0005856,GO:0005858,GO:0005874,GO:0006928,GO:0007018,GO:0007283,GO:0016887,GO:0017111,GO:0030030,GO:0030286,GO:0035085
chrX	13707501	13708000	26.7996	0	Inf	6.11e-05	4.78e-06	ENSG00000123595	13707244	13728625	inside	257	257	RAB9A	0.18018	RAB9A, member RAS oncogene family [Source:HGNC Symbol;Acc:9792]	9367	GO:0000166,GO:0003924,GO:0005515,GO:0005525,GO:0005622,GO:0005764,GO:0005770,GO:0005794,GO:0006886,GO:0006913,GO:0007165,GO:0007264,GO:0015031,GO:0016020
chr14	51561001	51561500	69.1713	4.14551	22.5601	0.00012934	3.35e-07	ENSG00000100505	51441980	51562779	inside	1778	1279	TRIM9	0.169133	tripartite motif containing 9 [Source:HGNC Symbol;Acc:16288]	114088	GO:0005515,GO:0005622,GO:0008270,GO:0046872
chr11	107462501	107463000	27.1025	0.578651	50.4239	0.000126983	4.84e-06	ENSG00000110675	107461817	107537505	inside	684	684	ELMOD1	0.166995	ELMO/CED-12 domain containing 1 [Source:HGNC Symbol;Acc:25334]	25334	GO:0005856,GO:0006909
chr5	1883001	1883500	38.4623	0	Inf	6.29e-05	2.68e-06	ENSG00000113430	1877541	1882880	upstream	-121	121	IRX4	0.157239	iroquois homeobox 4 [Source:HGNC Symbol;Acc:6129]	50805	GO:0003677,GO:0003700,GO:0005634,GO:0006355,GO:0007507,GO:0042309,GO:0043565,GO:0050825,GO:0050826
chr6	94129501	94130000	29.8914	0	Inf	6.29e-05	6.58e-07	ENSG00000135333	93949738	94129300	upstream	-201	201	EPHA7	0.143816	EPH receptor A7 [Source:HGNC Symbol;Acc:3390]	2045	GO:0000166,GO:0004672,GO:0004674,GO:0004713,GO:0004872,GO:0005003,GO:0005515,GO:0005524,GO:0006468,GO:0007169,GO:0016020,GO:0016021,GO:0016740,GO:0031290,GO:0045499,GO:0048755	hsa04360
chr6	94129001	94129500	23.8787	0	Inf	5.98e-05	6.94e-09	ENSG00000135333	93949738	94129300	overlapStart	299	200	EPHA7	0.143816	EPH receptor A7 [Source:HGNC Symbol;Acc:3390]	2045	GO:0000166,GO:0004672,GO:0004674,GO:0004713,GO:0004872,GO:0005003,GO:0005515,GO:0005524,GO:0006468,GO:0007169,GO:0016020,GO:0016021,GO:0016740,GO:0031290,GO:0045499,GO:0048755	hsa04360
chr4	175750001	175750500	25.6384	0.927152	26.6278	0.000126205	1.47e-07	ENSG00000145451	175558065	175750465	overlapStart	464	35	GLRA3	0.143158	glycine receptor, alpha 3 [Source:HGNC Symbol;Acc:4328]	8001	GO:0004890,GO:0005216,GO:0005230,GO:0006810,GO:0006811,GO:0006821,GO:0007214,GO:0007268,GO:0016020,GO:0016021,GO:0016934,GO:0030054,GO:0030594,GO:0031404,GO:0045202,GO:0045211	hsa04080
chr6	100051501	100052000	23.7069	0	Inf	5.76e-05	2.71e-11	ENSG00000112238	100054606	100063454	upstream	-3105	2606	PRDM13	0.142405	PR domain containing 13 [Source:HGNC Symbol;Acc:13998]	59336	GO:0003676,GO:0003677,GO:0003700,GO:0005622,GO:0005634,GO:0006350,GO:0006355,GO:0008270,GO:0046872
chr11	13300501	13301000	33.9332	0	Inf	6.11e-05	7.51e-08	ENSG00000133794	13299325	13408813	inside	1176	1176	ARNTL	0.140844	aryl hydrocarbon receptor nuclear translocator-like [Source:HGNC Symbol;Acc:701]	406	GO:0003700,GO:0004871,GO:0005634,GO:0006355,GO:0007165,GO:0007623,GO:0030528,GO:0045449	hsa04710
chr17	48639001	48639500	23.9285	0	Inf	6.07e-05	2.35e-08	ENSG00000006283	48638449	48704542	inside	552	552	CACNA1G	0.137045	calcium channel, voltage-dependent, T type, alpha 1G subunit [Source:HGNC Symbol;Acc:1394]	8913	GO:0005216,GO:0005244,GO:0005245,GO:0005249,GO:0005509,GO:0005624,GO:0005886,GO:0005891,GO:0006811,GO:0006813,GO:0006816,GO:0008076,GO:0008332,GO:0016020,GO:0016021	hsa04010,hsa04020,hsa04930
chr12	25102001	25102500	34.7626	0	Inf	6.11e-05	5.67e-09	ENSG00000060982	24964281	25102308	overlapStart	307	192	BCAT1	0.136823	branched chain amino-acid transaminase 1, cytosolic [Source:HGNC Symbol;Acc:976]	976	GO:0000082,GO:0003824,GO:0004084,GO:0005737,GO:0005829,GO:0008152,GO:0008283,GO:0009081,GO:0009082,GO:0016740,GO:0042802		7.07937e+24	Leucine catabolism,Isoleucine catabolism,Valine catabolism,Branched-chain amino acid catabolism,Metabolism of amino acids
chr12	25101501	25102000	37.7301	0	Inf	6.16e-05	1.82e-07	ENSG00000060982	24964281	25102308	inside	807	308	BCAT1	0.136823	branched chain amino-acid transaminase 1, cytosolic [Source:HGNC Symbol;Acc:976]	976	GO:0000082,GO:0003824,GO:0004084,GO:0005737,GO:0005829,GO:0008152,GO:0008283,GO:0009081,GO:0009082,GO:0016740,GO:0042802		7.07937e+24	Leucine catabolism,Isoleucine catabolism,Valine catabolism,Branched-chain amino acid catabolism,Metabolism of amino acids
chr12	2113001	2113500	33.0668	0	Inf	6.29e-05	3.81e-06	ENSG00000151065	2055216	2113677	inside	676	177	DCP1B	0.127525	DCP1 decapping enzyme homolog B (S. cerevisiae) [Source:HGNC Symbol;Acc:24451]	196513	GO:0000184,GO:0005634,GO:0005737,GO:0016787
chr22	26566501	26567000	28.7128	0	Inf	6.11e-05	4.85e-07	ENSG00000100095	26565440	26779562	inside	1061	1061	SEZ6L	0.125242	seizure related 6 homolog (mouse)-like [Source:HGNC Symbol;Acc:10763]	23544	GO:0016020,GO:0016021
chr13	110958501	110959000	36.1015	1.78358	35.9668	0.000149393	3.68e-06	ENSG00000134871	110958159	111165374	inside	342	342	COL4A2	0.121279	collagen, type IV, alpha 2 [Source:HGNC Symbol;Acc:2203]	1284	GO:0005201,GO:0005581,GO:0005587,GO:0005737,GO:0006817,GO:0016525,GO:0030198	hsa01430,hsa04510,hsa04512,hsa05222
chr20	37353501	37354000	67.036	1.88653	42.3548	0.00012543	2.61e-11	ENSG00000101438	37353105	37358015	inside	396	396	SLC32A1	0.115513	solute carrier family 32 (GABA vesicular transporter), member 1 [Source:HGNC Symbol;Acc:11018]	11018	GO:0006835,GO:0006836,GO:0015187,GO:0015495,GO:0015816,GO:0016020,GO:0016021,GO:0017153,GO:0031410,GO:0045202
chr20	37354001	37354500	88.2205	3.77306	23.7166	0.000139097	3.63e-12	ENSG00000101438	37353105	37358015	inside	896	896	SLC32A1	0.115513	solute carrier family 32 (GABA vesicular transporter), member 1 [Source:HGNC Symbol;Acc:11018]	11018	GO:0006835,GO:0006836,GO:0015187,GO:0015495,GO:0015816,GO:0016020,GO:0016021,GO:0017153,GO:0031410,GO:0045202
chr20	37355501	37356000	39.1769	1.25769	30.9359	0.000105828	6.75e-12	ENSG00000101438	37353105	37358015	inside	2396	2015	SLC32A1	0.115513	solute carrier family 32 (GABA vesicular transporter), member 1 [Source:HGNC Symbol;Acc:11018]	11018	GO:0006835,GO:0006836,GO:0015187,GO:0015495,GO:0015816,GO:0016020,GO:0016021,GO:0017153,GO:0031410,GO:0045202
chr6	153450501	153451000	26.6274	0	Inf	6.29e-05	2.84e-06	ENSG00000091844	153331857	153452384	inside	1883	1384	RGS17	0.100896	regulator of G-protein signaling 17 [Source:HGNC Symbol;Acc:14088]	26575	GO:0004871,GO:0009968,GO:0016020
chr17	60706001	60706500	22.9397	0	Inf	6.02e-05	1.37e-06	ENSG00000011028	60704762	60770953	inside	1239	1239	MRC2	0.0971138	mannose receptor, C type 2 [Source:HGNC Symbol;Acc:16875]	9902	GO:0004872,GO:0005215,GO:0005488,GO:0005509,GO:0005529,GO:0006810,GO:0006897,GO:0006955,GO:0016020,GO:0016021
chr17	72667501	72668000	21.5554	0.326771	95.8734	0.000102468	6.64e-07	ENSG00000172794	72666717	72743474	inside	784	784	RAB37	0.0943258	RAB37, member RAS oncogene family [Source:HGNC Symbol;Acc:30268]	326624	GO:0000166,GO:0003924,GO:0005515,GO:0005524,GO:0005525,GO:0005622,GO:0005793,GO:0006355,GO:0006886,GO:0006913,GO:0006952,GO:0007165,GO:0007264,GO:0008134,GO:0015031,GO:0030141,GO:0031410
chr9	135039501	135040000	36.3638	1.27215	34.5641	0.000124659	7.31e-10	ENSG00000196358	135037334	135119921	inside	2167	2167	NTNG2	0.083783	netrin G2 [Source:HGNC Symbol;Acc:14288]	14288	GO:0003674,GO:0005509,GO:0005578,GO:0007275,GO:0007399,GO:0007409,GO:0016020,GO:0030154,GO:0046658,GO:0048503
chr9	135042001	135042500	26.083	0	Inf	6.34e-05	1.63e-06	ENSG00000196358	135037334	135119921	inside	4667	4667	NTNG2	0.083783	netrin G2 [Source:HGNC Symbol;Acc:14288]	14288	GO:0003674,GO:0005509,GO:0005578,GO:0007275,GO:0007399,GO:0007409,GO:0016020,GO:0030154,GO:0046658,GO:0048503
chr19	50833501	50834000	24.2175	0.662244	41.3215	0.000114231	1.62e-13	ENSG00000131398	50815194	50836772	inside	3271	2772	KCNC3	0.0795718	potassium voltage-gated channel, Shaw-related subfamily, member 3 [Source:HGNC Symbol;Acc:6235]	3748	GO:0005216,GO:0005244,GO:0005249,GO:0005515,GO:0005624,GO:0006811,GO:0006813,GO:0008076,GO:0008219,GO:0016020,GO:0016021,GO:0030955
chr6	168717501	168718000	48.101	1.07135	60.9184	0.000152948	1.88e-13	ENSG00000164488	168693512	168720434	inside	2933	2434	DACT2	0.0663894	dapper, antagonist of beta-catenin, homolog 2 (Xenopus laevis) [Source:HGNC Symbol;Acc:21231]	168002	GO:0004994,GO:0007186,GO:0016021
chr6	168717001	168717500	26.112	0.612198	48.7489	0.000139097	1.24e-06	ENSG00000164488	168693512	168720434	inside	3433	2934	DACT2	0.0663894	dapper, antagonist of beta-catenin, homolog 2 (Xenopus laevis) [Source:HGNC Symbol;Acc:21231]	168002	GO:0004994,GO:0007186,GO:0016021
chr15	32321501	32322000	26.7787	0	Inf	6.25e-05	5.3e-07	ENSG00000175344	32322701	32464722	upstream	-1200	701	CHRNA7	0.0599478	cholinergic receptor, nicotinic, alpha 7 [Source:HGNC Symbol;Acc:1960]	1960|732445|89832	GO:0000187,GO:0001988,GO:0004889,GO:0005216,GO:0005230,GO:0005515,GO:0005624,GO:0005737,GO:0005886,GO:0005892,GO:0006810,GO:0006811,GO:0007165,GO:0007268,GO:0007271,GO:0007613,GO:0008144,GO:0008179,GO:0008306,GO:0009897,GO:0014061,GO:0014069,GO:0015464,GO:0016020,GO:0016021,GO:0016324,GO:0019228,GO:0030054,GO:0030317,GO:0030424,GO:0030426,GO:0030594,GO:0032094,GO:0032225,GO:0032279,GO:0032691,GO:…
chr9	6644501	6645000	31.6042	0.363471	81.2047	0.000107883	1.19e-07	ENSG00000178445	6532464	6645650	inside	1149	650	GLDC	0.0552558	glycine dehydrogenase (decarboxylating) [Source:HGNC Symbol;Acc:4313]	4313	GO:0003824,GO:0004375,GO:0005739,GO:0005961,GO:0006544,GO:0006546,GO:0009055,GO:0030170	hsa04670,hsa04912,hsa05219
chr15	63448501	63449000	39.5305	0	Inf	6.29e-05	5.34e-06	ENSG00000185088	63445539	63450220	inside	1719	1220	RPS27L	0.0519272	ribosomal protein S27-like [Source:HGNC Symbol;Acc:18476]	51065	GO:0003674,GO:0003735,GO:0005575,GO:0005622,GO:0005840,GO:0006412,GO:0008150,GO:0008270,GO:0046872
chr13	79178001	79178500	33.9135	0	Inf	6.29e-05	9.02e-07	ENSG00000152192	79173227	79177695	upstream	-306	306	POU4F1	0.0439471	POU class 4 homeobox 1 [Source:HGNC Symbol;Acc:9218]	9218	GO:0001967,GO:0003677,GO:0003700,GO:0004879,GO:0005515,GO:0005634,GO:0006355,GO:0006357,GO:0007275,GO:0007399,GO:0007409,GO:0007416,GO:0016020,GO:0021535,GO:0021953,GO:0042309,GO:0043065,GO:0043565,GO:0048934,GO:0050825,GO:0050826,GO:0051260,GO:0051355	hsa04530
chr6	1606001	1606500	34.7015	1.5305	34.3878	0.000153846	5.31e-10	ENSG00000054598	1610681	1614127	upstream	-4680	4181	FOXC1	0.0404501	forkhead box C1 [Source:HGNC Symbol;Acc:3800]	2296	GO:0001503,GO:0001541,GO:0001568,GO:0001657,GO:0001701,GO:0001822,GO:0001945,GO:0001974,GO:0003007,GO:0003700,GO:0003705,GO:0005634,GO:0005720,GO:0006350,GO:0006355,GO:0006916,GO:0007219,GO:0007420,GO:0007507,GO:0008134,GO:0008301,GO:0008354,GO:0014032,GO:0016563,GO:0030199,GO:0030203,GO:0032808,GO:0035050,GO:0042475,GO:0043010,GO:0043565,GO:0045893,GO:0045930,GO:0045944,GO:0046620,GO:0048010,GO:…
chr2	171670001	171670500	21.4426	0.304734	46.2409	0.000123891	1.75e-09	ENSG00000128683	171669723	171717661	inside	278	278	GAD1	0.00313752	glutamate decarboxylase 1 (brain, 67kDa) [Source:HGNC Symbol;Acc:4092]	2571	GO:0004351,GO:0005515,GO:0005622,GO:0005737,GO:0005739,GO:0006519,GO:0006540,GO:0007268,GO:0012506,GO:0016829,GO:0016831,GO:0018352,GO:0019752,GO:0030170,GO:0030424,GO:0042136,GO:0045202	hsa00251,hsa00252,hsa00410,hsa00430,hsa00650,hsa04940
chr14	54419501	54420000	72.9338	1.65821	50.6024	0.000136608	1.67e-07	ENSG00000125378	54416454	54423554	inside	4053	3047	BMP4	6.8e-05	bone morphogenetic protein 4 [Source:HGNC Symbol;Acc:1071]	652	GO:0001525,GO:0001649,GO:0001657,GO:0001658,GO:0001934,GO:0004871,GO:0005125,GO:0005515,GO:0005578,GO:0005615,GO:0007275,GO:0007281,GO:0007500,GO:0007507,GO:0008083,GO:0008201,GO:0021904,GO:0021978,GO:0030218,GO:0030324,GO:0030501,GO:0030509,GO:0030900,GO:0032331,GO:0040007,GO:0042475,GO:0043010,GO:0045165,GO:0045597,GO:0045662,GO:0045669,GO:0045786,GO:0045843,GO:0051145,GO:0051216	hsa04340,hsa04350,hsa05217
chr17	56833001	56833500	23.1375	0	Inf	6.29e-05	2.24e-06	ENSG00000175175	56833232	57062532	overlapStart	-231	231	PPM1E	0	protein phosphatase, Mg2+/Mn2+ dependent, 1E [Source:HGNC Symbol;Acc:19322]	22843	GO:0000287,GO:0003824,GO:0004722,GO:0005634,GO:0005737,GO:0006470,GO:0008287,GO:0015071,GO:0016787,GO:0030145
chr17	56834001	56834500	31.4432	0.490156	70.3357	0.00012543	5.77e-06	ENSG00000175175	56833232	57062532	inside	769	769	PPM1E	0	protein phosphatase, Mg2+/Mn2+ dependent, 1E [Source:HGNC Symbol;Acc:19322]	22843	GO:0000287,GO:0003824,GO:0004722,GO:0005634,GO:0005737,GO:0006470,GO:0008287,GO:0015071,GO:0016787,GO:0030145
chr15	40729001	40729500	25.5035	0	Inf	5.47e-05	4.86e-06	ENSG00000140320	40733411	40760441	upstream	-4410	3911	BAHD1	-0.0020934	bromo adjacent homology domain containing 1 [Source:HGNC Symbol;Acc:29153]	29153	GO:0003677
chr15	40734501	40735000	23.9096	0	Inf	6.16e-05	7.11e-07	ENSG00000140320	40733411	40760441	inside	1090	1090	BAHD1	-0.0020934	bromo adjacent homology domain containing 1 [Source:HGNC Symbol;Acc:29153]	29153	GO:0003677
chr11	113932001	113932500	20.0514	0	Inf	6.11e-05	1.42e-07	ENSG00000109906	113930315	114121395	inside	1686	1686	ZBTB16	-0.0103409	zinc finger and BTB domain containing 16 [Source:HGNC Symbol;Acc:12930]	12930	GO:0001501,GO:0001823,GO:0003676,GO:0003677,GO:0003690,GO:0003700,GO:0005515,GO:0005622,GO:0005634,GO:0005829,GO:0005886,GO:0006350,GO:0006915,GO:0007417,GO:0008022,GO:0008270,GO:0008285,GO:0009880,GO:0009952,GO:0016566,GO:0016605,GO:0016607,GO:0017053,GO:0030097,GO:0030099,GO:0035110,GO:0035116,GO:0035136,GO:0042803,GO:0043065,GO:0045449,GO:0045638,GO:0045892,GO:0046872,GO:0048133
chr14	59105501	59106000	23.7324	0	Inf	6.11e-05	7.37e-07	ENSG00000165617	59100799	59115039	inside	4702	4702	DACT1	-0.0124299	dapper, antagonist of beta-catenin, homolog 1 (Xenopus laevis) [Source:HGNC Symbol;Acc:17748]	51339	GO:0004952,GO:0005515,GO:0005634,GO:0005737,GO:0007186,GO:0007275,GO:0016021,GO:0016055
chr7	144532001	144532500	21.9273	0.260241	41.1034	0.000107883	3.24e-07	ENSG00000196511	144149034	144533146	inside	1145	646	TPK1	-0.0234901	thiamin pyrophosphokinase 1 [Source:HGNC Symbol;Acc:17358]	17358	GO:0000166,GO:0004788,GO:0005524,GO:0006772,GO:0009229,GO:0016740		1.96819e+17	Vitamin B1 (thiamin) metabolism,Metabolism of water-soluble vitamins and cofactors,Metabolism of vitamins and cofactors
chr12	129309001	129309500	25.648	0.729086	33.3763	0.000128551	8.91e-08	ENSG00000139370	129277739	129308541	upstream	-460	460	SLC15A4	-0.0318773	solute carrier family 15, member 4 [Source:HGNC Symbol;Acc:23090]	121260	GO:0005215,GO:0005507,GO:0006810,GO:0006857,GO:0016020,GO:0016021
chr13	96297001	96297500	44.124	1.78358	32.4402	0.000139934	8.44e-06	ENSG00000134874	96230457	96296957	upstream	-44	44	DZIP1	-0.0427844	DAZ interacting protein 1 [Source:HGNC Symbol;Acc:20908]	22873	GO:0003676,GO:0005515,GO:0005622,GO:0005634,GO:0005737,GO:0007275,GO:0007281,GO:0007283,GO:0008270,GO:0030154,GO:0043234,GO:0046872
chr18	31804001	31804500	41.0807	0.705681	89.7141	0.000103802	9.36e-09	ENSG00000101746	31431064	31803515	upstream	-486	486	NOL4	-0.043528	nucleolar protein 4 [Source:HGNC Symbol;Acc:7870]	8715	GO:0003723,GO:0005634,GO:0005730,GO:0016491,GO:0046914
chr5	57879001	57879500	23.0007	0.504764	29.0529	0.000124659	2.59e-09	ENSG00000152932	57878914	58155213	inside	87	87	RAB3C	-0.0565561	RAB3C, member RAS oncogene family [Source:HGNC Symbol;Acc:30269]	115827	GO:0000166,GO:0003924,GO:0005515,GO:0005525,GO:0005622,GO:0006886,GO:0006913,GO:0007165,GO:0007264,GO:0008021,GO:0015031,GO:0016020,GO:0017157
chr15	33603001	33603500	21.9968	1.05663	28.2162	0.000138263	2.97e-06	ENSG00000198838	33603177	34158299	overlapStart	-176	176	RYR3	-0.0571337	ryanodine receptor 3 [Source:HGNC Symbol;Acc:10485]	10485	GO:0004872,GO:0005216,GO:0005219,GO:0005220,GO:0005262,GO:0005509,GO:0005624,GO:0005783,GO:0005887,GO:0006811,GO:0006816,GO:0006874,GO:0006941,GO:0015278,GO:0016020,GO:0016021,GO:0030314
chr7	35293001	35293500	23.8027	0	Inf	6.07e-05	8.6e-09	ENSG00000164532	35242042	35293758	inside	757	258	TBX20	-0.0682975	T-box 20 [Source:HGNC Symbol;Acc:11598]	57057	GO:0001569,GO:0001947,GO:0003700,GO:0005515,GO:0005634,GO:0006350,GO:0006355,GO:0006936,GO:0008015,GO:0008283,GO:0009953,GO:0016563,GO:0035050,GO:0045892,GO:0045893
chr20	50421501	50422000	23.2159	0.943266	21.6104	0.000123127	6.68e-08	ENSG00000101115	50400581	50419048	upstream	-2453	2453	SALL4	-0.0686383	sal-like 4 (Drosophila) [Source:HGNC Symbol;Acc:15924]	57167	GO:0003676,GO:0003677,GO:0005622,GO:0005634,GO:0006350,GO:0006355,GO:0008270,GO:0046872
chr20	50419001	50419500	38.5965	0	Inf	5.51e-05	7.49e-09	ENSG00000101115	50400581	50419048	overlapStart	47	47	SALL4	-0.0686383	sal-like 4 (Drosophila) [Source:HGNC Symbol;Acc:15924]	57167	GO:0003676,GO:0003677,GO:0005622,GO:0005634,GO:0006350,GO:0006355,GO:0008270,GO:0046872
chr20	50418501	50419000	33.6631	0	Inf	5.94e-05	7.82e-07	ENSG00000101115	50400581	50419048	inside	547	48	SALL4	-0.0686383	sal-like 4 (Drosophila) [Source:HGNC Symbol;Acc:15924]	57167	GO:0003676,GO:0003677,GO:0005622,GO:0005634,GO:0006350,GO:0006355,GO:0008270,GO:0046872
chr20	50416001	50416500	41.2083	1.25769	25.5953	0.000138263	1.38e-06	ENSG00000101115	50400581	50419048	inside	3047	2548	SALL4	-0.0686383	sal-like 4 (Drosophila) [Source:HGNC Symbol;Acc:15924]	57167	GO:0003676,GO:0003677,GO:0005622,GO:0005634,GO:0006350,GO:0006355,GO:0008270,GO:0046872
chr14	42074501	42075000	34.4409	0	Inf	5.98e-05	8.89e-06	ENSG00000165379	42076764	42373752	upstream	-2263	1764	LRFN5	-0.0715782	leucine rich repeat and fibronectin type III domain containing 5 [Source:HGNC Symbol;Acc:20360]	145581	GO:0005515,GO:0016020,GO:0016021
chr14	42075001	42075500	32.9938	0.552735	98.0708	0.000108575	8.95e-06	ENSG00000165379	42076764	42373752	upstream	-1763	1264	LRFN5	-0.0715782	leucine rich repeat and fibronectin type III domain containing 5 [Source:HGNC Symbol;Acc:20360]	145581	GO:0005515,GO:0016020,GO:0016021
chr14	42075501	42076000	41.9659	1.65821	33.2851	0.000139097	1.53e-06	ENSG00000165379	42076764	42373752	upstream	-1263	764	LRFN5	-0.0715782	leucine rich repeat and fibronectin type III domain containing 5 [Source:HGNC Symbol;Acc:20360]	145581	GO:0005515,GO:0016020,GO:0016021
chr14	42076501	42077000	25.1795	0	Inf	5.98e-05	1.89e-07	ENSG00000165379	42076764	42373752	overlapStart	-263	236	LRFN5	-0.0715782	leucine rich repeat and fibronectin type III domain containing 5 [Source:HGNC Symbol;Acc:20360]	145581	GO:0005515,GO:0016020,GO:0016021
chr14	42077001	42077500	36.7563	0	Inf	6.02e-05	5.28e-09	ENSG00000165379	42076764	42373752	inside	237	237	LRFN5	-0.0715782	leucine rich repeat and fibronectin type III domain containing 5 [Source:HGNC Symbol;Acc:20360]	145581	GO:0005515,GO:0016020,GO:0016021
chr14	42077501	42078000	31.5467	0	Inf	6.16e-05	4.33e-07	ENSG00000165379	42076764	42373752	inside	737	737	LRFN5	-0.0715782	leucine rich repeat and fibronectin type III domain containing 5 [Source:HGNC Symbol;Acc:20360]	145581	GO:0005515,GO:0016020,GO:0016021
chr14	42078501	42079000	57.5945	0	Inf	6.29e-05	5.52e-07	ENSG00000165379	42076764	42373752	inside	1737	1737	LRFN5	-0.0715782	leucine rich repeat and fibronectin type III domain containing 5 [Source:HGNC Symbol;Acc:20360]	145581	GO:0005515,GO:0016020,GO:0016021
chr14	42079001	42079500	25.7584	0.829103	36.5257	0.000120106	8.09e-09	ENSG00000165379	42076764	42373752	inside	2237	2237	LRFN5	-0.0715782	leucine rich repeat and fibronectin type III domain containing 5 [Source:HGNC Symbol;Acc:20360]	145581	GO:0005515,GO:0016020,GO:0016021
chr20	34205001	34205500	38.5965	1.25769	34.537	0.000139934	3.04e-07	ENSG00000061656	34203814	34208971	inside	1187	1187	SPAG4	-0.0771118	sperm associated antigen 4 [Source:HGNC Symbol;Acc:11214]	6676	GO:0005198,GO:0005737,GO:0005856,GO:0007283,GO:0016020,GO:0016021
chr5	153856001	153856500	20.8284	0	Inf	6.16e-05	7.51e-06	ENSG00000113196	153854532	153857824	inside	1823	1324	HAND1	-0.0875552	heart and neural crest derivatives expressed 1 [Source:HGNC Symbol;Acc:4807]	9421	GO:0000122,GO:0001525,GO:0001707,GO:0003677,GO:0003700,GO:0005634,GO:0006355,GO:0006366,GO:0007275,GO:0007507,GO:0008134,GO:0016564,GO:0030154,GO:0030528,GO:0042803,GO:0045449,GO:0045944,GO:0046982
chr5	153855501	153856000	29.5176	0	Inf	6.25e-05	9.96e-10	ENSG00000113196	153854532	153857824	inside	2323	969	HAND1	-0.0875552	heart and neural crest derivatives expressed 1 [Source:HGNC Symbol;Acc:4807]	9421	GO:0000122,GO:0001525,GO:0001707,GO:0003677,GO:0003700,GO:0005634,GO:0006355,GO:0006366,GO:0007275,GO:0007507,GO:0008134,GO:0016564,GO:0030154,GO:0030528,GO:0042803,GO:0045449,GO:0045944,GO:0046982
chr15	99194501	99195000	43.356	0.792475	103.431	0.000123891	3.3e-09	ENSG00000140443	99192200	99507759	inside	2301	2301	IGF1R	-0.0916915	insulin-like growth factor 1 receptor [Source:HGNC Symbol;Acc:5465]	5465	GO:0000074,GO:0000166,GO:0004672,GO:0004674,GO:0004713,GO:0004714,GO:0004872,GO:0005010,GO:0005520,GO:0005524,GO:0005887,GO:0006468,GO:0006916,GO:0007165,GO:0007169,GO:0007420,GO:0008284,GO:0008286,GO:0009887,GO:0016020,GO:0016740,GO:0030238,GO:0043548,GO:0043560,GO:0046777,GO:0048009,GO:0051262	hsa03320,hsa04920
chr9	133537001	133537500	27.7964	0.726942	40.8156	0.000135785	2.01e-06	ENSG00000130711	133539981	133558368	upstream	-2980	2481	PRDM12	-0.0974101	PR domain containing 12 [Source:HGNC Symbol;Acc:13997]	13997	GO:0003676,GO:0003677,GO:0005622,GO:0005634,GO:0006350,GO:0006355,GO:0008270,GO:0046872
chr9	133538501	133539000	20.5618	0	Inf	5.89e-05	2.5e-09	ENSG00000130711	133539981	133558368	upstream	-1480	981	PRDM12	-0.0974101	PR domain containing 12 [Source:HGNC Symbol;Acc:13997]	13997	GO:0003676,GO:0003677,GO:0005622,GO:0005634,GO:0006350,GO:0006355,GO:0008270,GO:0046872
chr7	97362501	97363000	20.052	0.260241	47.7111	0.000108575	9.93e-09	ENSG00000006128	97361220	97369878	inside	1281	1281	TAC1	-0.0991781	tachykinin, precursor 1 [Source:HGNC Symbol;Acc:11517]	11517	GO:0005615,GO:0007204,GO:0007217,GO:0007218,GO:0007268,GO:0007320,GO:0009582
chr12	9066001	9066500	23.7403	0	Inf	6.2e-05	1.36e-06	ENSG00000111752	9067196	9094058	upstream	-1195	696	PHC1	-0.0999937	polyhomeotic homolog 1 (Drosophila) [Source:HGNC Symbol;Acc:3182]	1911|653441	GO:0003677,GO:0005515,GO:0005634,GO:0007275,GO:0008270,GO:0046872
chr12	54408001	54408500	30.0993	0	Inf	6.29e-05	1.88e-06	ENSG00000198353	54410642	54449814	upstream	-2641	2142	HOXC4	-0.10493	homeobox C4 [Source:HGNC Symbol;Acc:5126]	5126	GO:0003677,GO:0003700,GO:0005634,GO:0006355,GO:0007275,GO:0043565
chr12	54408501	54409000	30.0993	0	Inf	6.11e-05	9.54e-08	ENSG00000198353	54410642	54449814	upstream	-2141	1642	HOXC4	-0.10493	homeobox C4 [Source:HGNC Symbol;Acc:5126]	5126	GO:0003677,GO:0003700,GO:0005634,GO:0006355,GO:0007275,GO:0043565
chr12	54409001	54409500	30.9472	1.45817	24.3793	0.00010927	9.42e-07	ENSG00000198353	54410642	54449814	upstream	-1641	1142	HOXC4	-0.10493	homeobox C4 [Source:HGNC Symbol;Acc:5126]	5126	GO:0003677,GO:0003700,GO:0005634,GO:0006355,GO:0007275,GO:0043565
chr15	63673501	63674000	24.8659	1.32079	24.3662	0.000105828	1.21e-10	ENSG00000074410	63613577	63674360	inside	859	360	CA12	-0.122751	carbonic anhydrase XII [Source:HGNC Symbol;Acc:1371]	771	GO:0004089,GO:0006730,GO:0008270,GO:0016020,GO:0016021,GO:0016829,GO:0046872	hsa00910
chr17	40541001	40541500	32.8275	0	Inf	6.2e-05	3.72e-06	ENSG00000168610	40465342	40540513	upstream	-488	488	STAT3	-0.131596	signal transducer and activator of transcription 3 (acute-phase response factor) [Source:HGNC Symbol;Acc:11364]	6774	GO:0000122,GO:0003700,GO:0004871,GO:0005062,GO:0005509,GO:0005634,GO:0005737,GO:0006355,GO:0006928,GO:0006953,GO:0007165,GO:0007242,GO:0007259,GO:0007399,GO:0008134,GO:0019221	hsa04630,hsa04920,hsa05212,hsa05221	1.6652e+17	Signalling by NGF,TRKA signalling from the plasma membrane,Signalling to STAT3
chr9	94187001	94187500	31.4138	0.545207	54.079	0.00010651	4.24e-07	ENSG00000165030	94171327	94186144	upstream	-857	857	NFIL3	-0.167184	nuclear factor, interleukin 3 regulated [Source:HGNC Symbol;Acc:7787]	4783	GO:0003700,GO:0005634,GO:0006350,GO:0006355,GO:0043565,GO:0046983,GO:0048511
chr22	19747001	19747500	21.5346	0	Inf	5.72e-05	1.43e-08	ENSG00000184058	19744226	19771116	inside	2775	2775	TBX1	-0.175283	T-box 1 [Source:HGNC Symbol;Acc:11592]	11592	GO:0003700,GO:0003702,GO:0004969,GO:0005634,GO:0006350,GO:0006355,GO:0006357,GO:0007186,GO:0007507,GO:0016021,GO:0042309,GO:0042803,GO:0043565,GO:0048538,GO:0048703,GO:0050825,GO:0050826,GO:0060017,GO:0060023,GO:0060037
chr13	80918501	80919000	22.9737	0	Inf	5.11e-05	2.87e-10	ENSG00000136158	80910111	80915086	upstream	-3415	3415	SPRY2	-0.185162	sprouty homolog 2 (Drosophila) [Source:HGNC Symbol;Acc:11270]	10253	GO:0005515,GO:0005737,GO:0005874,GO:0007267,GO:0007275,GO:0007605,GO:0009887,GO:0009966,GO:0016020,GO:0030324,GO:0042472,GO:0043407,GO:0045165,GO:0048754	hsa04630	177929182971	Signaling by EGFR,EGFR downregulation
chr4	176987001	176987500	21.0069	0.618101	35.2833	0.00013173	6.5e-09	ENSG00000150627	176987132	177103965	overlapStart	-131	131	WDR17	-0.196628	WD repeat domain 17 [Source:HGNC Symbol;Acc:16661]	116966
chr11	126080501	126081000	32.6111	0	Inf	5.94e-05	3.93e-06	ENSG00000165526	126071992	126081587	inside	1086	587	RPUSD4	-0.271372	RNA pseudouridylate synthase domain containing 4 [Source:HGNC Symbol;Acc:25898]	84881	GO:0003723,GO:0006396,GO:0009982
chr17	46653501	46654000	30.4545	0	Inf	6.25e-05	6.11e-07	ENSG00000182742	46652869	46655743	inside	2242	632	HOXB4	-0.335316	homeobox B4 [Source:HGNC Symbol;Acc:5115]	5115	GO:0001584,GO:0003677,GO:0003700,GO:0005634,GO:0006355,GO:0007186,GO:0007275,GO:0016021,GO:0043565,GO:0048103
chr17	46651501	46652000	38.3647	1.30708	39.2391	0.000107883	1.9e-07	ENSG00000182742	46652869	46655743	downstream	4242	869	HOXB4	-0.335316	homeobox B4 [Source:HGNC Symbol;Acc:5115]	5115	GO:0001584,GO:0003677,GO:0003700,GO:0005634,GO:0006355,GO:0007186,GO:0007275,GO:0016021,GO:0043565,GO:0048103
chr17	46651001	46651500	32.2343	1.30708	32.2011	0.000108575	3.52e-06	ENSG00000182742	46652869	46655743	downstream	4742	1369	HOXB4	-0.335316	homeobox B4 [Source:HGNC Symbol;Acc:5115]	5115	GO:0001584,GO:0003677,GO:0003700,GO:0005634,GO:0006355,GO:0007186,GO:0007275,GO:0016021,GO:0043565,GO:0048103
chr5	32710001	32710500	23.1285	0	Inf	6.16e-05	3.55e-07	ENSG00000113389	32709513	32787252	inside	488	488	NPR3	-0.400421	natriuretic peptide receptor C/guanylate cyclase C (atrionatriuretic peptide receptor C) [Source:HGNC Symbol;Acc:7945]	4883	GO:0001501,GO:0004872,GO:0005624,GO:0007193,GO:0007200,GO:0008217,GO:0008528,GO:0016020,GO:0016021,GO:0016941,GO:0017046,GO:0031404,GO:0042803
chr18	32558001	32558500	70.424	2.82273	39.1441	0.00010651	6.83e-07	ENSG00000166974	32556892	32725381	inside	1109	1109	MAPRE2	-0.651549	microtubule-associated protein, RP/EB family, member 2 [Source:HGNC Symbol;Acc:6891]	10982	GO:0005737,GO:0005874,GO:0006968,GO:0007049,GO:0007067,GO:0007165,GO:0008017,GO:0008283,GO:0051301
chr20	61051501	61052000	38.8867	0.628844	81.5193	0.000107195	1.4e-06	ENSG00000130700	61038553	61051026	upstream	-475	475	GATA5	-5.77712	GATA binding protein 5 [Source:HGNC Symbol;Acc:15802]	140628	GO:0003677,GO:0003700,GO:0005634,GO:0006350,GO:0006355,GO:0008152,GO:0008270,GO:0016563,GO:0016740,GO:0043565,GO:0045941,GO:0046872
chr6	106958501	106959000	26.112	0	Inf	5.89e-05	3.27e-08	ENSG00000112297	106959730	107018335	upstream	-1229	730	AIM1	#N/A	absent in melanoma 1 [Source:HGNC Symbol;Acc:356]	202	GO:0003674,GO:0005529,GO:0005575,GO:0008150
chr2	148601001	148601500	25.9681	0	Inf	6.29e-05	4.67e-07	ENSG00000121989	148602086	148688393	upstream	-1085	586	ACVR2A	#N/A	activin A receptor, type IIA [Source:HGNC Symbol;Acc:173]	92	GO:0000166,GO:0000287,GO:0004672,GO:0004674,GO:0004675,GO:0004702,GO:0004713,GO:0004872,GO:0005024,GO:0005524,GO:0005737,GO:0005887,GO:0006468,GO:0007178,GO:0007283,GO:0007368,GO:0007498,GO:0009952,GO:0016020,GO:0016740,GO:0017002,GO:0019838,GO:0030145,GO:0032927,GO:0042713,GO:0043084,GO:0043621,GO:0045648,GO:0048186,GO:0048276,GO:0048706,GO:0050999,GO:0060011	hsa04060,hsa04350	201451	Signaling by BMP
chr5	5141001	5141500	31.051	0.168255	70.2448	8.74e-05	4.94e-06	ENSG00000145536	5140443	5320412	inside	558	558	ADAMTS16	#N/A	ADAM metallopeptidase with thrombospondin type 1 motif, 16 [Source:HGNC Symbol;Acc:17108]	170690	GO:0004222,GO:0005578,GO:0006508,GO:0006520,GO:0008233,GO:0008237,GO:0008270,GO:0016597,GO:0016743,GO:0031012,GO:0046872
chr21	28339501	28340000	74.0705	0	Inf	5.98e-05	1.93e-09	ENSG00000154736	28290231	28338832	upstream	-669	669	ADAMTS5	#N/A	ADAM metallopeptidase with thrombospondin type 1 motif, 5 [Source:HGNC Symbol;Acc:221]	11096	GO:0004222,GO:0005178,GO:0005578,GO:0006508,GO:0008237,GO:0008270,GO:0031012,GO:0046872
chr21	28339001	28339500	47.9637	0	Inf	6.07e-05	5.2e-08	ENSG00000154736	28290231	28338832	upstream	-169	169	ADAMTS5	#N/A	ADAM metallopeptidase with thrombospondin type 1 motif, 5 [Source:HGNC Symbol;Acc:221]	11096	GO:0004222,GO:0005178,GO:0005578,GO:0006508,GO:0008237,GO:0008270,GO:0031012,GO:0046872
chr18	31159001	31159500	128.691	0	Inf	6.34e-05	2.09e-06	ENSG00000141431	31158541	31327377	inside	460	460	ASXL3	#N/A	additional sex combs like 3 (Drosophila) [Source:HGNC Symbol;Acc:29357]		GO:0004969,GO:0005198,GO:0007155,GO:0007186,GO:0015629,GO:0016021
chr13	28495001	28495500	29.5376	0.297263	129.214	7.63e-05	2.69e-08	ENSG00000247381	28403906	28495541	inside	540	41		#N/A	AL390738.1
chr12	85674001	85674500	29.8873	0	Inf	5.94e-05	1.12e-08	ENSG00000180318	85674034	85695555	overlapStart	-33	33	ALX1	#N/A	ALX homeobox 1 [Source:HGNC Symbol;Acc:1494]	8092	GO:0001502,GO:0003677,GO:0003700,GO:0003714,GO:0005515,GO:0005634,GO:0006355,GO:0006366,GO:0007275,GO:0007420,GO:0043565
chr12	85674501	85675000	62.7422	0	Inf	6.29e-05	2.1e-08	ENSG00000180318	85674034	85695555	inside	467	467	ALX1	#N/A	ALX homeobox 1 [Source:HGNC Symbol;Acc:1494]	8092	GO:0001502,GO:0003677,GO:0003700,GO:0003714,GO:0005515,GO:0005634,GO:0006355,GO:0006366,GO:0007275,GO:0007420,GO:0043565
chr18	14179501	14180000	77.1311	4.58693	23.5908	0.000149393	1.79e-08	ENSG00000186481	14179096	14226111	inside	405	405	ANKRD20A5	#N/A	ankyrin repeat domain 20 family, member A5 [Source:HGNC Symbol;Acc:33833]	391269|440482
chr9	135456501	135457000	21.7041	0.363471	65.8379	0.000107883	4.61e-08	ENSG00000125492	135457993	135465640	upstream	-1492	993	BARHL1	#N/A	BarH-like homeobox 1 [Source:HGNC Symbol;Acc:953]	953	GO:0001764,GO:0003700,GO:0005515,GO:0005634,GO:0006355,GO:0007605,GO:0043565	hsa00230,hsa00240
chr9	135457001	135457500	28.558	1.09041	29.3934	0.000135785	1.32e-09	ENSG00000125492	135457993	135465640	upstream	-992	493	BARHL1	#N/A	BarH-like homeobox 1 [Source:HGNC Symbol;Acc:953]	953	GO:0001764,GO:0003700,GO:0005515,GO:0005634,GO:0006355,GO:0007605,GO:0043565	hsa00230,hsa00240
chr8	65488501	65489000	24.4644	1.4374	22.3147	0.000139934	1.41e-14	ENSG00000180828	65492814	65496181	upstream	-4313	3814	BHLHE22	#N/A	basic helix-loop-helix family, member e22 [Source:HGNC Symbol;Acc:11963]	27319	GO:0005249,GO:0005634,GO:0006355,GO:0006813,GO:0016021,GO:0016564,GO:0030528,GO:0045449
chr8	65489501	65490000	23.8725	0.179675	172.306	8.63e-05	5.27e-07	ENSG00000180828	65492814	65496181	upstream	-3313	2814	BHLHE22	#N/A	basic helix-loop-helix family, member e22 [Source:HGNC Symbol;Acc:11963]	27319	GO:0005249,GO:0005634,GO:0006355,GO:0006813,GO:0016021,GO:0016564,GO:0030528,GO:0045449
chr8	65490001	65490500	36.6966	1.25772	37.0156	0.000123891	2.46e-08	ENSG00000180828	65492814	65496181	upstream	-2813	2314	BHLHE22	#N/A	basic helix-loop-helix family, member e22 [Source:HGNC Symbol;Acc:11963]	27319	GO:0005249,GO:0005634,GO:0006355,GO:0006813,GO:0016021,GO:0016564,GO:0030528,GO:0045449
chr8	65490501	65491000	22.886	1.4374	20.2042	0.000104474	9.66e-09	ENSG00000180828	65492814	65496181	upstream	-2313	1814	BHLHE22	#N/A	basic helix-loop-helix family, member e22 [Source:HGNC Symbol;Acc:11963]	27319	GO:0005249,GO:0005634,GO:0006355,GO:0006813,GO:0016021,GO:0016564,GO:0030528,GO:0045449
chr8	65491001	65491500	26.24	0	Inf	5.85e-05	3.51e-09	ENSG00000180828	65492814	65496181	upstream	-1813	1314	BHLHE22	#N/A	basic helix-loop-helix family, member e22 [Source:HGNC Symbol;Acc:11963]	27319	GO:0005249,GO:0005634,GO:0006355,GO:0006813,GO:0016021,GO:0016564,GO:0030528,GO:0045449
chr8	65491501	65492000	25.4509	1.4374	22.4088	0.000107195	4.41e-08	ENSG00000180828	65492814	65496181	upstream	-1313	814	BHLHE22	#N/A	basic helix-loop-helix family, member e22 [Source:HGNC Symbol;Acc:11963]	27319	GO:0005249,GO:0005634,GO:0006355,GO:0006813,GO:0016021,GO:0016564,GO:0030528,GO:0045449
chr12	26276001	26276500	23.7403	0	Inf	6.16e-05	1.49e-06	ENSG00000123095	26272961	26278003	inside	2002	1503	BHLHE41	#N/A	basic helix-loop-helix family, member e41 [Source:HGNC Symbol;Acc:16617]	79365	GO:0003677,GO:0003700,GO:0004879,GO:0005634,GO:0006355,GO:0008283,GO:0009887,GO:0030154,GO:0030528,GO:0042309,GO:0045449,GO:0050825,GO:0050826	hsa04710
chr11	122848001	122848500	31.9501	0	Inf	4.14e-05	4.32e-12	ENSG00000188909	122848278	122852428	overlapEnd	4427	222	BSX	#N/A	brain-specific homeobox [Source:HGNC Symbol;Acc:20450]	390259	GO:0003700,GO:0005634,GO:0006355,GO:0043565
chr11	122850501	122851000	32.6111	0	Inf	6.29e-05	3.21e-07	ENSG00000188909	122848278	122852428	inside	1927	1428	BSX	#N/A	brain-specific homeobox [Source:HGNC Symbol;Acc:20450]	390259	GO:0003700,GO:0005634,GO:0006355,GO:0043565
chr11	122848501	122849000	31.5094	1.35019	30.6168	0.000117141	1.8e-11	ENSG00000188909	122848278	122852428	inside	3927	223	BSX	#N/A	brain-specific homeobox [Source:HGNC Symbol;Acc:20450]	390259	GO:0003700,GO:0005634,GO:0006355,GO:0043565
chr22	21457001	21457500	28.335	0	Inf	5.98e-05	4.81e-08	ENSG00000169668	21457305	21476574	overlapStart	-304	195	BCRP2	#N/A	breakpoint cluster region pseudogene 2 [Source:HGNC Symbol;Acc:1015]	400892|728468	GO:0005622,GO:0007165
chr15	62359001	62359500	51.3259	0	Inf	6.16e-05	8.14e-09	ENSG00000198535	62359176	62363109	overlapStart	-175	175	C2CD4A	#N/A	C2 calcium-dependent domain containing 4A [Source:HGNC Symbol;Acc:33627]	145741
chr5	19988001	19988500	24.9175	0	Inf	6.29e-05	1.02e-07	ENSG00000145526	19473141	19988339	overlapStart	338	161	CDH18	#N/A	cadherin 18, type 2 [Source:HGNC Symbol;Acc:1757]	1016	GO:0005509,GO:0005515,GO:0007155,GO:0007156,GO:0016020,GO:0016021
chr3	54157001	54157500	20.1051	0	Inf	5.89e-05	1.67e-07	ENSG00000157445	54156574	55108584	inside	427	427	CACNA2D3	#N/A	calcium channel, voltage-dependent, alpha 2/delta subunit 3 [Source:HGNC Symbol;Acc:15460]	55799	GO:0016020	hsa04010
chr3	54157501	54158000	37.7166	0	Inf	6.29e-05	9.21e-08	ENSG00000157445	54156574	55108584	inside	927	927	CACNA2D3	#N/A	calcium channel, voltage-dependent, alpha 2/delta subunit 3 [Source:HGNC Symbol;Acc:15460]	55799	GO:0016020	hsa04010
chr19	42297001	42297500	21.2171	0	Inf	6.29e-05	5.28e-06	ENSG00000170956	42300369	42315591	upstream	-3368	2869	CEACAM3	#N/A	carcinoembryonic antigen-related cell adhesion molecule 3 [Source:HGNC Symbol;Acc:1815]	1815	GO:0016020,GO:0016021	hsa04080
chrY	21155501	21156000	41.6938	0.878889	1080.59	7.9e-05	1.24e-06	ENSG00000185275	21152510	21154705	upstream	-796	796	CD24P4	#N/A	CD24 molecule pseudogene 4 [Source:HGNC Symbol;Acc:1649]	934	GO:0001959,GO:0002237,GO:0005515,GO:0005886,GO:0006959,GO:0007274,GO:0009897,GO:0016477,GO:0030246,GO:0031362,GO:0042632,GO:0045121,GO:0048488,GO:0048503	hsa04640
chrY	21152501	21153000	34.5753	0	Inf	5.47e-05	7.39e-06	ENSG00000185275	21152510	21154705	overlapEnd	2204	9	CD24P4	#N/A	CD24 molecule pseudogene 4 [Source:HGNC Symbol;Acc:1649]	934	GO:0001959,GO:0002237,GO:0005515,GO:0005886,GO:0006959,GO:0007274,GO:0009897,GO:0016477,GO:0030246,GO:0031362,GO:0042632,GO:0045121,GO:0048488,GO:0048503	hsa04640
chr19	6590001	6590500	33.433	0.165561	196.069	8.57e-05	5.06e-08	ENSG00000125726	6583311	6591163	inside	1162	663	CD70	#N/A	CD70 molecule [Source:HGNC Symbol;Acc:11937]	11937	GO:0000299,GO:0005125,GO:0005164,GO:0005615,GO:0005886,GO:0005887,GO:0006917,GO:0006955,GO:0007165,GO:0007267,GO:0008283,GO:0016020
chr19	6587501	6588000	28.0751	0	Inf	6.29e-05	2.3e-06	ENSG00000125726	6583311	6591163	inside	3662	3163	CD70	#N/A	CD70 molecule [Source:HGNC Symbol;Acc:11937]	11937	GO:0000299,GO:0005125,GO:0005164,GO:0005615,GO:0005886,GO:0005887,GO:0006917,GO:0006955,GO:0007165,GO:0007267,GO:0008283,GO:0016020
chr19	6587001	6587500	42.8628	0	Inf	6.34e-05	2.6e-07	ENSG00000125726	6583311	6591163	inside	4162	3663	CD70	#N/A	CD70 molecule [Source:HGNC Symbol;Acc:11937]	11937	GO:0000299,GO:0005125,GO:0005164,GO:0005615,GO:0005886,GO:0005887,GO:0006917,GO:0006955,GO:0007165,GO:0007267,GO:0008283,GO:0016020
chr18	3590501	3591000	36.0504	1.41136	41.2292	0.000133341	3.46e-07	ENSG00000177337	3594112	3598350	upstream	-3611	3112	AP002478.1	#N/A	cDNA FLJ35776 fis, clone TESTI2005326 [Source:UniProtKB/TrEMBL;Acc:Q8NA74]	649446
chr2	136876501	136877000	20.1495	0	Inf	6.29e-05	6.25e-06	ENSG00000121966	136871919	136875735	upstream	-766	766	CXCR4	#N/A	chemokine (C-X-C motif) receptor 4 [Source:HGNC Symbol;Acc:2561]	2561	GO:0000187,GO:0001569,GO:0001584,GO:0001667,GO:0001764,GO:0003779,GO:0004918,GO:0004945,GO:0004947,GO:0004950,GO:0005515,GO:0005737,GO:0005886,GO:0005887,GO:0006915,GO:0006935,GO:0006954,GO:0006955,GO:0007165,GO:0007186,GO:0007204,GO:0007281,GO:0007420,GO:0008045,GO:0008354,GO:0009615,GO:0015026,GO:0016021,GO:0016493,GO:0016494,GO:0030334,GO:0030426,GO:0031252,GO:0032027,GO:0042098	hsa04080	1.62587e+23	HIV Life Cycle,Early Phase of HIV Life Cycle,HIV Infection,Binding and entry of HIV virion
chr17	78966501	78967000	26.6971	0	Inf	6.29e-05	8.47e-07	ENSG00000176108	78965641	78973932	inside	860	860	CHMP6	#N/A	chromatin modifying protein 6 [Source:HGNC Symbol;Acc:25675]	25675	GO:0005515,GO:0005768,GO:0015031,GO:0016020
chr17	77816501	77817000	31.4432	0.980312	44.1828	0.000139934	1.35e-07	ENSG00000141582	77806955	77813229	upstream	-3272	3272	CBX4	#N/A	chromobox homolog 4 [Source:HGNC Symbol;Acc:1554]	8535	GO:0000122,GO:0000785,GO:0003682,GO:0003714,GO:0005634,GO:0006333,GO:0006350,GO:0006355,GO:0006512,GO:0006916,GO:0007001,GO:0016568,GO:0051219
chr17	77772501	77773000	22.1487	1.1437	28.5278	0.000117877	8.7e-08	ENSG00000141570	77765931	77775482	inside	2981	2482	CBX8	#N/A	chromobox homolog 8 [Source:HGNC Symbol;Acc:15962]	57332	GO:0000151,GO:0000785,GO:0003682,GO:0004842,GO:0005515,GO:0005634,GO:0006333,GO:0006350,GO:0006355,GO:0016568,GO:0016574,GO:0031519
chr1	231472501	231473000	31.1905	0.619098	44.7547	0.000128551	1.67e-08	ENSG00000010072	231472850	231490769	overlapStart	-349	150	C1orf124	#N/A	chromosome 1 open reading frame 124 [Source:HGNC Symbol;Acc:25356]	83932	GO:0003677,GO:0006281,GO:0006508,GO:0008237,GO:0008270,GO:0016607
chr14	19925001	19925500	34.1515	0	Inf	6.11e-05	4.72e-08	ENSG00000215394	19891097	19925329	overlapStart	328	171	C14orf17	#N/A	chromosome 14 open reading frame 17 [Source:HGNC Symbol;Acc:19436]
chr14	29243001	29243500	55.2792	0	Inf	6.11e-05	4.62e-08	ENSG00000186960	29241910	29262375	inside	1091	1091	C14orf23	#N/A	chromosome 14 open reading frame 23 [Source:HGNC Symbol;Acc:19828]
chr17	59488001	59488500	22.5442	0	Inf	6.29e-05	1.89e-06	ENSG00000187013	59489112	59490641	upstream	-1111	612	C17orf82	#N/A	chromosome 17 open reading frame 82 [Source:HGNC Symbol;Acc:32699]	388407	GO:0000785,GO:0003677,GO:0005634,GO:0006355,GO:0007001
chr19	3478501	3479000	24.0032	0.827805	33.4938	0.000139097	7.23e-08	ENSG00000095932	3474405	3480540	inside	2039	1540	C19orf77	#N/A	chromosome 19 open reading frame 77 [Source:HGNC Symbol;Acc:37244]	284422
chr20	271501	272000	20.8943	0	Inf	6.2e-05	1.45e-06	ENSG00000196476	251504	271390	upstream	-111	111	C20orf96	#N/A	chromosome 20 open reading frame 96 [Source:HGNC Symbol;Acc:16227]	140680
chr22	46647001	46647500	20.4012	0	Inf	5.72e-05	2.69e-08	ENSG00000205643	46639908	46646576	upstream	-425	425	C22orf40	#N/A	chromosome 22 open reading frame 40 [Source:HGNC Symbol;Acc:33710]	150383
chr5	43043001	43043500	33.2233	0	Inf	6.29e-05	4.07e-08	ENSG00000177721	43039501	43043272	overlapStart	271	228	C5orf39	#N/A	chromosome 5 open reading frame 39 [Source:HGNC Symbol;Acc:33463]	389289	GO:0004872
chr9	132083001	132083500	28.9388	1.09041	29.4992	0.000142468	2.32e-09	ENSG00000179082	132083295	132087184	overlapStart	-294	205	C9orf106	#N/A	chromosome 9 open reading frame 106 [Source:HGNC Symbol;Acc:31370]	414318
chr9	101706501	101707000	21.5137	0.363471	51.176	8.51e-05	3.05e-11	ENSG00000204291	101705461	101833069	inside	1040	1040	COL15A1	#N/A	collagen, type XV, alpha 1 [Source:HGNC Symbol;Acc:2192]	1306	GO:0001525,GO:0005198,GO:0005201,GO:0005515,GO:0005578,GO:0005582,GO:0005737,GO:0006817,GO:0007155,GO:0007275,GO:0030154,GO:0031012
chr7	145812501	145813000	23.5142	0	Inf	6.2e-05	4.2e-07	ENSG00000174469	145813453	148118090	upstream	-952	453	CNTNAP2	#N/A	contactin associated protein-like 2 [Source:HGNC Symbol;Acc:13830]	26047	GO:0005179,GO:0005509,GO:0005515,GO:0005576,GO:0007155,GO:0008038,GO:0016020,GO:0016021,GO:0019226	hsa04514
chr8	114449501	114450000	72.604	0	Inf	6.34e-05	9.52e-07	ENSG00000164796	113235157	114449328	upstream	-173	173	CSMD3	#N/A	CUB and Sushi multiple domains 3 [Source:HGNC Symbol;Acc:19291]	114788	GO:0004553,GO:0005975,GO:0016020,GO:0016021
chr8	114449001	114449500	58.2016	0	Inf	6.25e-05	9.49e-08	ENSG00000164796	113235157	114449328	overlapStart	327	172	CSMD3	#N/A	CUB and Sushi multiple domains 3 [Source:HGNC Symbol;Acc:19291]	114788	GO:0004553,GO:0005975,GO:0016020,GO:0016021
chr18	35145001	35145500	84.2573	1.41136	113.592	0.00010651	2.57e-08	ENSG00000101489	34823010	35146000	inside	999	500	CELF4	#N/A	CUGBP, Elav-like family member 4 [Source:HGNC Symbol;Acc:14015]	14015	GO:0000166,GO:0003676,GO:0003723,GO:0005634,GO:0005737,GO:0042835
chr18	35142501	35143000	21.7979	0	Inf	5.81e-05	3.04e-07	ENSG00000101489	34823010	35146000	inside	3499	3000	CELF4	#N/A	CUGBP, Elav-like family member 4 [Source:HGNC Symbol;Acc:14015]	14015	GO:0000166,GO:0003676,GO:0003723,GO:0005634,GO:0005737,GO:0042835
chr12	111471001	111471500	27.9796	0.729086	32.148	0.000105149	2.52e-11	ENSG00000111249	111471829	111788356	upstream	-828	329	CUX2	#N/A	cut-like homeobox 2 [Source:HGNC Symbol;Acc:19347]	23316	GO:0003677,GO:0003700,GO:0005634,GO:0006355,GO:0016564,GO:0043565,GO:0045892
chr12	111473501	111474000	23.1044	0.911358	33.0376	0.000138263	3.33e-09	ENSG00000111249	111471829	111788356	inside	1672	1672	CUX2	#N/A	cut-like homeobox 2 [Source:HGNC Symbol;Acc:19347]	23316	GO:0003677,GO:0003700,GO:0005634,GO:0006355,GO:0016564,GO:0043565,GO:0045892
chr12	111475001	111475500	20.7727	0	Inf	5.51e-05	5.55e-07	ENSG00000111249	111471829	111788356	inside	3172	3172	CUX2	#N/A	cut-like homeobox 2 [Source:HGNC Symbol;Acc:19347]	23316	GO:0003677,GO:0003700,GO:0005634,GO:0006355,GO:0016564,GO:0043565,GO:0045892
chr12	4379001	4379500	29.0395	0.546815	51.6582	0.00012543	4.33e-06	ENSG00000118971	4382902	4414521	upstream	-3901	3402	CCND2	#N/A	cyclin D2 [Source:HGNC Symbol;Acc:1583]	1583	GO:0000074,GO:0005515,GO:0005634,GO:0007049,GO:0008284,GO:0019901,GO:0051301	hsa00140
chr5	54530001	54530500	24.1508	0	Inf	5.85e-05	4.96e-11	ENSG00000152669	54526983	54529508	upstream	-493	493	CCNO	#N/A	cyclin O [Source:HGNC Symbol;Acc:18576]	10309	GO:0000074,GO:0004844,GO:0005634,GO:0005654,GO:0006284,GO:0008152,GO:0016798		7.38847e+65	Base Excision Repair,DNA Repair,Depyrimidination,Base-Excision Repair, AP Site Formation,Base-free sugar-phosphate removal via the single-nucleotide replacement pathway,Resolution of Abasic Sites (AP sites),Recognition and association of DNA glycosylase with site containing an affected pyrimidine,Cleavage of the damaged pyrimidine ,Displacement of DNA glycosylase by APE1,Removal of DNA patch cont…
chr12	12867501	12868000	22.0445	0	Inf	5.89e-05	1.03e-07	ENSG00000111276	12867992	12875305	overlapStart	-491	8	CDKN1B	#N/A	cyclin-dependent kinase inhibitor 1B (p27, Kip1) [Source:HGNC Symbol;Acc:1785]	1027	GO:0004861,GO:0005072,GO:0005515,GO:0005634,GO:0005737,GO:0005829,GO:0006813,GO:0007049,GO:0007050,GO:0007605,GO:0008284,GO:0031116,GO:0045736,GO:0048839,GO:0050680,GO:0051271	hsa04012,hsa04110,hsa05215,hsa05220,hsa05222	6.89497e+114	Orc1 removal from chromatin,Switching of origins to a post-replicative state,Cyclin E associated events during G1/S transition ,G1/S Transition,Cyclin D associated events in G1,G1 Phase,Synthesis of DNA,S Phase,Cell Cycle, Mitotic,Removal of licensing factors from origins,Regulation of DNA replication,DNA Replication,p53-Dependent G1 DNA Damage Response,p53-Dependent G1/S DNA damage checkpoint,G1…
chr20	24931501	24932000	22.9257	0	Inf	6.07e-05	3.72e-07	ENSG00000077984	24929866	24940564	inside	1635	1635	CST7	#N/A	cystatin F (leukocystatin) [Source:HGNC Symbol;Acc:2479]	2479	GO:0004869,GO:0005737,GO:0006955
chr13	72441501	72442000	74.7556	0	Inf	6.34e-05	6e-06	ENSG00000165659	72012098	72441330	upstream	-171	171	DACH1	#N/A	dachshund homolog 1 (Drosophila) [Source:HGNC Symbol;Acc:2663]	1602	GO:0000166,GO:0003677,GO:0003700,GO:0005249,GO:0005515,GO:0005634,GO:0005667,GO:0006350,GO:0006355,GO:0006813,GO:0007275,GO:0008076,GO:0042309,GO:0045449,GO:0050825,GO:0050826
chr13	72441001	72441500	59.8045	0	Inf	6.2e-05	9.45e-07	ENSG00000165659	72012098	72441330	overlapStart	329	170	DACH1	#N/A	dachshund homolog 1 (Drosophila) [Source:HGNC Symbol;Acc:2663]	1602	GO:0000166,GO:0003677,GO:0003700,GO:0005249,GO:0005515,GO:0005634,GO:0005667,GO:0006350,GO:0006355,GO:0006813,GO:0007275,GO:0008076,GO:0042309,GO:0045449,GO:0050825,GO:0050826
chr14	69620501	69621000	61.6464	0.829103	64.7651	0.000126983	6.58e-07	ENSG00000139990	69517638	69619914	upstream	-587	587	DCAF5	#N/A	DDB1 and CUL4 associated factor 5 [Source:HGNC Symbol;Acc:20224]	8816
chr11	20184501	20185000	46.4929	0	Inf	6.34e-05	2.16e-07	ENSG00000109851	20177760	20181870	upstream	-2631	2631	DBX1	#N/A	developing brain homeobox 1 [Source:HGNC Symbol;Acc:33185]	120237	GO:0003700,GO:0005634,GO:0006355,GO:0043565
chr4	107955501	107956000	34.0742	0	Inf	6.16e-05	1.01e-06	ENSG00000155011	107842959	107957454	inside	1953	1454	DKK2	#N/A	dickkopf homolog 2 (Xenopus laevis) [Source:HGNC Symbol;Acc:2892]	2892	GO:0005576,GO:0005615,GO:0007275,GO:0016055,GO:0030178	hsa04080,hsa04730
chr1	50893001	50893500	22.6366	0	Inf	6.39e-05	2.93e-06	ENSG00000142700	50883222	50889172	upstream	-3829	3829	DMRTA2	#N/A	DMRT-like family A2 [Source:HGNC Symbol;Acc:13908]		GO:0042309,GO:0050825,GO:0050826
chr12	57915001	57915500	49.1763	1.45817	38.2901	0.000105149	7.55e-10	ENSG00000175197	57910373	57914300	upstream	-701	701	DDIT3	#N/A	DNA-damage-inducible transcript 3 [Source:HGNC Symbol;Acc:2726]	1649	GO:0000074,GO:0001975,GO:0003700,GO:0003714,GO:0005634,GO:0005737,GO:0006350,GO:0006355,GO:0006974,GO:0006979,GO:0006983,GO:0007049,GO:0007050,GO:0007568,GO:0007584,GO:0030503,GO:0030968,GO:0032792,GO:0042542,GO:0042789,GO:0042981,GO:0043065,GO:0043565,GO:0045941,GO:0046983,GO:0048568	hsa04010
chr15	45404501	45405000	43.356	0	Inf	6.25e-05	1.3e-07	ENSG00000140274	45406519	45410619	upstream	-2018	1519	DUOXA2	#N/A	dual oxidase maturation factor 2 [Source:HGNC Symbol;Acc:32698]	405753	GO:0001584,GO:0005198,GO:0005783,GO:0005923,GO:0007186,GO:0015031,GO:0016020,GO:0016021
chr15	45405001	45405500	23.272	0	Inf	5.85e-05	1.85e-08	ENSG00000140274	45406519	45410619	upstream	-1518	1019	DUOXA2	#N/A	dual oxidase maturation factor 2 [Source:HGNC Symbol;Acc:32698]	405753	GO:0001584,GO:0005198,GO:0005783,GO:0005923,GO:0007186,GO:0015031,GO:0016020,GO:0016021
chr20	33103001	33103500	76.6126	0	Inf	6.34e-05	6.89e-07	ENSG00000125971	33104214	33128762	upstream	-1213	714	DYNLRB1	#N/A	dynein, light chain, roadblock-type 1 [Source:HGNC Symbol;Acc:15468]	83658	GO:0003777,GO:0005515,GO:0005737,GO:0005868,GO:0005874,GO:0007018,GO:0007632
chr20	33103501	33104000	37.7259	0	Inf	6.16e-05	1.41e-08	ENSG00000125971	33104214	33128762	upstream	-713	214	DYNLRB1	#N/A	dynein, light chain, roadblock-type 1 [Source:HGNC Symbol;Acc:15468]	83658	GO:0003777,GO:0005515,GO:0005737,GO:0005868,GO:0005874,GO:0007018,GO:0007632
chr8	25907001	25907500	26.6346	0.539024	51.3883	8.92e-05	1.03e-11	ENSG00000221818	25701584	25902392	upstream	-4609	4609	EBF2	#N/A	early B-cell factor 2 [Source:HGNC Symbol;Acc:19090]
chr8	25905001	25905500	21.1104	0	Inf	6.11e-05	9.62e-09	ENSG00000221818	25701584	25902392	upstream	-2609	2609	EBF2	#N/A	early B-cell factor 2 [Source:HGNC Symbol;Acc:19090]
chr8	25904501	25905000	23.4779	1.4374	20.3283	0.000107883	6.46e-07	ENSG00000221818	25701584	25902392	upstream	-2109	2109	EBF2	#N/A	early B-cell factor 2 [Source:HGNC Symbol;Acc:19090]
chr13	44360001	44360500	24.0677	0	Inf	6.2e-05	6.75e-07	ENSG00000120658	43787654	44361044	inside	1043	544	ENOX1	#N/A	ecto-NOX disulfide-thiol exchanger 1 [Source:HGNC Symbol;Acc:25474]	55068	GO:0000166,GO:0003676,GO:0005507,GO:0006118,GO:0006810,GO:0016020,GO:0016491,GO:0048511
chr8	16884001	16884500	27.0292	0	Inf	6.29e-05	7.37e-07	ENSG00000155970	16884747	16980153	upstream	-746	247	EFHA2	#N/A	EF-hand domain family, member A2 [Source:HGNC Symbol;Acc:27820]	286097	GO:0005509,GO:0016020,GO:0016021
chr5	38258501	38259000	22.4896	0.336509	52.0797	0.000103133	4.1e-06	ENSG00000164318	38258533	38465581	overlapStart	-32	32	EGFLAM	#N/A	EGF-like, fibronectin type III and laminin G domains [Source:HGNC Symbol;Acc:26810]	26810	GO:0005509
chr18	2848001	2848500	38.9847	1.41136	36.0118	0.000134967	5.8e-10	ENSG00000132205	2847028	2914090	inside	973	973	EMILIN2	#N/A	elastin microfibril interfacer 2 [Source:HGNC Symbol;Acc:19881]	84034	GO:0001584,GO:0005198,GO:0005201,GO:0005515,GO:0005576,GO:0005578,GO:0007155,GO:0007186,GO:0008150,GO:0015629,GO:0016021,GO:0030023
chr22	40290501	40291000	32.113	4.52831	30.6942	0.000137433	3.12e-06	ENSG00000176177	40139049	40289868	upstream	-633	633	ENTHD1	#N/A	ENTH domain containing 1 [Source:HGNC Symbol;Acc:26352]	150350
chr2	176949501	176950000	24.0286	0.304734	53.2552	0.000113512	3.29e-08	ENSG00000174279	176944835	176948856	upstream	-645	645	EVX2	#N/A	even-skipped homeobox 2 [Source:HGNC Symbol;Acc:3507]	3507	GO:0003677,GO:0003700,GO:0003735,GO:0004879,GO:0005622,GO:0005634,GO:0005840,GO:0006355,GO:0006412,GO:0007275,GO:0008150,GO:0016068,GO:0042309,GO:0043565,GO:0050825,GO:0050826
chr2	176946001	176946500	24.5674	0.304734	59.4295	0.000126983	1.9e-09	ENSG00000174279	176944835	176948856	inside	2855	1166	EVX2	#N/A	even-skipped homeobox 2 [Source:HGNC Symbol;Acc:3507]	3507	GO:0003677,GO:0003700,GO:0003735,GO:0004879,GO:0005622,GO:0005634,GO:0005840,GO:0006355,GO:0006412,GO:0007275,GO:0008150,GO:0016068,GO:0042309,GO:0043565,GO:0050825,GO:0050826
chr13	108520001	108520500	49.9586	0	Inf	6.39e-05	8.14e-06	ENSG00000204442	107822318	108519083	upstream	-918	918	FAM155A	#N/A	family with sequence similarity 155, member A [Source:HGNC Symbol;Acc:33877]	728215|731895
chr5	10249001	10249500	28.3676	0.841274	29.3922	0.00014332	1.44e-07	ENSG00000150756	10226438	10250014	inside	1013	514	FAM173B	#N/A	family with sequence similarity 173, member B [Source:HGNC Symbol;Acc:27029]	134145
chr14	45432001	45432500	83.6423	0	Inf	6.34e-05	6.95e-08	ENSG00000198718	45431411	45543634	inside	590	590	FAM179B	#N/A	family with sequence similarity 179, member B [Source:HGNC Symbol;Acc:19959]	19959	GO:0005488
chr15	29864001	29864500	30.2854	0	Inf	5.98e-05	1.19e-06	ENSG00000104059	29412455	29862927	upstream	-1074	1074	FAM189A1	#N/A	family with sequence similarity 189, member A1 [Source:HGNC Symbol;Acc:29075]	23359	GO:0003810,GO:0018149
chr15	29863501	29864000	28.6915	0	Inf	6.11e-05	1.07e-07	ENSG00000104059	29412455	29862927	upstream	-574	574	FAM189A1	#N/A	family with sequence similarity 189, member A1 [Source:HGNC Symbol;Acc:29075]	23359	GO:0003810,GO:0018149
chr20	49308501	49309000	27.8591	0	Inf	6.16e-05	2.54e-06	ENSG00000042062	49202645	49308065	upstream	-436	436	FAM65C	#N/A	family with sequence similarity 65, member C [Source:HGNC Symbol;Acc:16168]	140876
chr20	49307501	49308000	40.0475	0	Inf	6.11e-05	7.97e-09	ENSG00000042062	49202645	49308065	inside	564	65	FAM65C	#N/A	family with sequence similarity 65, member C [Source:HGNC Symbol;Acc:16168]	140876
chr20	49303501	49304000	41.7887	1.88653	20.8649	0.000138263	1.18e-06	ENSG00000042062	49202645	49308065	inside	4564	4065	FAM65C	#N/A	family with sequence similarity 65, member C [Source:HGNC Symbol;Acc:16168]	140876
chr15	48938001	48938500	29.0103	0	Inf	6.02e-05	1.51e-08	ENSG00000166147	48700505	48937918	upstream	-83	83	FBN1	#N/A	fibrillin 1 [Source:HGNC Symbol;Acc:3603]	2200	GO:0001501,GO:0001527,GO:0003676,GO:0004888,GO:0005201,GO:0005509,GO:0005515,GO:0005576,GO:0005578,GO:0005604,GO:0005615,GO:0005622,GO:0006030,GO:0007507,GO:0007596,GO:0008061,GO:0008270,GO:0016020
chr9	79636001	79636500	21.1329	0	Inf	5.47e-05	1.67e-09	ENSG00000204612	79634571	79635869	downstream	1430	132	FOXB2	#N/A	forkhead box B2 [Source:HGNC Symbol;Acc:23315]	442425	GO:0001584,GO:0003700,GO:0005201,GO:0005578,GO:0005634,GO:0006350,GO:0006355,GO:0007186,GO:0016020,GO:0016021,GO:0042309,GO:0043565,GO:0050825,GO:0050826,GO:0051260
chr14	29235001	29235500	63.0935	0.276368	231.132	8.69e-05	7.41e-06	ENSG00000176165	29235050	29239479	overlapStart	-49	49	FOXG1	#N/A	forkhead box G1 [Source:HGNC Symbol;Acc:3811]	2290	GO:0003700,GO:0005198,GO:0005634,GO:0006355,GO:0007155,GO:0015629,GO:0043565
chr14	29235501	29236000	22.5747	0	Inf	5.89e-05	7.34e-07	ENSG00000176165	29235050	29239479	inside	451	451	FOXG1	#N/A	forkhead box G1 [Source:HGNC Symbol;Acc:3811]	2290	GO:0003700,GO:0005198,GO:0005634,GO:0006355,GO:0007155,GO:0015629,GO:0043565
chr2	88752501	88753000	44.5014	0	Inf	6.34e-05	5.74e-08	ENSG00000214336	88747726	88752131	upstream	-370	370	FOXI3	#N/A	forkhead box I3 [Source:HGNC Symbol;Acc:35123]	344167	GO:0003700,GO:0005634,GO:0006355,GO:0043565
chr13	95253501	95254000	29.1729	0	Inf	6.16e-05	4.86e-06	ENSG00000152749	95254157	95279698	upstream	-656	157	GPR180	#N/A	G protein-coupled receptor 180 [Source:HGNC Symbol;Acc:28899]	160897	GO:0016020,GO:0016021
chr11	134146001	134146500	26.2211	1.1573	29.5112	0.000147639	4.37e-06	ENSG00000166105	134145464	134189458	inside	537	537	GLB1L3	#N/A	galactosidase, beta 1-like 3 [Source:HGNC Symbol;Acc:25147]	112937	GO:0004565,GO:0005975,GO:0009341
chr20	33460501	33461000	53.3966	0	Inf	6.34e-05	8.14e-07	ENSG00000131067	33432523	33460663	overlapStart	162	162	GGT7	#N/A	gamma-glutamyltransferase 7 [Source:HGNC Symbol;Acc:4259]	2686	GO:0003840,GO:0006750,GO:0008415,GO:0016020,GO:0016021,GO:0016740	hsa00430,hsa00450,hsa00460,hsa00480,hsa00590
chr8	11558001	11558500	42.2208	0	Inf	6.11e-05	9.62e-09	ENSG00000136574	11561713	11617511	upstream	-3712	3213	GATA4	#N/A	GATA binding protein 4 [Source:HGNC Symbol;Acc:4173]	2626	GO:0001701,GO:0003677,GO:0003700,GO:0003702,GO:0003704,GO:0005249,GO:0005515,GO:0005634,GO:0006350,GO:0006355,GO:0006366,GO:0006813,GO:0007267,GO:0007275,GO:0007507,GO:0008076,GO:0008270,GO:0010003,GO:0016563,GO:0035054,GO:0043565,GO:0045893,GO:0045941,GO:0045944,GO:0046872,GO:0048558,GO:0048598,GO:0048617
chr8	11560501	11561000	34.3291	0	Inf	6.29e-05	1.21e-06	ENSG00000136574	11561713	11617511	upstream	-1212	713	GATA4	#N/A	GATA binding protein 4 [Source:HGNC Symbol;Acc:4173]	2626	GO:0001701,GO:0003677,GO:0003700,GO:0003702,GO:0003704,GO:0005249,GO:0005515,GO:0005634,GO:0006350,GO:0006355,GO:0006366,GO:0006813,GO:0007267,GO:0007275,GO:0007507,GO:0008076,GO:0008270,GO:0010003,GO:0016563,GO:0035054,GO:0043565,GO:0045893,GO:0045941,GO:0045944,GO:0046872,GO:0048558,GO:0048598,GO:0048617
chr8	11562001	11562500	26.6346	1.25772	27.0573	0.000127765	3.31e-06	ENSG00000136574	11561713	11617511	inside	288	288	GATA4	#N/A	GATA binding protein 4 [Source:HGNC Symbol;Acc:4173]	2626	GO:0001701,GO:0003677,GO:0003700,GO:0003702,GO:0003704,GO:0005249,GO:0005515,GO:0005634,GO:0006350,GO:0006355,GO:0006366,GO:0006813,GO:0007267,GO:0007275,GO:0007507,GO:0008076,GO:0008270,GO:0010003,GO:0016563,GO:0035054,GO:0043565,GO:0045893,GO:0045941,GO:0045944,GO:0046872,GO:0048558,GO:0048598,GO:0048617
chr8	11562501	11563000	21.8996	0.179675	184.898	8.4e-05	9.03e-07	ENSG00000136574	11561713	11617511	inside	788	788	GATA4	#N/A	GATA binding protein 4 [Source:HGNC Symbol;Acc:4173]	2626	GO:0001701,GO:0003677,GO:0003700,GO:0003702,GO:0003704,GO:0005249,GO:0005515,GO:0005634,GO:0006350,GO:0006355,GO:0006366,GO:0006813,GO:0007267,GO:0007275,GO:0007507,GO:0008076,GO:0008270,GO:0010003,GO:0016563,GO:0035054,GO:0043565,GO:0045893,GO:0045941,GO:0045944,GO:0046872,GO:0048558,GO:0048598,GO:0048617
chr15	69454001	69454500	27.4163	0	Inf	6.25e-05	7.04e-06	ENSG00000138604	69452973	69564538	inside	1028	1028	GLCE	#N/A	glucuronic acid epimerase [Source:HGNC Symbol;Acc:17855]	26035	GO:0005618,GO:0005794,GO:0006024,GO:0008360,GO:0009252,GO:0015012,GO:0016020,GO:0016021,GO:0016853,GO:0016857,GO:0030210,GO:0050379	hsa00534
chr6	52859001	52859500	23.1916	0	Inf	6.11e-05	4.63e-06	ENSG00000170899	52842751	52860176	inside	1175	676	GSTA4	#N/A	glutathione S-transferase alpha 4 [Source:HGNC Symbol;Acc:4629]	2941	GO:0004364,GO:0005737,GO:0006950,GO:0008152,GO:0016740	hsa00480,hsa00980	1.40192e+17	Metabolism of xenobiotics,Phase II conjugation,Glutathione conjugation
chr20	21487001	21487500	32.7925	0	Inf	6.29e-05	7.2e-06	ENSG00000227693	21482033	21482606	downstream	4968	4395	GSTM3P1	#N/A	glutathione S-transferase mu 3 pseudogene 1 [Source:HGNC Symbol;Acc:16606]
chr20	45629001	45629500	53.1064	0	Inf	6.11e-05	1.38e-06	ENSG00000226769	45626235	45627127	downstream	2766	1874	GAPDHP54	#N/A	glyceraldehyde 3 phosphate dehydrogenase pseudogene 54 [Source:HGNC Symbol;Acc:38560]
chr13	93880501	93881000	40.1128	2.08084	29.6709	0.000121609	1.09e-07	ENSG00000183098	93879095	95055812	inside	1406	1406	GPC6	#N/A	glypican 6 [Source:HGNC Symbol;Acc:4454]	10082	GO:0005578,GO:0005887,GO:0016020,GO:0048503
chr13	28366501	28367000	26.2556	1.78358	20.5863	0.000135785	5.1e-06	ENSG00000169840	28366780	28368089	overlapStart	-279	220	GSX1	#N/A	GS homeobox 1 [Source:HGNC Symbol;Acc:20374]	219409	GO:0003700,GO:0005634,GO:0006355,GO:0007275,GO:0043565
chr18	11688001	11688500	54.914	3.88125	20.7295	8.12e-05	1.42e-07	ENSG00000141404	11689265	11885684	upstream	-1264	765	GNAL	#N/A	guanine nucleotide binding protein (G protein), alpha activating activity polypeptide, olfactory type [Source:HGNC Symbol;Acc:4388]	4388	GO:0000166,GO:0003677,GO:0003918,GO:0003924,GO:0004871,GO:0005524,GO:0005525,GO:0005694,GO:0006265,GO:0007165,GO:0007186,GO:0007190,GO:0007191,GO:0007608,GO:0019001
chr13	88323501	88324000	28.0789	0	Inf	5.85e-05	1.16e-08	ENSG00000228824	88096247	88323514	overlapStart	13	13	RP11-342C20.3	#N/A	hCG1818123 (LOC642345), non-coding RNA [Source:RefSeq DNA;Acc:NR_033829]
chr4	185940001	185940500	21.9994	0	Inf	6.07e-05	3.5e-08	ENSG00000187821	185940083	185941950	overlapStart	-82	82	HELT	#N/A	HES/HEY-like transcription factor [Source:HGNC Symbol;Acc:33783]	391723	GO:0000122,GO:0003677,GO:0003700,GO:0005515,GO:0005634,GO:0005667,GO:0006355,GO:0016564,GO:0030182,GO:0030528,GO:0042803,GO:0045449
chr4	185941001	185941500	23.9843	0	Inf	6.11e-05	6.96e-10	ENSG00000187821	185940083	185941950	inside	918	450	HELT	#N/A	HES/HEY-like transcription factor [Source:HGNC Symbol;Acc:33783]	391723	GO:0000122,GO:0003677,GO:0003700,GO:0005515,GO:0005634,GO:0005667,GO:0006355,GO:0016564,GO:0030182,GO:0030528,GO:0042803,GO:0045449
chr6	27783001	27783500	24.3941	0	Inf	5.72e-05	7.9e-11	ENSG00000196374	27782822	27783267	overlapEnd	179	179	HIST1H2BM	#N/A	histone cluster 1, H2bm [Source:HGNC Symbol;Acc:4750]	4750	GO:0000786,GO:0003677,GO:0005634,GO:0005694,GO:0006334,GO:0007001
chr7	27184001	27184500	37.7958	0	Inf	6.34e-05	8.84e-08	ENSG00000106004	27180671	27183463	upstream	-538	538	HOXA5	#N/A	homeobox A5 [Source:HGNC Symbol;Acc:5106]	5106	GO:0001501,GO:0003677,GO:0003700,GO:0005634,GO:0006355,GO:0007389,GO:0030878,GO:0035264,GO:0043565	hsa00020,hsa00620,hsa03320,hsa04910,hsa04920
chr7	27183501	27184000	28.996	0	Inf	6.39e-05	3.63e-06	ENSG00000106004	27180671	27183463	upstream	-38	38	HOXA5	#N/A	homeobox A5 [Source:HGNC Symbol;Acc:5106]	5106	GO:0001501,GO:0003677,GO:0003700,GO:0005634,GO:0006355,GO:0007389,GO:0030878,GO:0035264,GO:0043565	hsa00020,hsa00620,hsa03320,hsa04910,hsa04920
chr17	46667501	46668000	44.4952	2.28739	26.4798	0.00012543	2.9e-06	ENSG00000120093	46626232	46667634	overlapStart	133	133	HOXB3	#N/A	homeobox B3 [Source:HGNC Symbol;Acc:5114]	5114	GO:0003677,GO:0003700,GO:0005634,GO:0006355,GO:0007275,GO:0030878,GO:0043565
chr17	46695001	46695500	24.324	0	Inf	5.72e-05	5.52e-10	ENSG00000120068	46688739	46692478	upstream	-2523	2523	HOXB8	#N/A	homeobox B8 [Source:HGNC Symbol;Acc:5119]	5119	GO:0003677,GO:0003700,GO:0005634,GO:0006355,GO:0007275,GO:0009952,GO:0043565
chr17	46694501	46695000	23.3352	0	Inf	6.16e-05	7.86e-06	ENSG00000120068	46688739	46692478	upstream	-2023	2023	HOXB8	#N/A	homeobox B8 [Source:HGNC Symbol;Acc:5119]	5119	GO:0003677,GO:0003700,GO:0005634,GO:0006355,GO:0007275,GO:0009952,GO:0043565
chr17	46693001	46693500	54.383	1.79724	39.4447	8.45e-05	2.08e-06	ENSG00000120068	46688739	46692478	upstream	-523	523	HOXB8	#N/A	homeobox B8 [Source:HGNC Symbol;Acc:5119]	5119	GO:0003677,GO:0003700,GO:0005634,GO:0006355,GO:0007275,GO:0009952,GO:0043565
chr17	46692501	46693000	68.2259	0	Inf	6.34e-05	1.35e-06	ENSG00000120068	46688739	46692478	upstream	-23	23	HOXB8	#N/A	homeobox B8 [Source:HGNC Symbol;Acc:5119]	5119	GO:0003677,GO:0003700,GO:0005634,GO:0006355,GO:0007275,GO:0009952,GO:0043565
chr12	54423501	54424000	24.5881	1.09363	27.2046	0.000133341	2.2e-11	ENSG00000172789	54426832	54429145	upstream	-3331	2832	HOXC5	#N/A	homeobox C5 [Source:HGNC Symbol;Acc:5127]	5127	GO:0003677,GO:0003700,GO:0005634,GO:0006355,GO:0006357,GO:0007275,GO:0043565
chr12	54425001	54425500	38.578	0	Inf	6.29e-05	4e-07	ENSG00000172789	54426832	54429145	upstream	-1831	1332	HOXC5	#N/A	homeobox C5 [Source:HGNC Symbol;Acc:5127]	5127	GO:0003677,GO:0003700,GO:0005634,GO:0006355,GO:0006357,GO:0007275,GO:0043565
chr12	54398501	54399000	24.5881	0	Inf	5.76e-05	1.59e-08	ENSG00000037965	54402890	54406547	upstream	-4389	3890	HOXC8	#N/A	homeobox C8 [Source:HGNC Symbol;Acc:5129]	5129	GO:0003677,GO:0003700,GO:0005515,GO:0005634,GO:0006355,GO:0007275,GO:0030182,GO:0043565
chr8	122654001	122654500	57.4124	2.8748	25.0203	0.000130133	2.18e-07	ENSG00000170961	122625271	122653630	upstream	-371	371	HAS2	#N/A	hyaluronan synthase 2 [Source:HGNC Symbol;Acc:4819]	3037	GO:0005887,GO:0016020,GO:0016757,GO:0016758,GO:0050501
chr14	106725001	106725500	33.5727	0	Inf	6.16e-05	1.92e-06	ENSG00000211949	106725201	106725733	overlapEnd	732	200	IGHV3-23	#N/A	immunoglobulin heavy variable 3-23 [Source:HGNC Symbol;Acc:5588]		GO:0003823,GO:0005576,GO:0006955		1.66658e+41	Complement cascade,Initial triggering of complement,Creation of C4 and C2 activators,Innate Immunity Signaling,Signaling in Immune system,Classical antibody-mediated complement activation,Immunoregulatory interactions between a Lymphoid and a non-Lymphoid cell
chr15	74421501	74422000	37.2989	0	Inf	6.16e-05	3.59e-08	ENSG00000167178	74421699	74429143	overlapStart	-198	198	ISLR2	#N/A	immunoglobulin superfamily containing leucine-rich repeat 2 [Source:HGNC Symbol;Acc:29286]	57611	GO:0005515,GO:0016020,GO:0016021
chr15	74422001	74422500	43.0372	0	Inf	6.11e-05	1.3e-08	ENSG00000167178	74421699	74429143	inside	302	302	ISLR2	#N/A	immunoglobulin superfamily containing leucine-rich repeat 2 [Source:HGNC Symbol;Acc:29286]	57611	GO:0005515,GO:0016020,GO:0016021
chr15	65669001	65669500	23.9096	0	Inf	6.11e-05	7.47e-06	ENSG00000174498	65619465	65670378	inside	1377	878	IGDCC3	#N/A	immunoglobulin superfamily, DCC subclass, member 3 [Source:HGNC Symbol;Acc:9700]	9700	GO:0016020,GO:0016021,GO:0050885	hsa04110
chr12	6664501	6665000	22.4685	0	Inf	5.76e-05	1.37e-06	ENSG00000010295	6648127	6665237	inside	736	237	IFFO1	#N/A	intermediate filament family orphan 1 [Source:HGNC Symbol;Acc:24970]	25900	GO:0005198,GO:0005529
chr12	6664001	6664500	36.0344	0	Inf	6.2e-05	2.75e-07	ENSG00000010295	6648127	6665237	inside	1236	737	IFFO1	#N/A	intermediate filament family orphan 1 [Source:HGNC Symbol;Acc:24970]	25900	GO:0005198,GO:0005529
chr18	30352001	30352500	27.2474	0	Inf	5.89e-05	2.6e-07	ENSG00000197705	30252634	30352974	inside	973	474	KLHL14	#N/A	kelch-like 14 (Drosophila) [Source:HGNC Symbol;Acc:29266]	57565	GO:0005515
chr18	30351501	30352000	33.9544	0.352841	164.748	8.34e-05	1.32e-07	ENSG00000197705	30252634	30352974	inside	1473	974	KLHL14	#N/A	kelch-like 14 (Drosophila) [Source:HGNC Symbol;Acc:29266]	57565	GO:0005515
chr21	46016001	46016500	26.1068	0	Inf	4.88e-05	7.81e-06	ENSG00000188155	45999673	46012386	upstream	-3615	3615	KRTAP10-6	#N/A	keratin associated protein 10-6 [Source:HGNC Symbol;Acc:20523]	386674|386680	GO:0005509,GO:0045095
chr14	50777501	50778000	31.5467	1.93457	20.1536	0.000123891	6.96e-06	ENSG00000087299	50704281	50778947	inside	1446	947	L2HGDH	#N/A	L-2-hydroxyglutarate dehydrogenase [Source:HGNC Symbol;Acc:20499]	20499	GO:0005739,GO:0006118,GO:0008152,GO:0016021,GO:0016491,GO:0031305,GO:0044267,GO:0047545
chr15	101458001	101458500	27.4163	1.32079	26.2259	0.000139097	3.78e-09	ENSG00000154237	101459460	101610315	upstream	-1459	960	LRRK1	#N/A	leucine-rich repeat kinase 1 [Source:HGNC Symbol;Acc:18608]	79705	GO:0000166,GO:0000287,GO:0004672,GO:0004674,GO:0004713,GO:0005515,GO:0005524,GO:0005525,GO:0005622,GO:0005737,GO:0006468,GO:0007264,GO:0016740,GO:0030145
chr22	34318501	34319000	29.8462	0	Inf	6.11e-05	1.15e-06	ENSG00000133424	33561991	34318829	overlapStart	328	171	LARGE	#N/A	like-glycosyltransferase [Source:HGNC Symbol;Acc:6511]	6511	GO:0005794,GO:0006044,GO:0006486,GO:0006688,GO:0008375,GO:0016020,GO:0016021,GO:0016051,GO:0016758,GO:0030173,GO:0046716
chr17	35290001	35290500	20.9622	0.163385	158.409	8.57e-05	5.7e-07	ENSG00000132130	35294499	35301912	upstream	-4498	3999	LHX1	#N/A	LIM homeobox 1 [Source:HGNC Symbol;Acc:6593]	3975	GO:0001706,GO:0003700,GO:0003702,GO:0005634,GO:0006355,GO:0007399,GO:0008270,GO:0009887,GO:0010003,GO:0043565,GO:0046872
chr17	35291001	35291500	40.7378	0	Inf	6.02e-05	3.01e-09	ENSG00000132130	35294499	35301912	upstream	-3498	2999	LHX1	#N/A	LIM homeobox 1 [Source:HGNC Symbol;Acc:6593]	3975	GO:0001706,GO:0003700,GO:0003702,GO:0005634,GO:0006355,GO:0007399,GO:0008270,GO:0009887,GO:0010003,GO:0043565,GO:0046872
chr17	35291501	35292000	24.5218	0	Inf	6.2e-05	1.39e-06	ENSG00000132130	35294499	35301912	upstream	-2998	2499	LHX1	#N/A	LIM homeobox 1 [Source:HGNC Symbol;Acc:6593]	3975	GO:0001706,GO:0003700,GO:0003702,GO:0005634,GO:0006355,GO:0007399,GO:0008270,GO:0009887,GO:0010003,GO:0043565,GO:0046872
chr17	35295501	35296000	31.641	0	Inf	6.02e-05	2.73e-08	ENSG00000132130	35294499	35301912	inside	1002	1002	LHX1	#N/A	LIM homeobox 1 [Source:HGNC Symbol;Acc:6593]	3975	GO:0001706,GO:0003700,GO:0003702,GO:0005634,GO:0006355,GO:0007399,GO:0008270,GO:0009887,GO:0010003,GO:0043565,GO:0046872
chr17	35296001	35296500	38.3647	0	Inf	6.16e-05	3.96e-08	ENSG00000132130	35294499	35301912	inside	1502	1502	LHX1	#N/A	LIM homeobox 1 [Source:HGNC Symbol;Acc:6593]	3975	GO:0001706,GO:0003700,GO:0003702,GO:0005634,GO:0006355,GO:0007399,GO:0008270,GO:0009887,GO:0010003,GO:0043565,GO:0046872
chr17	35296501	35297000	41.7266	0	Inf	6.39e-05	7.09e-07	ENSG00000132130	35294499	35301912	inside	2002	2002	LHX1	#N/A	LIM homeobox 1 [Source:HGNC Symbol;Acc:6593]	3975	GO:0001706,GO:0003700,GO:0003702,GO:0005634,GO:0006355,GO:0007399,GO:0008270,GO:0009887,GO:0010003,GO:0043565,GO:0046872
chr17	35297001	35297500	23.9285	0	Inf	6.11e-05	1.76e-07	ENSG00000132130	35294499	35301912	inside	2502	2502	LHX1	#N/A	LIM homeobox 1 [Source:HGNC Symbol;Acc:6593]	3975	GO:0001706,GO:0003700,GO:0003702,GO:0005634,GO:0006355,GO:0007399,GO:0008270,GO:0009887,GO:0010003,GO:0043565,GO:0046872
chr12	113913501	113914000	23.5283	0.911358	30.2717	0.000139097	2.76e-09	ENSG00000089116	113900694	113909877	upstream	-3624	3624	LHX5	#N/A	LIM homeobox 5 [Source:HGNC Symbol;Acc:14216]	64211	GO:0003700,GO:0005634,GO:0006355,GO:0008270,GO:0043565,GO:0046872
chr12	113909501	113910000	26.9198	0.911358	35.2225	0.000141619	9.03e-10	ENSG00000089116	113900694	113909877	overlapStart	376	123	LHX5	#N/A	LIM homeobox 5 [Source:HGNC Symbol;Acc:14216]	64211	GO:0003700,GO:0005634,GO:0006355,GO:0008270,GO:0043565,GO:0046872
chr13	46786001	46786500	33.5488	1.78358	24.1064	0.000144176	1.54e-07	ENSG00000136167	46700061	46786006	overlapStart	5	5	LCP1	#N/A	lymphocyte cytosolic protein 1 (L-plastin) [Source:HGNC Symbol;Acc:6528]	6528	GO:0001726,GO:0001891,GO:0003779,GO:0005509,GO:0005737,GO:0005829,GO:0005884,GO:0008150,GO:0042802,GO:0051015,GO:0051017
chr13	46785501	46786000	30.2669	1.48632	25.965	0.000128551	5.82e-08	ENSG00000136167	46700061	46786006	inside	505	6	LCP1	#N/A	lymphocyte cytosolic protein 1 (L-plastin) [Source:HGNC Symbol;Acc:6528]	6528	GO:0001726,GO:0001891,GO:0003779,GO:0005509,GO:0005737,GO:0005829,GO:0005884,GO:0008150,GO:0042802,GO:0051015,GO:0051017
chr12	122019001	122019500	26.2839	0	Inf	6.29e-05	5.05e-06	ENSG00000089094	121866902	122018889	upstream	-112	112	KDM2B	#N/A	lysine (K)-specific demethylase 2B [Source:HGNC Symbol;Acc:13610]	84678	GO:0003677,GO:0005506,GO:0005515,GO:0005634,GO:0006350,GO:0006355,GO:0006512,GO:0008150,GO:0008270,GO:0016491,GO:0016568,GO:0016702,GO:0046872,GO:0051864
chr15	91445001	91445500	32.1982	0	Inf	6.16e-05	3.13e-06	ENSG00000196547	91447420	91465814	upstream	-2419	1920	MAN2A2	#N/A	mannosidase, alpha, class 2A, member 2 [Source:HGNC Symbol;Acc:6825]	4122	GO:0004559,GO:0005975,GO:0006013,GO:0015923
chr15	41953501	41954000	27.7351	1.84911	29.6562	0.000128551	4.48e-06	ENSG00000174197	41952610	42062141	inside	891	891	MGA	#N/A	MAX gene associated [Source:HGNC Symbol;Acc:14010]	IPR007737	GO:0003700,GO:0005634,GO:0005667,GO:0006355,GO:0030528,GO:0045449
chr15	41954001	41954500	67.2656	0	Inf	6.29e-05	6.04e-07	ENSG00000174197	41952610	42062141	inside	1391	1391	MGA	#N/A	MAX gene associated [Source:HGNC Symbol;Acc:14010]	IPR007737	GO:0003700,GO:0005634,GO:0005667,GO:0006355,GO:0030528,GO:0045449
chr19	49224001	49224500	20.1455	0	Inf	6.29e-05	8.62e-06	ENSG00000176909	49216255	49222978	upstream	-1023	1023	MAMSTR	#N/A	MEF2 activating motif and SAP domain containing transcriptional regulator [Source:HGNC Symbol;Acc:26689]	284358	GO:0003676
chr15	37394501	37395000	38.2553	0	Inf	5.89e-05	2.29e-08	ENSG00000134138	37183222	37393500	upstream	-1001	1001	MEIS2	#N/A	Meis homeobox 2 [Source:HGNC Symbol;Acc:7001]	4212	GO:0000122,GO:0003700,GO:0003704,GO:0003714,GO:0005634,GO:0006355,GO:0043565
chr15	37390001	37390500	24.5472	0	Inf	5.85e-05	9.78e-06	ENSG00000134138	37183222	37393500	inside	3499	3000	MEIS2	#N/A	Meis homeobox 2 [Source:HGNC Symbol;Acc:7001]	4212	GO:0000122,GO:0003700,GO:0003704,GO:0003714,GO:0005634,GO:0006355,GO:0043565
chr19	56989001	56989500	31.9328	0	Inf	5.94e-05	4.14e-10	ENSG00000166770	56989552	57006801	upstream	-551	52	AC004696.1	#N/A	MGC9913 protein [Source:UniProtKB/TrEMBL;Acc:Q96HF5]
chr19	56989501	56990000	43.9344	1.32449	33.9956	0.000126983	1.04e-15	ENSG00000166770	56989552	57006801	overlapStart	-51	51	AC004696.1	#N/A	MGC9913 protein [Source:UniProtKB/TrEMBL;Acc:Q96HF5]
chr17	46656501	46657000	56.3605	0	Inf	6.29e-05	7.36e-08	ENSG00000207777	46657200	46657309	downstream	808	200	MIR10A	#N/A	microRNA 10a [Source:HGNC Symbol;Acc:31497]
chr8	9763501	9764000	21.8996	0	Inf	5.51e-05	1.46e-08	ENSG00000208010	9760898	9760982	upstream	-2519	2519	MIR124-1	#N/A	microRNA 124-1 [Source:HGNC Symbol;Acc:31502]
chr8	9762501	9763000	20.5185	1.07805	25.2184	0.000134967	4.88e-07	ENSG00000208010	9760898	9760982	upstream	-1519	1519	MIR124-1	#N/A	microRNA 124-1 [Source:HGNC Symbol;Acc:31502]
chr20	61807001	61807500	32.5023	0.943266	41.0773	0.000110671	2.02e-11	ENSG00000207598	61809852	61809938	upstream	-2851	2352	MIR124-3	#N/A	microRNA 124-3 [Source:HGNC Symbol;Acc:31504]
chr20	61807501	61808000	36.8553	0	Inf	6.02e-05	2.93e-09	ENSG00000207598	61809852	61809938	upstream	-2351	1852	MIR124-3	#N/A	microRNA 124-3 [Source:HGNC Symbol;Acc:31504]
chr20	61808001	61808500	46.7221	0	Inf	6.16e-05	1.29e-07	ENSG00000207598	61809852	61809938	upstream	-1851	1352	MIR124-3	#N/A	microRNA 124-3 [Source:HGNC Symbol;Acc:31504]
chr11	43598501	43599000	32.6111	1.92884	22.2129	0.00012934	2.09e-09	ENSG00000199077	43602944	43603033	upstream	-4443	3944	MIR129-2	#N/A	microRNA 129-2 [Source:HGNC Symbol;Acc:31513]
chr11	43602501	43603000	30.4077	1.54307	26.424	0.000105828	2.99e-08	ENSG00000199077	43602944	43603033	overlapStart	-443	33	MIR129-2	#N/A	microRNA 129-2 [Source:HGNC Symbol;Acc:31513]
chr22	22011001	22011500	29.0906	0	Inf	6.25e-05	8.66e-06	ENSG00000207751	22007593	22007674	downstream	3408	3327	MIR130B	#N/A	microRNA 130b [Source:HGNC Symbol;Acc:31515]
chr15	96880501	96881000	47.5003	1.05663	64.0219	0.000140775	5.72e-07	ENSG00000222651	96876490	96876536	downstream	4011	3965	MIR1469	#N/A	microRNA 1469 [Source:HGNC Symbol;Acc:35378]
chr12	54383001	54383500	22.6804	0	Inf	5.89e-05	9.62e-09	ENSG00000207924	54385522	54385631	upstream	-2521	2022	MIR196A2	#N/A	microRNA 196a-2 [Source:HGNC Symbol;Acc:31568]
chr12	54383501	54384000	22.6804	0	Inf	6.11e-05	3.44e-06	ENSG00000207924	54385522	54385631	upstream	-2021	1522	MIR196A2	#N/A	microRNA 196a-2 [Source:HGNC Symbol;Acc:31568]
chr12	54384501	54385000	26.2839	0	Inf	6.07e-05	1.04e-07	ENSG00000207924	54385522	54385631	upstream	-1021	522	MIR196A2	#N/A	microRNA 196a-2 [Source:HGNC Symbol;Acc:31568]
chr12	54387501	54388000	48.3284	1.2759	42.6645	0.000126983	8.67e-08	ENSG00000207924	54385522	54385631	downstream	1979	1870	MIR196A2	#N/A	microRNA 196a-2 [Source:HGNC Symbol;Acc:31568]
chr19	18211501	18212000	27.6465	0.993366	31.6804	0.000139097	7e-07	ENSG00000099308	18208603	18262499	inside	2898	2898	MAST3	#N/A	microtubule associated serine/threonine kinase 3 [Source:HGNC Symbol;Acc:19036]	23031	GO:0000166,GO:0000287,GO:0004672,GO:0004674,GO:0004713,GO:0005515,GO:0005524,GO:0006468,GO:0016740
chr15	43803501	43804000	25.1847	0	Inf	5.89e-05	3.25e-06	ENSG00000166963	43803156	43823818	inside	345	345	MAP1A	#N/A	microtubule-associated protein 1A [Source:HGNC Symbol;Acc:6835]	6835	GO:0003779,GO:0004981,GO:0005198,GO:0005515,GO:0005829,GO:0005874,GO:0005875,GO:0007026,GO:0007186,GO:0007605,GO:0016020
chr9	127422501	127423000	27.6061	0	Inf	6.34e-05	3.22e-06	ENSG00000224020	127420746	127460910	inside	1755	1755	MIR181A2HG	#N/A	MIR181A2 host gene (non-protein coding) [Source:HGNC Symbol;Acc:37188]
chr4	4862501	4863000	26.6308	0	Inf	5.94e-05	2.96e-06	ENSG00000163132	4861406	4865663	inside	1095	1095	MSX1	#N/A	msh homeobox 1 [Source:HGNC Symbol;Acc:7391]	4487	GO:0000122,GO:0001501,GO:0003677,GO:0003700,GO:0005515,GO:0005634,GO:0006355,GO:0007275,GO:0007517,GO:0009887,GO:0016564,GO:0030326,GO:0030900,GO:0030901,GO:0043565,GO:0051216
chr17	36859501	36860000	27.0926	0	Inf	4.92e-05	7.23e-09	ENSG00000108292	36861795	36886056	upstream	-2294	1795	MLLT6	#N/A	myeloid/lymphoid or mixed-lineage leukemia (trithorax homolog, Drosophila); translocated to, 6 [Source:HGNC Symbol;Acc:7138]	7138	GO:0005515,GO:0005634,GO:0006355,GO:0008270,GO:0046872
chr6	6008001	6008500	20.6147	1.07135	24.8428	0.000123127	3.25e-09	ENSG00000124785	5998232	6007200	upstream	-801	801	NRN1	#N/A	neuritin 1 [Source:HGNC Symbol;Acc:17972]	17972	GO:0016020,GO:0048503
chr6	6005001	6005500	35.904	0	Inf	6.29e-05	1.65e-06	ENSG00000124785	5998232	6007200	inside	2199	1700	NRN1	#N/A	neuritin 1 [Source:HGNC Symbol;Acc:17972]	17972	GO:0016020,GO:0048503
chr22	37253001	37253500	23.0458	3.88141	21.8597	0.00015932	1.56e-06	ENSG00000100365	37257030	37274059	upstream	-4029	3530	NCF4	#N/A	neutrophil cytosolic factor 4, 40kDa [Source:HGNC Symbol;Acc:7662]	4689	GO:0005515,GO:0005737,GO:0005829,GO:0006118,GO:0006955,GO:0007154,GO:0016020,GO:0035091,GO:0043020,GO:0046983	hsa04670
chr14	52535001	52535500	60.7781	2.48731	30.7317	0.000144176	1.99e-14	ENSG00000087303	52471521	52536545	inside	1544	1045	NID2	#N/A	nidogen 2 (osteonidogen) [Source:HGNC Symbol;Acc:13389]	22795	GO:0005509,GO:0005515,GO:0005518,GO:0005604,GO:0007155,GO:0007160,GO:0008218,GO:0016020,GO:0018298
chr4	1402001	1402500	23.3226	0.772627	26.6732	0.000140775	4.06e-07	ENSG00000235608	1396720	1400119	upstream	-1882	1882	NKX1-1	#N/A	NK1 homeobox 1 [Source:HGNC Symbol;Acc:24975]
chr4	1399001	1399500	30.6006	0	Inf	6.29e-05	7.46e-08	ENSG00000235608	1396720	1400119	inside	1118	619	NKX1-1	#N/A	NK1 homeobox 1 [Source:HGNC Symbol;Acc:24975]
chr20	21499501	21500000	26.1179	0	Inf	5.85e-05	1.78e-07	ENSG00000125820	21491648	21494699	upstream	-4802	4802	NKX2-2	#N/A	NK2 homeobox 2 [Source:HGNC Symbol;Acc:7835]	4821	GO:0003700,GO:0005515,GO:0005634,GO:0006355,GO:0007275,GO:0007399,GO:0007420,GO:0014003,GO:0021529,GO:0031018,GO:0043565,GO:0045597,GO:0045944,GO:0048468,GO:0048665	hsa04950
chr20	21499001	21499500	27.5689	0.314422	96.0596	8.12e-05	4.48e-08	ENSG00000125820	21491648	21494699	upstream	-4302	4302	NKX2-2	#N/A	NK2 homeobox 2 [Source:HGNC Symbol;Acc:7835]	4821	GO:0003700,GO:0005515,GO:0005634,GO:0006355,GO:0007275,GO:0007399,GO:0007420,GO:0014003,GO:0021529,GO:0031018,GO:0043565,GO:0045597,GO:0045944,GO:0048468,GO:0048665	hsa04950
chr20	21495001	21495500	20.0237	0	Inf	4.77e-05	1.09e-07	ENSG00000125820	21491648	21494699	upstream	-302	302	NKX2-2	#N/A	NK2 homeobox 2 [Source:HGNC Symbol;Acc:7835]	4821	GO:0003700,GO:0005515,GO:0005634,GO:0006355,GO:0007275,GO:0007399,GO:0007420,GO:0014003,GO:0021529,GO:0031018,GO:0043565,GO:0045597,GO:0045944,GO:0048468,GO:0048665	hsa04950
chr20	21494001	21494500	24.9571	0	Inf	5.98e-05	3.35e-08	ENSG00000125820	21491648	21494699	inside	698	199	NKX2-2	#N/A	NK2 homeobox 2 [Source:HGNC Symbol;Acc:7835]	4821	GO:0003700,GO:0005515,GO:0005634,GO:0006355,GO:0007275,GO:0007399,GO:0007420,GO:0014003,GO:0021529,GO:0031018,GO:0043565,GO:0045597,GO:0045944,GO:0048468,GO:0048665	hsa04950
chr20	21493501	21494000	31.9219	0	Inf	6.11e-05	1.85e-08	ENSG00000125820	21491648	21494699	inside	1198	699	NKX2-2	#N/A	NK2 homeobox 2 [Source:HGNC Symbol;Acc:7835]	4821	GO:0003700,GO:0005515,GO:0005634,GO:0006355,GO:0007275,GO:0007399,GO:0007420,GO:0014003,GO:0021529,GO:0031018,GO:0043565,GO:0045597,GO:0045944,GO:0048468,GO:0048665	hsa04950
chr20	21493001	21493500	30.1807	0	Inf	5.51e-05	2.09e-10	ENSG00000125820	21491648	21494699	inside	1698	1199	NKX2-2	#N/A	NK2 homeobox 2 [Source:HGNC Symbol;Acc:7835]	4821	GO:0003700,GO:0005515,GO:0005634,GO:0006355,GO:0007275,GO:0007399,GO:0007420,GO:0014003,GO:0021529,GO:0031018,GO:0043565,GO:0045597,GO:0045944,GO:0048468,GO:0048665	hsa04950
chr14	37050501	37051000	38.4928	0.276368	187.578	7.95e-05	6.44e-09	ENSG00000136327	37049785	37051794	inside	1293	716	NKX2-8	#N/A	NK2 homeobox 8 [Source:HGNC Symbol;Acc:16364]	26257	GO:0003700,GO:0003702,GO:0005634,GO:0006355,GO:0006366,GO:0007275,GO:0007409,GO:0043565
chr17	54673501	54674000	29.8612	0	Inf	6.07e-05	2.24e-07	ENSG00000183691	54671060	54672951	downstream	2441	550	NOG	#N/A	noggin [Source:HGNC Symbol;Acc:7866]	9241	GO:0001657,GO:0005515,GO:0005615,GO:0007389,GO:0007420,GO:0007605,GO:0030154,GO:0030509,GO:0030514,GO:0045596,GO:0048570,GO:0048646,GO:0051216	hsa04350	201451	Signaling by BMP
chr9	140199501	140200000	25.8926	0	Inf	5.35e-05	8.53e-10	ENSG00000198435	140194083	140196703	upstream	-2798	2798	NRARP	#N/A	NOTCH-regulated ankyrin repeat protein [Source:HGNC Symbol;Acc:33843]	441478
chr5	37371501	37372000	55.5851	0	Inf	6.39e-05	2.83e-06	ENSG00000113569	37288239	37371197	upstream	-304	304	NUP155	#N/A	nucleoporin 155kDa [Source:HGNC Symbol;Acc:8063]	8063	GO:0005487,GO:0005634,GO:0005643,GO:0006913,GO:0015031,GO:0016020,GO:0017056,GO:0051028,GO:0065002		1.62587e+53	HIV Life Cycle,Late Phase of HIV Life Cycle,HIV Infection,Host Interactions of HIV factors,Rev-mediated nuclear export of HIV-1 RNA,Interactions of Vpr with host cellular proteins,Interactions of Rev with host cellular proteins,Nuclear import of Rev protein,Vpr-mediated nuclear import of PICs
chr7	6916001	6916500	29.7173	0.390362	53.7076	0.00010651	6.06e-11	ENSG00000205897	6874472	6920187	inside	4186	3687	OR7E136P	#N/A	olfactory receptor, family 7, subfamily E, member 136 pseudogene [Source:HGNC Symbol;Acc:19557]
chr11	55750001	55750500	36.357	1.73595	26.893	8.57e-05	1.95e-07	ENSG00000214880	55746179	55753881	inside	3880	3381	RP11-328E22.11	#N/A	olfactory receptor, family 7, subfamily E, member 5 pseudogene (OR7E5P), non-coding RNA [Source:RefSeq DNA;Acc:NR_027688]		GO:0001584,GO:0004872,GO:0004984,GO:0007165,GO:0007186,GO:0016020,GO:0016021
chr11	56511501	56512000	34.3739	1.54307	25.6975	0.00010927	9.58e-06	ENSG00000172457	56510304	56511287	upstream	-214	214	OR9G4	#N/A	olfactory receptor, family 9, subfamily G, member 4 [Source:HGNC Symbol;Acc:15322]	283189	GO:0001584,GO:0004872,GO:0004949,GO:0004977,GO:0004984,GO:0007165,GO:0007186,GO:0016020,GO:0016021
chr17	8055501	8056000	24.1263	0	Inf	5.47e-05	1.3e-09	ENSG00000179094	8043809	8059678	inside	4177	3678	PER1	#N/A	period homolog 1 (Drosophila) [Source:HGNC Symbol;Acc:8845]	IPR007217	GO:0004871,GO:0004969,GO:0005515,GO:0005634,GO:0005737,GO:0006350,GO:0006355,GO:0007165,GO:0007186,GO:0009649,GO:0016021,GO:0016481
chr3	155463501	155464000	30.3915	0	Inf	6.02e-05	4.05e-07	ENSG00000114805	155093369	155462856	upstream	-645	645	PLCH1	#N/A	phospholipase C, eta 1 [Source:HGNC Symbol;Acc:29185]	23007	GO:0004435,GO:0004629,GO:0005509,GO:0005624,GO:0005737,GO:0005829,GO:0006629,GO:0007165,GO:0007242,GO:0048015,GO:0050429
chr3	155463001	155463500	33.3527	0	Inf	6.11e-05	1.53e-07	ENSG00000114805	155093369	155462856	upstream	-145	145	PLCH1	#N/A	phospholipase C, eta 1 [Source:HGNC Symbol;Acc:29185]	23007	GO:0004435,GO:0004629,GO:0005509,GO:0005624,GO:0005737,GO:0005829,GO:0006629,GO:0007165,GO:0007242,GO:0048015,GO:0050429
chr19	45350501	45351000	33.8616	0	Inf	6.29e-05	2.46e-07	ENSG00000130202	45349393	45392485	inside	1108	1108	PVRL2	#N/A	poliovirus receptor-related 2 (herpesvirus entry mediator B) [Source:HGNC Symbol;Acc:9707]	5819	GO:0005515,GO:0005886,GO:0007155,GO:0007156,GO:0015026,GO:0016021,GO:0042803	hsa04514,hsa04520	168256198933	Signaling in Immune system,Immunoregulatory interactions between a Lymphoid and a non-Lymphoid cell
chr20	43538001	43538500	32.5023	0	Inf	6.16e-05	2.71e-06	ENSG00000101104	43538703	43587676	upstream	-702	203	PABPC1L	#N/A	poly(A) binding protein, cytoplasmic 1-like [Source:HGNC Symbol;Acc:15797]	80336	GO:0000166,GO:0003676,GO:0003723
chr20	43733001	43733500	29.0199	0.943266	30.7126	0.000123891	8.14e-06	ENSG00000124134	43720951	43729753	upstream	-3248	3248	KCNS1	#N/A	potassium voltage-gated channel, delayed-rectifier, subfamily S, member 1 [Source:HGNC Symbol;Acc:6300]	3787	GO:0005216,GO:0005244,GO:0005249,GO:0005251,GO:0005515,GO:0005886,GO:0006811,GO:0006813,GO:0008076,GO:0015459,GO:0016020,GO:0016021,GO:0030955
chr6	99279501	99280000	20.4429	1.2244	21.286	0.000107883	8.29e-09	ENSG00000184486	99282611	99286660	upstream	-3110	2611	POU3F2	#N/A	POU class 3 homeobox 2 [Source:HGNC Symbol;Acc:9215]	9215	GO:0003677,GO:0003700,GO:0005634,GO:0006355,GO:0006357,GO:0008284,GO:0008544,GO:0014002,GO:0021979,GO:0021985,GO:0040018,GO:0043565,GO:0045595,GO:0050770
chr22	32146501	32147000	24.1792	0	Inf	5.98e-05	1.6e-06	ENSG00000183530	32015528	32146126	upstream	-375	375	PRR14L	#N/A	proline rich 14-like [Source:HGNC Symbol;Acc:28738]	28738
chr5	119800501	119801000	20.8284	0	Inf	6.02e-05	3.19e-10	ENSG00000184838	119800019	120023027	inside	482	482	PRR16	#N/A	proline rich 16 [Source:HGNC Symbol;Acc:29654]	29654
chr12	3600501	3601000	20.9847	0	Inf	6.16e-05	1.12e-06	ENSG00000111218	3600402	3703139	inside	99	99	PRMT8	#N/A	protein arginine methyltransferase 8 [Source:HGNC Symbol;Acc:5188]	5188	GO:0005515,GO:0005886,GO:0008168,GO:0008469,GO:0008757,GO:0016571,GO:0016740,GO:0018216,GO:0019919,GO:0035241,GO:0042803,GO:0043393,GO:0046982
chr12	3601501	3602000	21.4086	0.182272	143.633	8.4e-05	5.78e-06	ENSG00000111218	3600402	3703139	inside	1099	1099	PRMT8	#N/A	protein arginine methyltransferase 8 [Source:HGNC Symbol;Acc:5188]	5188	GO:0005515,GO:0005886,GO:0008168,GO:0008469,GO:0008757,GO:0016571,GO:0016740,GO:0018216,GO:0019919,GO:0035241,GO:0042803,GO:0043393,GO:0046982
chrY	25528501	25529000	20.3384	0	Inf	4.84e-05	5.54e-06	ENSG00000205936	25525631	25543902	inside	2870	2870	PPP1R12BP2	#N/A	protein phosphatase 1, regulatory (inhibitor) subunit 12B Y-linked pseudogene 2 [Source:HGNC Symbol;Acc:23970]
chr21	37255001	37255500	35.2138	0	Inf	5.98e-05	2.43e-06	ENSG00000234008	37259365	37260724	upstream	-4364	3865	PPP1R2P2	#N/A	protein phosphatase 1, regulatory (inhibitor) subunit 2 pseudogene 2 [Source:HGNC Symbol;Acc:9290]
chr20	41817001	41817500	66.4556	1.57211	51.2662	0.000109969	2.83e-08	ENSG00000196090	40701392	41818610	inside	1609	1110	PTPRT	#N/A	protein tyrosine phosphatase, receptor type, T [Source:HGNC Symbol;Acc:9682]	11122	GO:0004725,GO:0004872,GO:0005001,GO:0005515,GO:0005887,GO:0006470,GO:0007169,GO:0016020,GO:0016311,GO:0016787,GO:0016791
chr11	57144001	57144500	50.4591	0	Inf	6.16e-05	3.98e-07	ENSG00000156575	57144243	57148623	overlapEnd	4622	242	PRG3	#N/A	proteoglycan 3 [Source:HGNC Symbol;Acc:9363]	10394	GO:0001694,GO:0005529,GO:0006955,GO:0017148,GO:0019370,GO:0042119,GO:0042554,GO:0045416,GO:0045575
chr4	134068001	134068500	27.9541	0	Inf	6.02e-05	1.78e-08	ENSG00000138650	134070470	134112731	upstream	-2469	1970	PCDH10	#N/A	protocadherin 10 [Source:HGNC Symbol;Acc:13404]	57575	GO:0005509,GO:0005515,GO:0007155,GO:0007156,GO:0016020,GO:0016021
chr4	134068501	134069000	25.6384	0.927152	35.2227	0.000105828	2.35e-11	ENSG00000138650	134070470	134112731	upstream	-1969	1470	PCDH10	#N/A	protocadherin 10 [Source:HGNC Symbol;Acc:13404]	57575	GO:0005509,GO:0005515,GO:0007155,GO:0007156,GO:0016020,GO:0016021
chr8	109095501	109096000	54.6503	0	Inf	6.39e-05	4.46e-08	ENSG00000147655	108911544	109095913	overlapStart	412	87	RSPO2	#N/A	R-spondin 2 homolog (Xenopus laevis) [Source:HGNC Symbol;Acc:28583]	340419	GO:0008201,GO:0016055,GO:0050896
chr18	8608501	8609000	101.863	0	Inf	6.25e-05	7.66e-08	ENSG00000206418	8609443	8639380	upstream	-942	443	RAB12	#N/A	RAB12, member RAS oncogene family [Source:HGNC Symbol;Acc:31332]	201475	GO:0000166,GO:0003777,GO:0003924,GO:0005515,GO:0005524,GO:0005525,GO:0005622,GO:0005794,GO:0005875,GO:0006886,GO:0006913,GO:0007018,GO:0007165,GO:0007264,GO:0015031,GO:0016020
chr12	106976501	106977000	43.6652	0	Inf	5.89e-05	3.57e-08	ENSG00000111783	106976685	107156581	overlapStart	-184	184	RFX4	#N/A	regulatory factor X, 4 (influences HLA class II expression) [Source:HGNC Symbol;Acc:9985]	5992	GO:0003677,GO:0006355
chr12	106977001	106977500	23.1044	0.729086	37.187	0.000139097	1.9e-06	ENSG00000111783	106976685	107156581	inside	316	316	RFX4	#N/A	regulatory factor X, 4 (influences HLA class II expression) [Source:HGNC Symbol;Acc:9985]	5992	GO:0003677,GO:0006355
chr12	106980001	106980500	21.8326	0	Inf	5.76e-05	1.59e-09	ENSG00000111783	106976685	107156581	inside	3316	3316	RFX4	#N/A	regulatory factor X, 4 (influences HLA class II expression) [Source:HGNC Symbol;Acc:9985]	5992	GO:0003677,GO:0006355
chr22	32599501	32600000	21.5346	0	Inf	5.76e-05	2.85e-07	ENSG00000128253	32586425	32599464	upstream	-37	37	RFPL2	#N/A	ret finger protein-like 2 [Source:HGNC Symbol;Acc:9979]	10739	GO:0005515,GO:0008270,GO:0046872
chr19	12947001	12947500	21.4314	0.331122	101.234	8.4e-05	1.17e-07	ENSG00000132026	12936297	12946230	upstream	-771	771	RTBDN	#N/A	retbindin [Source:HGNC Symbol;Acc:30310]	83546
chr14	21539501	21540000	20.2594	0	Inf	5.98e-05	4.66e-08	ENSG00000165801	21538527	21558036	inside	974	974	ARHGEF40	#N/A	Rho guanine nucleotide exchange factor (GEF) 40 [Source:HGNC Symbol;Acc:25516]	55701	GO:0005089,GO:0005622,GO:0035023
chr3	197676001	197676500	23.2222	0.94911	22.3366	0.000139097	7.17e-07	ENSG00000182899	197676858	197683481	upstream	-857	358	RPL35A	#N/A	ribosomal protein L35a [Source:HGNC Symbol;Acc:10345]	6165|651825	GO:0000049,GO:0003735,GO:0005515,GO:0005622,GO:0005840,GO:0005842,GO:0006412	hsa03010	7.26137e+58	Eukaryotic Translation Initiation,Formation of a pool of free 40S subunits,GTP hydrolysis and joining of the 60S ribosomal subunit,Cap-dependent Translation Initiation,Eukaryotic Translation Termination,Translation,Gene Expression,L13a-mediated translational silencing of Ceruloplasmin expression,Eukaryotic Translation Elongation,Peptide chain elongation,3' -UTR-mediated translational regulation
chr13	102912001	102912500	20.421	0	Inf	5.94e-05	1.07e-07	ENSG00000236860	102915396	102915552	downstream	3551	2896	RPL39P29	#N/A	ribosomal protein L39 pseudogene 29 [Source:HGNC Symbol;Acc:35808]
chr15	68133501	68134000	24.8659	1.58495	27.5176	0.000135785	9.81e-07	ENSG00000206625	68132277	68132383	upstream	-1118	1118	RNU6-1	#N/A	RNA, U6 small nuclear 1 [Source:HGNC Symbol;Acc:10227]
chr20	52289501	52290000	22.9257	0	Inf	5.85e-05	1.56e-07	ENSG00000238468	52285236	52285297	upstream	-4204	4204	RNU7-14P	#N/A	RNA, U7 small nuclear 14 pseudogene [Source:HGNC Symbol;Acc:34110]
chr18	76736501	76737000	71.2624	1.7642	78.3579	0.00012934	2.97e-07	ENSG00000151514	76740275	76757397	upstream	-3774	3275	SALL3	#N/A	sal-like 3 (Drosophila) [Source:HGNC Symbol;Acc:10527]	27164	GO:0003676,GO:0003677,GO:0005199,GO:0005622,GO:0005634,GO:0006350,GO:0006355,GO:0008270,GO:0046872
chr18	76741501	76742000	20.9595	0.705681	36.5276	0.000103802	4.91e-07	ENSG00000151514	76740275	76757397	inside	1226	1226	SALL3	#N/A	sal-like 3 (Drosophila) [Source:HGNC Symbol;Acc:10527]	27164	GO:0003676,GO:0003677,GO:0005199,GO:0005622,GO:0005634,GO:0006350,GO:0006355,GO:0008270,GO:0046872
chr6	28555001	28555500	21.6455	0	Inf	5.98e-05	2.38e-09	ENSG00000232040	28539405	28555112	overlapStart	111	111	SCAND3	#N/A	SCAN domain containing 3 [Source:HGNC Symbol;Acc:13851]
chr13	46425501	46426000	51.0526	0	Inf	5.98e-05	1.32e-08	ENSG00000215475	46353363	46425871	overlapStart	370	129	SIAH3	#N/A	seven in absentia homolog 3 (Drosophila) [Source:HGNC Symbol;Acc:30553]	283514	GO:0005634,GO:0006511,GO:0007275
chr15	68116501	68117000	41.762	0	Inf	6.29e-05	8.21e-07	ENSG00000188779	68112042	68126174	inside	4459	4459	SKOR1	#N/A	SKI family transcriptional corepressor 1 [Source:HGNC Symbol;Acc:21326]	21326	GO:0000166,GO:0003714,GO:0004952,GO:0004966,GO:0005488,GO:0005515,GO:0005634,GO:0005667,GO:0006350,GO:0006355,GO:0007186,GO:0016021,GO:0016068,GO:0016481,GO:0042309,GO:0050825,GO:0050826
chr15	68117001	68117500	29.3291	0	Inf	6.07e-05	3.76e-09	ENSG00000188779	68112042	68126174	inside	4959	4959	SKOR1	#N/A	SKI family transcriptional corepressor 1 [Source:HGNC Symbol;Acc:21326]	21326	GO:0000166,GO:0003714,GO:0004952,GO:0004966,GO:0005488,GO:0005515,GO:0005634,GO:0005667,GO:0006350,GO:0006355,GO:0007186,GO:0016021,GO:0016068,GO:0016481,GO:0042309,GO:0050825,GO:0050826
chr18	44779501	44780000	22.6363	0	Inf	5.98e-05	2.64e-06	ENSG00000215474	44746293	44775554	upstream	-3947	3947	SKOR2	#N/A	SKI family transcriptional corepressor 2 [Source:HGNC Symbol;Acc:32695]		GO:0000166,GO:0005488,GO:0005515,GO:0005634
chr13	84456001	84456500	39.7481	1.18905	42.4615	0.000122366	4.32e-10	ENSG00000178235	84451344	84456528	inside	527	28	SLITRK1	#N/A	SLIT and NTRK-like family, member 1 [Source:HGNC Symbol;Acc:20297]	114798	GO:0005515,GO:0007409,GO:0016020,GO:0016021
chr20	37075501	37076000	32.5023	0	Inf	6.34e-05	4.24e-06	ENSG00000174365	37075221	37079564	inside	280	280	SNHG11	#N/A	small nucleolar RNA host gene 11 (non-protein coding) [Source:HGNC Symbol;Acc:25046]
chr22	24199001	24199500	60.4481	0	Inf	6.02e-05	6.43e-08	ENSG00000133460	24198890	24237414	inside	111	111	SLC2A11	#N/A	solute carrier family 2 (facilitated glucose transporter), member 11 [Source:HGNC Symbol;Acc:14239]	66035	GO:0005215,GO:0005351,GO:0005353,GO:0005355,GO:0006810,GO:0008643,GO:0016020,GO:0016021
chr11	57281501	57282000	35.9163	0	Inf	6.16e-05	1.92e-09	ENSG00000149150	57252010	57283159	inside	1658	1159	SLC43A1	#N/A	solute carrier family 43, member 1 [Source:HGNC Symbol;Acc:9225]	8501	GO:0005887,GO:0006810,GO:0015175,GO:0015179,GO:0015804,GO:0015807,GO:0016020
chr13	29292501	29293000	33.1842	0	Inf	5.76e-05	1.51e-08	ENSG00000139508	29274201	29293150	inside	649	150	SLC46A3	#N/A	solute carrier family 46, member 3 [Source:HGNC Symbol;Acc:27501]	27501	GO:0005337,GO:0006810,GO:0016020
chr14	23652501	23653000	24.3113	0.552735	57.0871	0.000107195	4.19e-06	ENSG00000092068	23594504	23652850	overlapStart	349	150	SLC7A8	#N/A	solute carrier family 7 (amino acid transporter, L-type), member 8 [Source:HGNC Symbol;Acc:11066]	23428	GO:0005886,GO:0005887,GO:0006461,GO:0006520,GO:0006810,GO:0006865,GO:0015171,GO:0015175,GO:0015179,GO:0015804,GO:0015807,GO:0016020,GO:0016021,GO:0042605
chr14	23652001	23652500	25.7584	1.65821	23.6623	0.000133341	2.95e-07	ENSG00000092068	23594504	23652850	inside	849	350	SLC7A8	#N/A	solute carrier family 7 (amino acid transporter, L-type), member 8 [Source:HGNC Symbol;Acc:11066]	23428	GO:0005886,GO:0005887,GO:0006461,GO:0006520,GO:0006810,GO:0006865,GO:0015171,GO:0015175,GO:0015179,GO:0015804,GO:0015807,GO:0016020,GO:0016021,GO:0042605
chr5	35617501	35618000	20.7007	0	Inf	6.29e-05	1.08e-06	ENSG00000152582	35617946	35814712	overlapStart	-445	54	SPEF2	#N/A	sperm flagellar 2 [Source:HGNC Symbol;Acc:26293]	79925	GO:0005198,GO:0007155,GO:0015629,GO:0046983
chr12	118813501	118814000	22.4685	0.364543	50.1912	0.000102468	2.01e-06	ENSG00000111707	118814358	118855840	upstream	-857	358	SUDS3	#N/A	suppressor of defective silencing 3 homolog (S. cerevisiae) [Source:HGNC Symbol;Acc:29545]	29545	GO:0004969,GO:0005515,GO:0005622,GO:0006350,GO:0006355,GO:0007165,GO:0007186,GO:0016021,GO:0016481,GO:0016568,GO:0016580,GO:0042802,GO:0042826
chr17	45772501	45773000	27.0926	0	Inf	5.76e-05	1.34e-08	ENSG00000198933	45772630	45789427	overlapStart	-129	129	TBKBP1	#N/A	TBK1 binding protein 1 [Source:HGNC Symbol;Acc:30140]	9755	GO:0004952,GO:0007186,GO:0016021
chr20	36661001	36661500	33.9533	0	Inf	6.25e-05	2.31e-08	ENSG00000101407	36611409	36661870	inside	869	370	TTI1	#N/A	Tel2 interacting protein 1 homolog (S. pombe) [Source:HGNC Symbol;Acc:29029]	9675	GO:0005488
chrY	21234501	21235000	23.3892	0.878889	32.9953	7.37e-05	6.16e-06	ENSG00000176728	21034387	21239302	inside	4801	4302	TTTY14	#N/A	testis-specific transcript, Y-linked 14 (non-protein coding) [Source:HGNC Symbol;Acc:18495]		GO:0016020,GO:0016021
chr5	891001	891500	37.1845	0	Inf	6.29e-05	3.64e-09	ENSG00000071539	892758	918235	upstream	-1757	1258	TRIP13	#N/A	thyroid hormone receptor interactor 13 [Source:HGNC Symbol;Acc:12307]	9319	GO:0000166,GO:0003712,GO:0005524,GO:0005634,GO:0006366,GO:0017111,GO:0042802
chr5	891501	892000	37.3123	0	Inf	6.2e-05	1.45e-10	ENSG00000071539	892758	918235	upstream	-1257	758	TRIP13	#N/A	thyroid hormone receptor interactor 13 [Source:HGNC Symbol;Acc:12307]	9319	GO:0000166,GO:0003712,GO:0005524,GO:0005634,GO:0006366,GO:0017111,GO:0042802
chr9	74061001	74061500	26.4637	0	Inf	5.89e-05	5.78e-07	ENSG00000083067	73149949	74061820	inside	819	320	TRPM3	#N/A	transient receptor potential cation channel, subfamily M, member 3 [Source:HGNC Symbol;Acc:17992]	80036	GO:0004872,GO:0005216,GO:0005262,GO:0005509,GO:0006811,GO:0006812,GO:0006816,GO:0016020,GO:0016021
chrY	28622001	28622500	21.3554	0	Inf	5.31e-05	8.54e-06	ENSG00000215506	28621043	28725849	inside	958	958	TPTE2P4	#N/A	transmembrane phosphoinositide 3-phosphatase and tensin homolog 2 pseudogene 4 [Source:HGNC Symbol;Acc:38077]
chr14	105993501	105994000	23.1536	0	Inf	6.25e-05	1.67e-06	ENSG00000184986	105992940	105996539	inside	561	561	TMEM121	#N/A	transmembrane protein 121 [Source:HGNC Symbol;Acc:20511]	80757	GO:0016020,GO:0016021,GO:0045735
chr14	105994001	105994500	28.6525	0.829103	51.1665	0.000119359	7.44e-09	ENSG00000184986	105992940	105996539	inside	1061	1061	TMEM121	#N/A	transmembrane protein 121 [Source:HGNC Symbol;Acc:20511]	80757	GO:0016020,GO:0016021,GO:0045735
chr17	32907501	32908000	24.9173	0.980312	34.9539	0.000138263	2.64e-08	ENSG00000181291	32907942	32966337	overlapStart	-441	58	TMEM132E	#N/A	transmembrane protein 132E [Source:HGNC Symbol;Acc:26991]	124842	GO:0004952,GO:0007186,GO:0016020,GO:0016021
chr8	109799001	109799500	33.1453	0	Inf	6.16e-05	4.29e-09	ENSG00000164841	109795346	109799770	inside	769	270	TMEM74	#N/A	transmembrane protein 74 [Source:HGNC Symbol;Acc:26409]	157753	GO:0016020,GO:0016021
chr1	152082001	152082500	20.0287	0	Inf	5.98e-05	1.64e-10	ENSG00000159450	152078793	152086556	inside	4555	3208	TCHH	#N/A	trichohyalin [Source:HGNC Symbol;Acc:11791]	11791	GO:0003677,GO:0004999,GO:0005509,GO:0005634,GO:0005737,GO:0007186,GO:0016020,GO:0031424
chr6	126308001	126308500	22.5044	1.07135	31.4382	0.000126205	1.03e-06	ENSG00000066651	126307576	126360937	inside	425	425	TRMT11	#N/A	tRNA methyltransferase 11 homolog (S. cerevisiae) [Source:HGNC Symbol;Acc:21080]	60487	GO:0003676,GO:0003677,GO:0004974,GO:0006306,GO:0007186,GO:0008168,GO:0008170,GO:0016021,GO:0016740,GO:0032259	hsa00150,hsa00340,hsa00350,hsa00380,hsa00440,hsa00450,hsa00626
chr8	125463501	125464000	45.5748	0.898374	72.9068	0.00014332	3.35e-07	ENSG00000183665	125463048	125465262	inside	453	453	TRMT12	#N/A	tRNA methyltransferase 12 homolog (S. cerevisiae) [Source:HGNC Symbol;Acc:26091]	26091	GO:0008033,GO:0008168,GO:0016740
chr6	116600001	116600500	21.989	0.918298	25.0567	0.000127765	2.52e-06	ENSG00000189241	116597744	116601280	inside	1279	780	TSPYL1	#N/A	TSPY-like 1 [Source:HGNC Symbol;Acc:12382]	7259	GO:0003674,GO:0005575,GO:0005622,GO:0005634,GO:0006334,GO:0008150
chr1	144534001	144534500	45.7947	0.972868	48.2788	0.000166842	2.11e-08	ENSG00000201699	144534038	144534199	includeFeature	-37	37	U1	#N/A	U1 spliceosomal RNA [Source:RFAM;Acc:RF00003]
chr6	27561001	27561500	28.1735	0	Inf	6.29e-05	5.98e-07	ENSG00000206671	27564191	27564296	upstream	-3190	2691	U6	#N/A	U6 spliceosomal RNA [Source:RFAM;Acc:RF00026]
chr15	101097501	101098000	118.91	2.37742	74.1339	0.000147639	3.19e-09	ENSG00000200095	101100891	101100997	downstream	3496	2891	U6	#N/A	U6 spliceosomal RNA [Source:RFAM;Acc:RF00026]
chr15	101097001	101097500	116.041	2.11327	79.7464	0.00010651	9.75e-08	ENSG00000200095	101100891	101100997	downstream	3996	3391	U6	#N/A	U6 spliceosomal RNA [Source:RFAM;Acc:RF00026]
chr15	101096501	101097000	115.085	7.13227	23.6612	0.000168763	1.18e-12	ENSG00000200095	101100891	101100997	downstream	4496	3891	U6	#N/A	U6 spliceosomal RNA [Source:RFAM;Acc:RF00026]
chr18	19756501	19757000	37.7271	0.705681	93.8041	0.000105828	2.17e-07	ENSG00000201852	19760073	19760175	downstream	3674	3073	U6	#N/A	U6 spliceosomal RNA [Source:RFAM;Acc:RF00026]
chr21	45336501	45337000	72.2491	2.04686	40.38	0.000130929	5.54e-11	ENSG00000199598	45339676	45339782	downstream	3281	2676	U6	#N/A	U6 spliceosomal RNA [Source:RFAM;Acc:RF00026]
chr18	38052501	38053000	29.3433	0	Inf	5.85e-05	1.2e-06	ENSG00000238333	38052785	38052846	includeFeature	-284	154	U7	#N/A	U7 small nuclear RNA [Source:RFAM;Acc:RF00066]
chrX	40945501	40946000	21.9894	0	Inf	6.11e-05	1.07e-07	ENSG00000124486	40944888	41092185	inside	613	613	USP9X	#N/A	ubiquitin specific peptidase 9, X-linked [Source:HGNC Symbol;Acc:12632]	8239	GO:0004197,GO:0004221,GO:0005509,GO:0005515,GO:0005544,GO:0006511,GO:0006512,GO:0007292
chr15	82646501	82647000	43.356	0	Inf	6.2e-05	5e-06	ENSG00000225273	82647286	82707815	upstream	-785	286	UBE2Q2P2	#N/A	ubiquitin-conjugating enzyme E2Q family member 2 pseudogene 2 [Source:HGNC Symbol;Acc:37440]
chr5	6449001	6449500	24.9175	0	Inf	6.02e-05	4.39e-08	ENSG00000215218	6448736	6492705	inside	265	265	UBE2QL1	#N/A	ubiquitin-conjugating enzyme E2Q family-like 1 [Source:HGNC Symbol;Acc:37269]	134111	GO:0006464,GO:0006512,GO:0019787
chr7	1277501	1278000	24.524	0	Inf	6.29e-05	3.69e-06	ENSG00000164853	1272543	1276954	downstream	4958	547	UNCX	#N/A	UNC homeobox [Source:HGNC Symbol;Acc:33194]	340260	GO:0003700,GO:0005634,GO:0006355,GO:0043565
chr15	82944001	82944500	42.7184	2.11327	29.1988	0.000107195	8.97e-07	ENSG00000215749	82932445	82939097	upstream	-4904	4904	RP13-98N21.1	#N/A	Uncharacterized protein [Source:UniProtKB/TrEMBL;Acc:D6RAP3]
chr5	179287001	179287500	41.6569	1.34604	21.565	0.00010927	2.14e-08	ENSG00000245317	179286013	179288280	inside	988	780	CTC-241N9.1	#N/A	Uncharacterized protein [Source:UniProtKB/TrEMBL;Acc:D6RGH1]
chr20	39321001	39321500	66.7458	1.57211	39.9219	0.00014332	2.02e-12	ENSG00000204103	39314488	39317880	upstream	-3121	3121	MAFB	#N/A	v-maf musculoaponeurotic fibrosarcoma oncogene homolog B (avian) [Source:HGNC Symbol;Acc:6408]	IPR008106	GO:0003677,GO:0003700,GO:0005634,GO:0005667,GO:0006355,GO:0007379,GO:0007423,GO:0007585,GO:0008134,GO:0042472,GO:0043565,GO:0045449,GO:0045647,GO:0045944,GO:0046983
chr20	25065001	25065500	69.3576	3.14422	21.48	0.000137433	1.99e-12	ENSG00000100987	25052120	25062996	upstream	-2005	2005	VSX1	#N/A	visual system homeobox 1 [Source:HGNC Symbol;Acc:12723]	30813	GO:0003700,GO:0005575,GO:0005634,GO:0006355,GO:0006366,GO:0007275,GO:0007601,GO:0043565,GO:0050896
chr20	25064501	25065000	71.9694	1.88653	40.0168	0.00012934	1.44e-13	ENSG00000100987	25052120	25062996	upstream	-1505	1505	VSX1	#N/A	visual system homeobox 1 [Source:HGNC Symbol;Acc:12723]	30813	GO:0003700,GO:0005575,GO:0005634,GO:0006355,GO:0006366,GO:0007275,GO:0007601,GO:0043565,GO:0050896
chr20	25058501	25059000	55.7182	0	Inf	6.29e-05	3.57e-06	ENSG00000100987	25052120	25062996	inside	4495	3996	VSX1	#N/A	visual system homeobox 1 [Source:HGNC Symbol;Acc:12723]	30813	GO:0003700,GO:0005575,GO:0005634,GO:0006355,GO:0006366,GO:0007275,GO:0007601,GO:0043565,GO:0050896
chr22	46368501	46369000	21.5346	0.970352	21.5736	0.000121609	6.71e-06	ENSG00000188064	46316242	46373009	inside	4508	4009	WNT7B	#N/A	wingless-type MMTV integration site family, member 7B [Source:HGNC Symbol;Acc:12787]	12787|649279	GO:0004871,GO:0005201,GO:0005576,GO:0005578,GO:0007223,GO:0007267,GO:0007275,GO:0009887,GO:0045669,GO:0050808
chr13	100637001	100637500	21.8797	0	Inf	6.16e-05	4.66e-07	ENSG00000043355	100634026	100639018	inside	2975	1518	ZIC2	#N/A	Zic family member 2 (odd-paired homolog, Drosophila) [Source:HGNC Symbol;Acc:12873]	7546	GO:0001843,GO:0003676,GO:0003677,GO:0003735,GO:0004872,GO:0005198,GO:0005249,GO:0005515,GO:0005622,GO:0005634,GO:0005840,GO:0006412,GO:0006813,GO:0007155,GO:0007275,GO:0007420,GO:0008076,GO:0008270,GO:0019028,GO:0030154,GO:0042309,GO:0046872,GO:0048066,GO:0050825,GO:0050826	hsa04340
chr3	147129001	147129500	22.7547	0.94911	25.8772	0.000137433	5.45e-07	ENSG00000174963	147103833	147124647	upstream	-4354	4354	ZIC4	#N/A	Zic family member 4 [Source:HGNC Symbol;Acc:20393]	20393	GO:0003676,GO:0003677,GO:0005622,GO:0005634,GO:0008270,GO:0046872
chr3	147128501	147129000	31.1708	0.31637	79.5721	0.000107883	1.49e-08	ENSG00000174963	147103833	147124647	upstream	-3854	3854	ZIC4	#N/A	Zic family member 4 [Source:HGNC Symbol;Acc:20393]	20393	GO:0003676,GO:0003677,GO:0005622,GO:0005634,GO:0008270,GO:0046872
chr8	77593001	77593500	22.0969	0	Inf	6.2e-05	5.88e-07	ENSG00000091656	77593523	77779521	upstream	-522	23	ZFHX4	#N/A	zinc finger homeobox 4 [Source:HGNC Symbol;Acc:30939]	79776	GO:0003676,GO:0003700,GO:0005179,GO:0005198,GO:0005199,GO:0005576,GO:0005622,GO:0005634,GO:0006355,GO:0007155,GO:0008270,GO:0015629,GO:0043565,GO:0046872
chr8	77593501	77594000	25.6482	0	Inf	5.98e-05	3.18e-09	ENSG00000091656	77593523	77779521	overlapStart	-22	22	ZFHX4	#N/A	zinc finger homeobox 4 [Source:HGNC Symbol;Acc:30939]	79776	GO:0003676,GO:0003700,GO:0005179,GO:0005198,GO:0005199,GO:0005576,GO:0005622,GO:0005634,GO:0006355,GO:0007155,GO:0008270,GO:0015629,GO:0043565,GO:0046872
chr8	77596001	77596500	24.6617	0.898374	41.5289	0.000140775	8.27e-06	ENSG00000091656	77593523	77779521	inside	2478	2478	ZFHX4	#N/A	zinc finger homeobox 4 [Source:HGNC Symbol;Acc:30939]	79776	GO:0003676,GO:0003700,GO:0005179,GO:0005198,GO:0005199,GO:0005576,GO:0005622,GO:0005634,GO:0006355,GO:0007155,GO:0008270,GO:0015629,GO:0043565,GO:0046872
chr19	48775001	48775500	33.2187	1.82117	20.397	0.000145036	5.94e-12	ENSG00000178150	48774654	48790863	inside	347	347	ZNF114	#N/A	zinc finger protein 114 [Source:HGNC Symbol;Acc:12894]	12894	GO:0003676,GO:0003677,GO:0005622,GO:0005634,GO:0006350,GO:0006355,GO:0008270,GO:0046872
chr11	7041001	7041500	25.5601	1.54307	21.2498	9.6e-05	7.05e-09	ENSG00000149050	7020549	7041586	inside	585	86	ZNF214	#N/A	zinc finger protein 214 [Source:HGNC Symbol;Acc:13006]	13006	GO:0003676,GO:0003677,GO:0005622,GO:0005634,GO:0006350,GO:0006355,GO:0008270,GO:0046872
chr22	22862501	22863000	21.5346	0	Inf	5.94e-05	8.27e-08	ENSG00000198477	22838767	22863505	inside	1004	505	ZNF280B	#N/A	zinc finger protein 280B [Source:HGNC Symbol;Acc:23022]	140883	GO:0003676,GO:0003677,GO:0005622,GO:0005634,GO:0006350,GO:0006355,GO:0008270,GO:0046872
chr19	53445501	53446000	27.6465	0.662244	52.9056	0.000135785	1.92e-06	ENSG00000221874	53430388	53445847	overlapStart	346	153	ZNF321P	#N/A	zinc finger protein 321, pseudogene [Source:HGNC Symbol;Acc:13827]
chr19	56156001	56156500	23.1459	0	Inf	6.29e-05	3.67e-06	ENSG00000171425	56154986	56156988	inside	1015	488	ZNF581	#N/A	zinc finger protein 581 [Source:HGNC Symbol;Acc:25017]	51545	GO:0003676,GO:0003677,GO:0005622,GO:0005634,GO:0006350,GO:0006355,GO:0008270,GO:0046872
chr19	53238001	53238500	20.5741	0	Inf	6.11e-05	1.28e-08	ENSG00000213020	53207472	53233135	upstream	-4866	4866	ZNF611	#N/A	zinc finger protein 611 [Source:HGNC Symbol;Acc:28766]	81856	GO:0003676,GO:0003677,GO:0005622,GO:0005634,GO:0006350,GO:0006355,GO:0008270,GO:0046872
chr19	52430501	52431000	29.5753	0	Inf	5.89e-05	3.01e-07	ENSG00000176024	52430688	52449005	overlapStart	-187	187	ZNF613	#N/A	zinc finger protein 613 [Source:HGNC Symbol;Acc:25827]	79898	GO:0003676,GO:0003677,GO:0005622,GO:0005634,GO:0006350,GO:0006355,GO:0008270,GO:0046872
chr19	58400001	58400500	25.7177	1.32449	22.6345	0.000107883	2.75e-06	ENSG00000204514	58380747	58400442	overlapStart	441	58	ZNF814	#N/A	zinc finger protein 814 [Source:HGNC Symbol;Acc:33258]		GO:0003676,GO:0005622,GO:0005634,GO:0006355,GO:0008270
chr19	53466001	53466500	28.0751	0	Inf	6.11e-05	2.03e-06	ENSG00000180257	53452634	53466114	overlapStart	113	113	ZNF816	#N/A	zinc finger protein 816 [Source:HGNC Symbol;Acc:26995]	125893|13827	GO:0003676,GO:0003677,GO:0005622,GO:0005634,GO:0006350,GO:0006355,GO:0008270,GO:0046872
chr19	53465501	53466000	22.7173	0	Inf	6.16e-05	4.09e-06	ENSG00000180257	53452634	53466114	inside	613	114	ZNF816	#N/A	zinc finger protein 816 [Source:HGNC Symbol;Acc:26995]	125893|13827	GO:0003676,GO:0003677,GO:0005622,GO:0005634,GO:0006350,GO:0006355,GO:0008270,GO:0046872
chr19	36908501	36909000	21.6457	0	Inf	6.2e-05	9.17e-08	ENSG00000181007	36874593	36909558	inside	1057	558	ZFP82	#N/A	zinc finger protein 82 homolog (mouse) [Source:HGNC Symbol;Acc:28682]	284406	GO:0003676,GO:0003677,GO:0005622,GO:0005634,GO:0006350,GO:0006355,GO:0008270,GO:0046872
chr19	23578001	23578500	23.3602	0	Inf	5.43e-05	1.96e-09	ENSG00000167232	23540501	23578269	overlapStart	268	231	ZNF91	#N/A	zinc finger protein 91 [Source:HGNC Symbol;Acc:13166]	7644	GO:0003676,GO:0003677,GO:0003700,GO:0005622,GO:0005634,GO:0006350,GO:0006355,GO:0008270,GO:0046872
chr19	23577501	23578000	23.5745	0.827805	31.6988	0.000132533	2.51e-12	ENSG00000167232	23540501	23578269	inside	768	269	ZNF91	#N/A	zinc finger protein 91 [Source:HGNC Symbol;Acc:13166]	7644	GO:0003676,GO:0003677,GO:0003700,GO:0005622,GO:0005634,GO:0006350,GO:0006355,GO:0008270,GO:0046872
chr15	80351001	80351500	43.356	0	Inf	6.2e-05	7.93e-07	ENSG00000086666	80351910	80430735	upstream	-909	410	ZFAND6	#N/A	zinc finger, AN1-type domain 6 [Source:HGNC Symbol;Acc:30164]	54469	GO:0003674,GO:0003677,GO:0005515,GO:0005575,GO:0007165,GO:0008150,GO:0008270,GO:0046872
chr8	123794501	123795000	34.7237	1.07805	36.6175	0.000127765	2.61e-07	ENSG00000178764	123793901	123986755	inside	600	600	ZHX2	#N/A	zinc fingers and homeoboxes 2 [Source:HGNC Symbol;Acc:18513]	22882	GO:0003676,GO:0003700,GO:0005515,GO:0005622,GO:0005634,GO:0006355,GO:0006402,GO:0008270,GO:0043565,GO:0045892,GO:0046872
chr1	51442501	51443000	21.5934	0.265328	119.907	0.00012543	9.18e-06	ENSG00000245355	51434449	51440305	upstream	-2196	2196		#N/A
chr1	110883501	110884000	27.748	1.50352	20.7323	0.00012543	6.42e-13	ENSG00000227963	110828997	110881793	upstream	-1708	1708	RP5-1074L1.1	#N/A
chr12	48591501	48592000	35.3985	0.182272	198.273	8.51e-05	3.29e-08	ENSG00000236793	48592170	48595814	upstream	-669	170		#N/A
chr13	95359001	95359500	75.4849	2.97263	34.0136	0.00010927	1.36e-07	ENSG00000246778	95361886	95364389	upstream	-2885	2386		#N/A
chr13	95360501	95361000	23.3383	0	Inf	5.98e-05	7.72e-06	ENSG00000246778	95361886	95364389	upstream	-1385	886		#N/A
chr14	77504001	77504500	38.7822	0	Inf	6.11e-05	1.17e-07	ENSG00000246548	77507407	77535846	upstream	-3406	2907	AC007686.1	#N/A
chr14	61188001	61188500	35.0198	1.65821	26.3164	0.000135785	2.27e-08	ENSG00000244878	61189989	61190459	upstream	-1988	1489		#N/A
chr14	61188501	61189000	37.3351	1.10547	50.261	0.000139097	1.89e-06	ENSG00000244878	61189989	61190459	upstream	-1488	989		#N/A
chr15	27603501	27604000	20.084	1.32079	22.4098	0.000140775	7.01e-06	ENSG00000246314	27607456	27611543	upstream	-3955	3456		#N/A
chr15	101095501	101096000	98.1886	6.86811	20.9152	0.000167801	2.17e-10	ENSG00000243461	101092025	101092130	upstream	-3371	3371		#N/A
chr15	83023001	83023500	37.2989	0	Inf	6.29e-05	4.21e-06	ENSG00000236000	83023773	83084340	upstream	-772	273		#N/A
chr15	23500501	23501000	26.1411	1.84911	23.5388	0.000126205	2.52e-06	ENSG00000227967	23499526	23499891	upstream	-610	610		#N/A
chr17	1214501	1215000	87.0128	2.77755	42.9782	0.000150276	6.67e-07	ENSG00000240092	1209710	1209779	upstream	-4722	4722	AC032044.1	#N/A
chr17	1214001	1214500	118.456	7.8425	20.8941	0.000172654	1.86e-13	ENSG00000240092	1209710	1209779	upstream	-4222	4222	AC032044.1	#N/A
chr17	37756001	37756500	22.742	0	Inf	5.94e-05	6.88e-07	ENSG00000246391	37759795	37766030	upstream	-3794	3295		#N/A
chr17	1213501	1214000	110.546	4.73817	32.3083	0.000164937	2.49e-08	ENSG00000240092	1209710	1209779	upstream	-3722	3722	AC032044.1	#N/A
chr17	1213001	1213500	101.844	3.43109	40.9437	0.000127765	2.69e-10	ENSG00000240092	1209710	1209779	upstream	-3222	3222	AC032044.1	#N/A
chr17	37757001	37757500	23.533	0.816927	37.0095	0.000126983	1.09e-06	ENSG00000246391	37759795	37766030	upstream	-2794	2295		#N/A
chr17	1212501	1213000	99.4714	5.88187	23.3535	0.000156565	3.39e-17	ENSG00000240092	1209710	1209779	upstream	-2722	2722	AC032044.1	#N/A
chr17	1212001	1212500	92.1544	3.59448	35.3881	0.000161177	2.49e-11	ENSG00000240092	1209710	1209779	upstream	-2222	2222	AC032044.1	#N/A
chr17	46625501	46626000	29.2679	0	Inf	6.11e-05	7.22e-06	ENSG00000233101	46627247	46683776	upstream	-1746	1247	RP11-357H14.7	#N/A
chr17	1211501	1212000	87.606	0.816927	167.895	0.000126205	2.41e-15	ENSG00000240092	1209710	1209779	upstream	-1722	1722	AC032044.1	#N/A
chr17	14201001	14201500	22.3465	0	Inf	6.25e-05	2.37e-06	ENSG00000245153	14198829	14200917	upstream	-84	84	AC005224.1	#N/A
chr18	10789001	10789500	30.6009	0	Inf	6.25e-05	1.69e-06	ENSG00000175388	10731474	10787140	upstream	-1861	1861		#N/A
chr18	77905001	77905500	41.0807	0	Inf	6.11e-05	6.98e-06	ENSG00000226924	77905807	77929616	upstream	-806	307	AC139100.1	#N/A
chr19	58315001	58315500	22.9316	0.827805	29.5583	0.000139934	8.03e-10	ENSG00000246285	58318454	58320239	upstream	-3453	2954		#N/A
chr19	2463001	2463500	22.2887	0	Inf	6.25e-05	1.44e-06	ENSG00000247130	2458935	2462183	upstream	-818	818	RP11-366H4.3	#N/A
chr19	2462501	2463000	25.2891	1.15893	26.5152	0.000121609	6.67e-08	ENSG00000247130	2458935	2462183	upstream	-318	318	RP11-366H4.3	#N/A
chr20	24483501	24484000	23.2159	0.628844	41.8172	0.000107195	6.93e-07	ENSG00000228539	24472108	24482981	upstream	-520	520	RP11-526K17.2	#N/A
chr21	36233001	36233500	29.7496	0.511716	89.8435	7.52e-05	3.99e-06	ENSG00000245905	36235870	36238598	upstream	-2869	2370		#N/A
chr21	36410001	36410500	37.0352	0	Inf	5.85e-05	1.93e-06	ENSG00000215518	36410892	36422357	upstream	-891	392		#N/A
chr22	21297001	21297500	20.779	2.26416	45.6838	0.000119359	5.02e-06	ENSG00000239266	21300933	21301002	upstream	-3932	3433	AC002470.1	#N/A
chr22	33716001	33716500	26.8238	0.646902	67.4803	9.41e-05	6.76e-08	ENSG00000230741	33716851	33718799	upstream	-850	351	SC22CB-1D7.1	#N/A
chr3	137490001	137490500	44.4183	0.31637	141.972	0.000108575	1.01e-08	ENSG00000239513	137490791	137499720	upstream	-790	291	RP11-2A4.3	#N/A
chr4	96469001	96469500	32.2547	0	Inf	6.25e-05	2.26e-07	ENSG00000247646	96470280	96473370	upstream	-1279	780		#N/A
chr4	96469501	96470000	27.6233	0	Inf	6.29e-05	3.41e-06	ENSG00000247646	96470280	96473370	upstream	-779	280		#N/A
chr5	92935001	92935500	21.7229	0	Inf	6.39e-05	3.81e-06	ENSG00000205434	92936063	92939304	upstream	-1062	563		#N/A		CDNA FLJ44027 fis, clone TESTI4026785
chr6	27258501	27259000	33.8425	1.5305	27.1352	0.000130133	6.27e-07	ENSG00000241507	27261671	27261744	upstream	-3170	2671	AL021808.2	#N/A
chr6	99279001	99279500	25.5966	0.459149	65.3368	0.00012543	2.93e-09	ENSG00000187472	99228138	99276855	upstream	-2146	2146	RP11-67P15.1	#N/A
chr6	28603001	28603500	29.2042	0.15305	224.829	8.63e-05	2.49e-06	ENSG00000240597	28601859	28601930	upstream	-1071	1071	AL121932.1	#N/A
chr6	57038001	57038500	30.0631	0	Inf	6.2e-05	2.32e-06	ENSG00000226803	56979709	57037194	upstream	-807	807	RP11-203B9.4	#N/A
chr6	4135001	4135500	40.1987	0	Inf	6.25e-05	2.9e-08	ENSG00000246906	4135660	4146285	upstream	-659	160		#N/A
chr6	28602501	28603000	46.3831	0.15305	369.906	8.63e-05	1.88e-09	ENSG00000240597	28601859	28601930	upstream	-571	571	AL121932.1	#N/A
chr6	57037501	57038000	21.8173	0	Inf	6.29e-05	4.33e-07	ENSG00000226803	56979709	57037194	upstream	-307	307	RP11-203B9.4	#N/A
chr7	155301501	155302000	29.4288	0.780723	34.05	0.000139934	3.46e-08	ENSG00000227365	155302978	155311318	upstream	-1477	978	AC008060.5	#N/A
chr7	27146001	27146500	26.1108	0	Inf	6.11e-05	7.39e-08	ENSG00000243394	27147396	27162506	upstream	-1395	896		#N/A
chr7	18127001	18127500	20.7733	0	Inf	6.11e-05	3.74e-08	ENSG00000240908	18127506	18367381	upstream	-505	6	AC010082.1	#N/A
chr8	141109501	141110000	34.1318	0.539024	81.7835	0.000104474	1.44e-11	ENSG00000245656	141111257	141113775	upstream	-1756	1257		#N/A
chr9	69185001	69185500	34.0792	0.908678	42.819	0.000142468	4.07e-07	ENSG00000214685	69181533	69182024	upstream	-2977	2977		#N/A
chr9	139704001	139704500	57.6871	2.90777	22.294	0.00012934	2.34e-07	ENSG00000228544	139698379	139703300	upstream	-701	701	RP11-216L13.8	#N/A
chr9	69182501	69183000	35.6023	0	Inf	6.29e-05	2.93e-06	ENSG00000214685	69181533	69182024	upstream	-477	477		#N/A
chrX	7921001	7921500	22.2185	0.8416	27.2991	0.000138263	1.62e-06	ENSG00000235465	7922621	7924183	upstream	-1620	1121		#N/A
chr14	19650001	19650500	46.3071	1.10547	52.2785	0.000137433	3.27e-07	ENSG00000225210	19650018	19695180	overlapStart	-17	17	AL589743.1	#N/A
chr17	79374501	79375000	21.9509	1.1437	25.6928	0.00012543	6.63e-06	ENSG00000245231	79374890	79376779	overlapStart	-389	110		#N/A
chr17	46657501	46658000	28.4769	0	Inf	5.72e-05	4.87e-11	ENSG00000245863	46657700	46659623	overlapStart	-199	199		#N/A
chr18	8367001	8367500	72.1008	1.41136	82.6243	0.000139934	4.67e-07	ENSG00000245618	8360818	8367032	overlapStart	31	31		#N/A
chr21	10204001	10204500	32.1782	0	Inf	6.02e-05	5.55e-06	ENSG00000237755	10203297	10204035	overlapStart	34	34		#N/A
chr3	158288501	158289000	35.8464	0	Inf	6.25e-05	1.97e-08	ENSG00000243150	158263009	158288855	overlapStart	354	145	RP11-538P18.2	#N/A
chr6	26234001	26234500	25.5966	0	Inf	5.85e-05	7.35e-11	ENSG00000245309	26234440	26235216	overlapStart	-439	60		#N/A
chr6	133562501	133563000	27.4863	0	Inf	6.34e-05	4.1e-06	ENSG00000239515	133562511	133569991	overlapStart	-10	10		#N/A
chr9	37036001	37036500	31.985	1.27215	29.9314	0.000126983	6.03e-07	ENSG00000246598	37036337	37038863	overlapStart	-336	163		#N/A
chr9	139332501	139333000	26.8445	0	Inf	6.02e-05	7.73e-08	ENSG00000247636	139332734	139334275	overlapStart	-233	233		#N/A
chr9	140023001	140023500	28.9388	0	Inf	6.16e-05	3.44e-07	ENSG00000245367	140023147	140024312	overlapStart	-146	146		#N/A
chr1	149298001	149298500	24.4099	1.06131	28.1479	0.000163049	3.63e-07	ENSG00000247047	149297895	149298462	overlapEnd	106	38		#N/A
chr17	66196001	66196500	30.4545	0.653541	79.4385	0.000139097	5.88e-07	ENSG00000183600	66194977	66196436	overlapEnd	1024	64		#N/A
chr18	19746501	19747000	43.5958	1.41136	53.1433	0.000107883	1.97e-07	ENSG00000245382	19746859	19748929	overlapEnd	2428	141	AC091588.1	#N/A
chr20	52559001	52559500	22.6355	0	Inf	5.89e-05	1.41e-07	ENSG00000236352	52556699	52559047	overlapEnd	2302	46	AC005220.3	#N/A
chr5	163136001	163136500	21.4673	0	Inf	6.2e-05	2.1e-06	ENSG00000224012	163136211	163136518	overlapEnd	517	18	RP11-756G12.1	#N/A
chr1	247496001	247496500	22.3236	0	Inf	6.39e-05	5.49e-07	ENSG00000245287	247495379	247497837	inside	622	622		#N/A
chr13	74138501	74139000	21.1504	0	Inf	5.81e-05	8.64e-07	ENSG00000228295	74138381	74162207	inside	120	120	RP11-474L7.4	#N/A
chr13	67805001	67805500	54.3345	2.37811	33.2931	0.000102468	1.2e-10	ENSG00000244820	67804755	67806186	inside	246	246		#N/A
chr13	67568001	67568500	32.8195	0	Inf	6.11e-05	1.07e-07	ENSG00000233840	67565018	67576139	inside	2983	2983	RP11-138D23.3	#N/A
chr14	74179501	74180000	35.888	0	Inf	5.72e-05	1.57e-07	ENSG00000247598	74178494	74181128	inside	1007	1007		#N/A
chr17	42299501	42300000	27.0926	0	Inf	6.34e-05	8.14e-06	ENSG00000246166	42299283	42301067	inside	218	218		#N/A
chr17	58212501	58213000	44.4952	1.30708	46.8272	0.000107195	1.46e-08	ENSG00000247837	58211983	58213005	inside	518	5		#N/A
chr17	46628001	46628500	20.3689	0.653541	45.9262	0.000139097	9.83e-08	ENSG00000233101	46627247	46683776	inside	754	754	RP11-357H14.7	#N/A
chr17	46674001	46674500	48.2525	0	Inf	6.29e-05	1.12e-08	ENSG00000239558	46673114	46678605	inside	887	887		#N/A
chr17	5403501	5404000	23.7308	0.490156	59.3717	0.00010651	2.18e-10	ENSG00000170233	5402759	5404465	inside	964	465	AC055839.1	#N/A		728392|730818
chr17	46659001	46659500	29.8612	0	Inf	6.11e-05	1.27e-09	ENSG00000245863	46657700	46659623	inside	1301	123		#N/A
chr17	46675001	46675500	23.3352	0	Inf	6.29e-05	7.44e-06	ENSG00000239558	46673114	46678605	inside	1887	1887		#N/A
chr17	46675501	46676000	38.167	0	Inf	6.29e-05	1.08e-06	ENSG00000239558	46673114	46678605	inside	2387	2387		#N/A
chr17	59482001	59482500	27.2904	0	Inf	6.25e-05	4.62e-07	ENSG00000245950	59477258	59486501	inside	4500	4001		#N/A
chr18	77906501	77907000	44.4342	0	Inf	4.14e-05	7.5e-10	ENSG00000226924	77905807	77929616	inside	694	694	AC139100.1	#N/A
chr18	19747501	19748000	106.055	0	Inf	6.34e-05	1.45e-08	ENSG00000245382	19746859	19748929	inside	1428	642	AC091588.1	#N/A
chr18	19747001	19747500	70.424	0	Inf	5.47e-05	1.75e-11	ENSG00000245382	19746859	19748929	inside	1928	142	AC091588.1	#N/A
chr19	36619001	36619500	22.2887	0	Inf	6.11e-05	3.04e-07	ENSG00000245307	36618669	36620006	inside	332	332		#N/A
chr2	105468501	105469000	24.9984	0	Inf	6.2e-05	7.06e-07	ENSG00000233639	105424030	105469641	inside	1140	641	AC018730.1	#N/A
chr20	47100501	47101000	63.5536	1.57211	39.4939	0.000144176	4.32e-06	ENSG00000229963	47100223	47130447	inside	278	278	RP5-991B18.1	#N/A
chr20	33298001	33298500	49.0436	2.20095	24.0351	0.00012543	9.63e-07	ENSG00000225065	33284722	33302432	inside	4431	3932	RP11-346K17.4	#N/A
chr22	27728001	27728500	23.0458	0	Inf	6.07e-05	3.32e-06	ENSG00000230051	27727748	27775226	inside	253	253	CTA-929C8.8	#N/A
chr3	187456001	187456500	29.1447	0	Inf	6.16e-05	3.19e-09	ENSG00000246173	187455564	187457726	inside	437	437		#N/A
chr3	187456501	187457000	24.9366	0	Inf	6.11e-05	1.65e-08	ENSG00000246173	187455564	187457726	inside	937	726		#N/A
chr3	187457001	187457500	45.1976	0	Inf	6.29e-05	6.22e-07	ENSG00000246173	187455564	187457726	inside	1437	226		#N/A
chr3	147087001	147087500	28.9888	1.42367	20.2338	0.000148514	6.12e-06	ENSG00000243620	146627472	147088443	inside	1442	943	RP11-649A16.1	#N/A
chr3	128209501	128210000	26.8069	0.790925	30.3477	0.00014332	6.72e-09	ENSG00000244300	128208055	128221191	inside	1446	1446	RP11-475N22.4	#N/A
chr3	169379001	169379500	27.1186	0	Inf	6.16e-05	1.27e-07	ENSG00000244102	168801301	169381563	inside	2562	2063		#N/A
chr3	169378501	169379000	31.1708	0.158185	186.372	8.4e-05	1.34e-10	ENSG00000244102	168801301	169381563	inside	3062	2563		#N/A
chr3	169377501	169378000	26.1834	0.474555	55.2513	0.000126983	7.5e-07	ENSG00000244102	168801301	169381563	inside	4062	3563		#N/A
chr4	13548001	13548500	22.1648	0.463576	75.017	0.000126205	3.01e-07	ENSG00000247187	13547700	13549448	inside	301	301		#N/A
chr5	177098001	177098500	27.0897	0	Inf	6.25e-05	2.19e-07	ENSG00000246596	177045501	177099278	inside	1277	778	RP11-1277A3.2	#N/A
chr5	92938001	92938500	22.8729	0	Inf	6.25e-05	8.14e-08	ENSG00000205434	92936063	92939304	inside	1938	804		#N/A		CDNA FLJ44027 fis, clone TESTI4026785
chr6	133563501	133564000	54.1137	0	Inf	6.29e-05	4.35e-10	ENSG00000239515	133562511	133569991	inside	990	990		#N/A
chr6	133564001	133564500	28.0017	0	Inf	6.2e-05	2.08e-06	ENSG00000239515	133562511	133569991	inside	1490	1490		#N/A
chr6	133564501	133565000	21.4737	1.2244	21.2992	0.000107883	7.1e-06	ENSG00000239515	133562511	133569991	inside	1990	1990		#N/A
chr9	13323001	13323500	31.4138	0.363471	91.98	0.00010651	6.21e-08	ENSG00000223672	13322805	13323654	inside	653	154	RP11-272P10.3	#N/A
chr9	132099001	132099500	23.4176	0	Inf	6.16e-05	3.44e-08	ENSG00000233901	132094579	132121817	inside	4422	4422	RP11-65J3.1	#N/A
chr9	132099501	132100000	22.656	0	Inf	5.47e-05	1.71e-06	ENSG00000233901	132094579	132121817	inside	4922	4922	RP11-65J3.1	#N/A
chrX	153235001	153235500	24.28	0	Inf	6.25e-05	6.06e-07	ENSG00000235802	153234776	153235538	inside	225	38	U52112.10	#N/A
chr13	106807501	106808000	20.0564	0	Inf	6.2e-05	1.61e-06	ENSG00000241819	106807750	106807839	includeFeature	338	161		#N/A
chr17	56234501	56235000	31.0477	1.30708	32.4193	0.000107195	5.19e-08	ENSG00000229590	56234809	56234926	includeFeature	-308	74	AC005962.1	#N/A
chr8	67025001	67025500	25.4509	0.718699	40.8743	0.000108575	7.08e-06	ENSG00000241308	67025176	67025247	includeFeature	246	175	AC084082.1	#N/A
chr18	43678501	43679000	40.6615	0	Inf	5.94e-05	9.71e-07	ENSG00000246529	43676456	43678431	downstream	2045	70		#N/A
chr21	36263501	36264000	114.749	0	Inf	6.29e-05	2.57e-07	ENSG00000245725	36259508	36260974	downstream	3993	2527		#N/A
chr4	4857001	4857500	21.5031	0.772627	29.734	0.000142468	8.75e-10	ENSG00000246070	4853626	4855584	downstream	3375	1417		#N/A
chr6	27264001	27264500	23.7069	0	Inf	6.07e-05	3.33e-08	ENSG00000241507	27261671	27261744	downstream	2330	2257	AL021808.2	#N/A
chr9	132109501	132110000	39.0293	1.99909	22.6162	0.000148514	1.19e-08	ENSG00000245107	132105695	132106907	downstream	3806	2594		#N/A
chrY	18364001	18364500	47.7953	1.75778	30.9709	9.6e-05	4.68e-06	ENSG00000206655	18360815	18360921	downstream	3186	3080		#N/A
