# Supplementary material for: Global Analysis of DNA Methylation by Methyl-Capture Sequencing Reveals Epigenetic Control of Cisplatin Resistance in Ovarian Cancer Cell
Source: PLoS One. 2011 Dec 22;6(12):e29450. doi: 10.1371/journal.pone.0029450 (PMC3245283; doi:10.1371/journal.pone.0029450)
Supplement: Table S4 — Hypermethylated DMRs within 5 kb of transcription start sites in the A2780 cell line. (XLS) [file pone.0029450.s004.xls]

## Sheet: A2780.peak.txt
Table S4. Hypermethylated DMRs within 5K bps of transcription start sites in A2780 cell line
Chr	start	end	rpm_A2780CP	rpm_A2780	ratio	p.value.wilcox	p.value.ttest	Ensembl	start	end	status	shortest distance	shortest distance	Name	data from Li et al. (GSM385747), log2 ratios	Description	Entrez	GO	KEGG	Reactome Pathway ID	Reactome Pathway Name
chr2	232571501	232572000	0	30.9813	0	6.39e-05	3.48e-09	ENSG00000187514	232571605	232578251	overlapStart	-104	104	PTMA	-0.953432	prothymosin, alpha [Source:HGNC Symbol;Acc:9623]	441454|728026|9623	GO:0000074,GO:0005634,GO:0006350,GO:0007275
chr2	232571001	232571500	1.29302	22.144	0.0428538	0.00015748	8.11e-08	ENSG00000187514	232571605	232578251	upstream	-604	105	PTMA	-0.953432	prothymosin, alpha [Source:HGNC Symbol;Acc:9623]	441454|728026|9623	GO:0000074,GO:0005634,GO:0006350,GO:0007275
chr6	160770001	160770500	0	40.7112	0	6.29e-05	1.3e-07	ENSG00000146477	160769300	160876014	inside	701	701	SLC22A3	-0.866758	solute carrier family 22 (extraneuronal monoamine transporter), member 3 [Source:HGNC Symbol;Acc:10967]	6581	GO:0005215,GO:0005515,GO:0005624,GO:0005887,GO:0006810,GO:0006811,GO:0009306,GO:0015075,GO:0015101,GO:0015450,GO:0015695,GO:0016020,GO:0016021
chr21	46824001	46824500	0	40.4255	0	5.98e-05	4.79e-07	ENSG00000182871	46825052	46933634	upstream	-1051	552	COL18A1	-0.842122	collagen, type XVIII, alpha 1 [Source:HGNC Symbol;Acc:2195]	2195	GO:0001525,GO:0001886,GO:0005179,GO:0005198,GO:0005201,GO:0005515,GO:0005576,GO:0005581,GO:0005604,GO:0005615,GO:0005737,GO:0006817,GO:0007155,GO:0007601,GO:0008270,GO:0008284,GO:0008285,GO:0009887,GO:0030198,GO:0030335,GO:0031012,GO:0042493,GO:0043065,GO:0046872,GO:0051599
chr21	46823501	46824000	0	28.1444	0	5.72e-05	1.61e-06	ENSG00000182871	46825052	46933634	upstream	-1551	1052	COL18A1	-0.842122	collagen, type XVIII, alpha 1 [Source:HGNC Symbol;Acc:2195]	2195	GO:0001525,GO:0001886,GO:0005179,GO:0005198,GO:0005201,GO:0005515,GO:0005576,GO:0005581,GO:0005604,GO:0005615,GO:0005737,GO:0006817,GO:0007155,GO:0007601,GO:0008270,GO:0008284,GO:0008285,GO:0009887,GO:0030198,GO:0030335,GO:0031012,GO:0042493,GO:0043065,GO:0046872,GO:0051599
chr6	41605001	41605500	0	31.3752	0	6.29e-05	1.02e-06	ENSG00000112559	41604620	41621984	inside	381	381	MDFI	-0.833866	MyoD family inhibitor [Source:HGNC Symbol;Acc:6967]	6967	GO:0000122,GO:0004872,GO:0005634,GO:0005737,GO:0007257,GO:0008134,GO:0009790,GO:0009950,GO:0030154,GO:0030178,GO:0042994,GO:0043392
chr8	24813501	24814000	0	31.0837	0	6.02e-05	2.92e-09	ENSG00000104725	24808468	24814624	inside	1123	624	NEFL	-0.832272	neurofilament, light polypeptide [Source:HGNC Symbol;Acc:7739]	4747	GO:0000226,GO:0005198,GO:0005200,GO:0005515,GO:0005882,GO:0005883,GO:0014012,GO:0030424,GO:0031133,GO:0040011,GO:0043524,GO:0045110,GO:0048812,GO:0050772,GO:0050885,GO:0060052	hsa05030
chr17	80291001	80291500	0	26.9586	0	6.29e-05	1.4e-07	ENSG00000141574	80278900	80291921	inside	920	421	SECTM1	-0.809127	secreted and transmembrane 1 [Source:HGNC Symbol;Acc:10707]	6398	GO:0004871,GO:0005125,GO:0005615,GO:0005794,GO:0006955,GO:0007498,GO:0016020,GO:0016021,GO:0043123
chr6	137366001	137366500	0	34.8953	0	6.34e-05	2.75e-07	ENSG00000016402	137321108	137366298	overlapStart	297	202	IL20RA	-0.789532	interleukin 20 receptor, alpha [Source:HGNC Symbol;Acc:6003]	6003	GO:0004872,GO:0007596,GO:0016020,GO:0016021
chr11	67029001	67029500	0	29.5112	0	5.43e-05	3.37e-09	ENSG00000173020	67033905	67054029	upstream	-4904	4405	ADRBK1	-0.780068	adrenergic, beta, receptor kinase 1 [Source:HGNC Symbol;Acc:289]	156	GO:0000166,GO:0002026,GO:0002029,GO:0004672,GO:0004674,GO:0004703,GO:0004713,GO:0004871,GO:0004872,GO:0005515,GO:0005524,GO:0005625,GO:0005737,GO:0006468,GO:0007165,GO:0007186,GO:0007507,GO:0016020,GO:0016740
chr22	45899501	45900000	0	28.4637	0	6.11e-05	3.45e-08	ENSG00000077942	45898118	45997015	inside	1383	1383	FBLN1	-0.763513	fibulin 1 [Source:HGNC Symbol;Acc:3600]	3600	GO:0005201,GO:0005509,GO:0005576,GO:0005578,GO:0005615,GO:0005625	hsa04060,hsa04630
chr20	3713001	3713500	0.870597	20.4374	0.0449306	0.000107195	9.81e-06	ENSG00000132622	3713314	3733758	overlapStart	-313	186	HSPA12B	-0.756682	heat shock 70kD protein 12B [Source:HGNC Symbol;Acc:16193]	116835	GO:0000166,GO:0005524
chr17	3599001	3599500	0.791025	23.2007	0.0454778	0.000123127	1.46e-08	ENSG00000083454	3575748	3599649	inside	648	149	P2RX5	-0.726061	purinergic receptor P2X, ligand-gated ion channel, 5 [Source:HGNC Symbol;Acc:8536]	5026	GO:0004872,GO:0004888,GO:0004931,GO:0005216,GO:0005524,GO:0005887,GO:0006811,GO:0007165,GO:0007399,GO:0016020,GO:0016021	hsa04020,hsa04080
chr14	55596501	55597000	0	31.7823	0	6.16e-05	1.74e-08	ENSG00000131981	55595872	55612147	inside	629	629	LGALS3	-0.705972	lectin, galactoside-binding, soluble, 3 [Source:HGNC Symbol;Acc:6563]	6563	GO:0001501,GO:0001584,GO:0005515,GO:0005529,GO:0005576,GO:0005578,GO:0005634,GO:0005737,GO:0005886,GO:0007186,GO:0016021,GO:0019863,GO:0030198
chr15	101417501	101418000	0	22.7176	0	6.07e-05	9.36e-07	ENSG00000184254	101419581	101456831	upstream	-2080	1581	ALDH1A3	-0.69643	aldehyde dehydrogenase 1 family, member A3 [Source:HGNC Symbol;Acc:409]	220	GO:0002072,GO:0004028,GO:0004030,GO:0005737,GO:0006066,GO:0006629,GO:0008152,GO:0016491,GO:0021768,GO:0042573,GO:0043065,GO:0048048,GO:0060166	hsa00010,hsa00053,hsa00071,hsa00120,hsa00220,hsa00280,hsa00310,hsa00340,hsa00350,hsa00360,hsa00380,hsa00410,hsa00561,hsa00620,hsa00640,hsa00641,hsa00650,hsa00903,hsa00980
chr15	41136501	41137000	0	32.2273	0	6.29e-05	2.74e-06	ENSG00000166145	41136241	41150405	inside	260	260	SPINT1	-0.685403	serine peptidase inhibitor, Kunitz type 1 [Source:HGNC Symbol;Acc:11246]	6692	GO:0001763,GO:0001892,GO:0004867,GO:0005515,GO:0005576,GO:0005624
chr16	69141501	69142000	0.174994	24.7391	0.00321716	0.000109969	7.59e-08	ENSG00000103044	69140160	69152622	inside	1341	1341	HAS3	-0.676309	hyaluronan synthase 3 [Source:HGNC Symbol;Acc:4820]	4820	GO:0005887,GO:0005975,GO:0016020,GO:0016757,GO:0016758,GO:0050501
chr19	6744501	6745000	0	28.1454	0	6.34e-05	2.8e-08	ENSG00000125733	6739691	6751537	inside	4810	4810	TRIP10	-0.647239	thyroid hormone receptor interactor 10 [Source:HGNC Symbol;Acc:12304]	12304	GO:0005622,GO:0005737,GO:0005764,GO:0005794,GO:0005856,GO:0006897,GO:0007165,GO:0008289,GO:0016020,GO:0030036,GO:0042802		194315194840	Signaling by Rho GTPases,Rho GTPase cycle
chr3	45187001	45187500	0	36.6989	0	6.29e-05	7.4e-09	ENSG00000163814	45123770	45187914	inside	913	414	CDCP1	-0.635757	CUB domain containing protein 1 [Source:HGNC Symbol;Acc:24357]	64866	GO:0016020,GO:0016021
chr3	45186501	45187000	0	20.7222	0	6.34e-05	2.83e-07	ENSG00000163814	45123770	45187914	inside	1413	914	CDCP1	-0.635757	CUB domain containing protein 1 [Source:HGNC Symbol;Acc:24357]	64866	GO:0016020,GO:0016021
chr1	228872001	228872500	0	20.4302	0	6.39e-05	2.06e-06	ENSG00000116574	228870824	228882416	inside	1177	1177	RHOU	-0.608864	ras homolog gene family, member U [Source:HGNC Symbol;Acc:17794]	58480	GO:0000082,GO:0000166,GO:0003924,GO:0005515,GO:0005525,GO:0005622,GO:0006886,GO:0006913,GO:0007165,GO:0007264,GO:0008360,GO:0015031,GO:0016601,GO:0030036
chr1	95006501	95007000	0.625896	22.4644	0.033186	0.000139097	1.57e-06	ENSG00000117525	94994781	95007356	inside	855	356	F3	-0.599865	coagulation factor III (thromboplastin, tissue factor) [Source:HGNC Symbol;Acc:3541]	2152	GO:0004888,GO:0005886,GO:0006955,GO:0007596,GO:0016021	hsa04610	1.09582e+17	Hemostasis,Extrinsic Pathway,Formation of Fibrin Clot (Clotting Cascade)
chr5	134914501	134915000	0.638909	24.0604	0.0175415	0.000107195	6.96e-08	ENSG00000145824	134906376	134914686	overlapStart	185	185	CXCL14	-0.589099	chemokine (C-X-C motif) ligand 14 [Source:HGNC Symbol;Acc:10640]	9547	GO:0005125,GO:0005576,GO:0005615,GO:0005794,GO:0006935,GO:0006954,GO:0006955,GO:0007165,GO:0007267,GO:0008009	hsa04060
chr19	16178501	16179000	0	23.3441	0	6.11e-05	2.65e-07	ENSG00000167460	16178317	16213813	inside	184	184	TPM4	-0.570994	tropomyosin 4 [Source:HGNC Symbol;Acc:12013]	12013	GO:0002102,GO:0003779,GO:0004871,GO:0005200,GO:0005622,GO:0005737,GO:0005862,GO:0006928,GO:0006935,GO:0007165,GO:0008307,GO:0016020,GO:0030863,GO:0031941
chr20	61336001	61336500	0	63.1988	0	6.2e-05	1.11e-07	ENSG00000101188	61340189	61394123	upstream	-4188	3689	NTSR1	-0.568412	neurotensin receptor 1 (high affinity) [Source:HGNC Symbol;Acc:8039]	4923	GO:0001584,GO:0004872,GO:0005783,GO:0005794,GO:0005887,GO:0007165,GO:0007186,GO:0007268,GO:0008344,GO:0016020,GO:0016021,GO:0016492,GO:0016520,GO:0045028	hsa04020,hsa04080
chr6	32812001	32812500	0	34.5892	0	6.2e-05	2.79e-08	ENSG00000204264	32808494	32812480	overlapStart	479	20	PSMB8	-0.561027	proteasome (prosome, macropain) subunit, beta type, 8 (large multifunctional peptidase 7) [Source:HGNC Symbol;Acc:9545]	5696	GO:0000166,GO:0004175,GO:0004298,GO:0005515,GO:0005524,GO:0005634,GO:0005737,GO:0005829,GO:0005839,GO:0006508,GO:0006511,GO:0006955,GO:0008233,GO:0019882,GO:0042277,GO:0042288,GO:0042825
chr3	44771001	44771500	0	23.095	0	6.25e-05	3.47e-06	ENSG00000186446	44771088	44778575	overlapStart	-87	87	ZNF501	-0.551875	zinc finger protein 501 [Source:HGNC Symbol;Acc:23717]	115560	GO:0003676,GO:0003677,GO:0005622,GO:0005634,GO:0006350,GO:0006355,GO:0008270,GO:0046872
chr15	83954001	83954500	0	39.3596	0	6.2e-05	7.49e-06	ENSG00000169594	83924655	83953466	upstream	-535	535	BNC1	-0.548698	basonuclin 1 [Source:HGNC Symbol;Acc:1081]	646|652688	GO:0003676,GO:0003700,GO:0005622,GO:0005634,GO:0005737,GO:0006350,GO:0006355,GO:0008270,GO:0008284,GO:0008544,GO:0046872
chr15	83952001	83952500	0	27.7366	0	6.07e-05	8.6e-09	ENSG00000169594	83924655	83953466	inside	1465	966	BNC1	-0.548698	basonuclin 1 [Source:HGNC Symbol;Acc:1081]	646|652688	GO:0003676,GO:0003700,GO:0005622,GO:0005634,GO:0005737,GO:0006350,GO:0006355,GO:0008270,GO:0008284,GO:0008544,GO:0046872
chr11	17034501	17035000	0	34.1404	0	5.89e-05	3.69e-06	ENSG00000166689	16809215	17035959	inside	1458	959	PLEKHA7	-0.539355	pleckstrin homology domain containing, family A member 7 [Source:HGNC Symbol;Acc:27049]	144100	GO:0005198,GO:0005515,GO:0007155,GO:0015629
chr11	17035001	17035500	0	31.6329	0	6.11e-05	9.45e-07	ENSG00000166689	16809215	17035959	inside	958	459	PLEKHA7	-0.539355	pleckstrin homology domain containing, family A member 7 [Source:HGNC Symbol;Acc:27049]	144100	GO:0005198,GO:0005515,GO:0007155,GO:0015629
chr6	31784001	31784500	0	41.9356	0	6.16e-05	6.89e-10	ENSG00000204389	31783320	31785723	inside	681	681	HSPA1A	-0.496423	heat shock 70kDa protein 1A [Source:HGNC Symbol;Acc:5232]	5233	GO:0000166,GO:0005524,GO:0005634,GO:0005737,GO:0005739,GO:0005783,GO:0006402,GO:0006457,GO:0006916,GO:0006950,GO:0006986,GO:0051082
chr6	31784501	31785000	0	38.8746	0	6.25e-05	1.92e-11	ENSG00000204389	31783320	31785723	inside	1181	723	HSPA1A	-0.496423	heat shock 70kDa protein 1A [Source:HGNC Symbol;Acc:5232]	5233	GO:0000166,GO:0005524,GO:0005634,GO:0005737,GO:0005739,GO:0005783,GO:0006402,GO:0006457,GO:0006916,GO:0006950,GO:0006986,GO:0051082
chr6	31785001	31785500	0	38.4154	0	6.34e-05	3.68e-06	ENSG00000204389	31783320	31785723	inside	1681	223	HSPA1A	-0.496423	heat shock 70kDa protein 1A [Source:HGNC Symbol;Acc:5232]	5233	GO:0000166,GO:0005524,GO:0005634,GO:0005737,GO:0005739,GO:0005783,GO:0006402,GO:0006457,GO:0006916,GO:0006950,GO:0006986,GO:0051082
chr6	31783501	31784000	0.687158	35.5075	0.0260393	0.000136608	7.03e-09	ENSG00000204389	31783320	31785723	inside	181	181	HSPA1A	-0.496423	heat shock 70kDa protein 1A [Source:HGNC Symbol;Acc:5232]	5233	GO:0000166,GO:0005524,GO:0005634,GO:0005737,GO:0005739,GO:0005783,GO:0006402,GO:0006457,GO:0006916,GO:0006950,GO:0006986,GO:0051082
chr6	31783001	31783500	0.858947	31.0691	0.0356915	0.000140775	7.3e-07	ENSG00000204389	31783320	31785723	overlapStart	-319	180	HSPA1A	-0.496423	heat shock 70kDa protein 1A [Source:HGNC Symbol;Acc:5232]	5233	GO:0000166,GO:0005524,GO:0005634,GO:0005737,GO:0005739,GO:0005783,GO:0006402,GO:0006457,GO:0006916,GO:0006950,GO:0006986,GO:0051082
chr3	24537001	24537500	0.623415	26.8915	0.0274723	0.000130133	7.68e-06	ENSG00000151090	24158651	24536773	upstream	-228	228	THRB	-0.483592	thyroid hormone receptor, beta (erythroblastic leukemia viral (v-erb-a) oncogene homolog 2, avian) [Source:HGNC Symbol;Acc:11799]	7068	GO:0003677,GO:0003690,GO:0003700,GO:0003707,GO:0003708,GO:0003714,GO:0004872,GO:0004879,GO:0004887,GO:0005515,GO:0005634,GO:0006355,GO:0007605,GO:0008016,GO:0008270,GO:0009887,GO:0016481,GO:0016564,GO:0019216,GO:0032332,GO:0042803,GO:0043565,GO:0045778,GO:0045944,GO:0046872	hsa04080
chr7	128578501	128579000	0	32.2699	0	6.11e-05	9.28e-07	ENSG00000128604	128577666	128590089	inside	835	835	IRF5	-0.461391	interferon regulatory factor 5 [Source:HGNC Symbol;Acc:6120]	3663	GO:0003700,GO:0003709,GO:0005622,GO:0005634,GO:0006350,GO:0006355	hsa04620
chr22	24322001	24322500	0	25.5526	0	5.76e-05	1.18e-08	ENSG00000099984	24322339	24326106	overlapStart	-338	161	GSTT2	-0.457517	glutathione S-transferase theta 2 [Source:HGNC Symbol;Acc:4642]
chr9	93564001	93564500	0	24.5343	0	5.76e-05	2.45e-09	ENSG00000165025	93564069	93660831	overlapStart	-68	68	SYK	-0.445626	spleen tyrosine kinase [Source:HGNC Symbol;Acc:11491]	11491	GO:0000166,GO:0001820,GO:0004672,GO:0004674,GO:0004713,GO:0004715,GO:0004716,GO:0005178,GO:0005515,GO:0005524,GO:0005737,GO:0006461,GO:0006468,GO:0007159,GO:0007165,GO:0007167,GO:0007229,GO:0007242,GO:0007257,GO:0008283,GO:0009887,GO:0016740,GO:0018108,GO:0019370,GO:0019815,GO:0030593,GO:0042101,GO:0043306,GO:0043366,GO:0045401,GO:0045425,GO:0045579,GO:0045588,GO:0046638,GO:0046641,GO:0046777,GO:…		7.51788e+27	Formation of Platelet plug,Platelet Activation,Hemostasis,Platelet activation triggers,Collagen-mediated activation cascade
chr3	37035001	37035500	0.467561	50.7774	0.0113091	0.000127765	2.27e-07	ENSG00000076242	37034823	37092409	inside	178	178	MLH1	-0.445605	mutL homolog 1, colon cancer, nonpolyposis type 2 (E. coli) [Source:HGNC Symbol;Acc:7127]	4292	GO:0000239,GO:0000289,GO:0000712,GO:0000793,GO:0000795,GO:0003697,GO:0005515,GO:0005524,GO:0005634,GO:0006298,GO:0006303,GO:0007049,GO:0007060,GO:0007283,GO:0008630,GO:0016446,GO:0030983,GO:0032137,GO:0032389,GO:0032407,GO:0043060,GO:0043566,GO:0045190,GO:0045786,GO:0045950,GO:0048477,GO:0051257	hsa05210,hsa05213
chr19	710001	710500	0	21.6885	0	6.25e-05	2.83e-07	ENSG00000099864	708953	748328	inside	1048	1048	PALM	-0.440168	paralemmin [Source:HGNC Symbol;Acc:8594]	5064	GO:0004969,GO:0005737,GO:0005886,GO:0005887,GO:0006928,GO:0007010,GO:0007186,GO:0007194,GO:0008104,GO:0008360,GO:0016020,GO:0016021,GO:0016023,GO:0030818,GO:0031750
chr11	72929501	72930000	0.661036	20.8314	0.0497826	0.000126983	4.75e-06	ENSG00000175591	72929344	72947393	inside	157	157	P2RY2	-0.436729	purinergic receptor P2Y, G-protein coupled, 2 [Source:HGNC Symbol;Acc:8541]	8541	GO:0001584,GO:0004872,GO:0004945,GO:0005887,GO:0006873,GO:0007165,GO:0007186,GO:0007200,GO:0007596,GO:0015057,GO:0016020,GO:0016021,GO:0016494,GO:0045028
chr8	95962001	95962500	0	30.7244	0	6.25e-05	2.44e-09	ENSG00000164938	95938201	95961615	upstream	-386	386	TP53INP1	-0.428743	tumor protein p53 inducible nuclear protein 1 [Source:HGNC Symbol;Acc:18022]	94241	GO:0005634,GO:0006915
chr16	68771501	68772000	0	22.8514	0	6.25e-05	5.91e-09	ENSG00000039068	68771128	68869444	inside	373	373	CDH1	-0.423862	cadherin 1, type 1, E-cadherin (epithelial) [Source:HGNC Symbol;Acc:1748]	999	GO:0003674,GO:0005509,GO:0005515,GO:0005886,GO:0005913,GO:0007155,GO:0007156,GO:0008013,GO:0016020,GO:0016021,GO:0016323,GO:0019538,GO:0030054,GO:0043281,GO:0045177,GO:0051260	hsa04514,hsa04520,hsa05130,hsa05131,hsa05213,hsa05216,hsa05218,hsa05219	7.51531e+28	Apoptotic execution phase,Apoptosis,Cleavage of cellular proteins by active caspases,Signaling in Immune system,Immunoregulatory interactions between a Lymphoid and a non-Lymphoid cell
chr16	68772001	68772500	0.233326	21.4604	0.00566782	0.000121609	1.57e-13	ENSG00000039068	68771128	68869444	inside	873	873	CDH1	-0.423862	cadherin 1, type 1, E-cadherin (epithelial) [Source:HGNC Symbol;Acc:1748]	999	GO:0003674,GO:0005509,GO:0005515,GO:0005886,GO:0005913,GO:0007155,GO:0007156,GO:0008013,GO:0016020,GO:0016021,GO:0016323,GO:0019538,GO:0030054,GO:0043281,GO:0045177,GO:0051260	hsa04514,hsa04520,hsa05130,hsa05131,hsa05213,hsa05216,hsa05218,hsa05219	7.51531e+28	Apoptotic execution phase,Apoptosis,Cleavage of cellular proteins by active caspases,Signaling in Immune system,Immunoregulatory interactions between a Lymphoid and a non-Lymphoid cell
chr14	73705001	73705500	0	23.4912	0	6.11e-05	6.28e-06	ENSG00000100767	73704205	73741345	inside	796	796	PAPLN	-0.423594	papilin, proteoglycan-like sulfated glycoprotein [Source:HGNC Symbol;Acc:19262]	89932	GO:0004222,GO:0004867,GO:0005578,GO:0008233,GO:0008237,GO:0008270,GO:0016020,GO:0016337,GO:0031012
chr14	73704501	73705000	0	21.5567	0	6.2e-05	1.95e-07	ENSG00000100767	73704205	73741345	inside	296	296	PAPLN	-0.423594	papilin, proteoglycan-like sulfated glycoprotein [Source:HGNC Symbol;Acc:19262]	89932	GO:0004222,GO:0004867,GO:0005578,GO:0008233,GO:0008237,GO:0008270,GO:0016020,GO:0016337,GO:0031012
chr21	33784001	33784500	1.21427	88.0151	0.0214467	0.000102468	4.43e-10	ENSG00000166979	33784314	33887707	overlapStart	-313	186	C21orf63	-0.420837	chromosome 21 open reading frame 63 [Source:HGNC Symbol;Acc:13239]	13239	GO:0005529,GO:0016020,GO:0016021
chr21	33785501	33786000	0	56.2887	0	6.29e-05	3.2e-06	ENSG00000166979	33784314	33887707	inside	1187	1187	C21orf63	-0.420837	chromosome 21 open reading frame 63 [Source:HGNC Symbol;Acc:13239]	13239	GO:0005529,GO:0016020,GO:0016021
chr14	103590501	103591000	0	20.4512	0	6.2e-05	3.47e-07	ENSG00000185215	103592664	103603776	upstream	-2163	1664	TNFAIP2	-0.403712	tumor necrosis factor, alpha-induced protein 2 [Source:HGNC Symbol;Acc:11895]	11895	GO:0001525,GO:0005615,GO:0007275,GO:0030154
chr18	57364001	57364500	0	28.9329	0	5.85e-05	3.79e-07	ENSG00000183287	57101149	57364574	inside	573	74	CCBE1	-0.400219	collagen and calcium binding EGF domains 1 [Source:HGNC Symbol;Acc:29426]	147372	GO:0005509,GO:0005737,GO:0006817
chr18	57363501	57364000	0	22.229	0	5.98e-05	1.99e-07	ENSG00000183287	57101149	57364574	inside	1073	574	CCBE1	-0.400219	collagen and calcium binding EGF domains 1 [Source:HGNC Symbol;Acc:29426]	147372	GO:0005509,GO:0005737,GO:0006817
chr22	29706501	29707000	0.3778	27.8168	0.0118348	8.06e-05	2.13e-06	ENSG00000185340	29702572	29708774	inside	3929	1774	GAS2L1	-0.399042	growth arrest-specific 2 like 1 [Source:HGNC Symbol;Acc:16955]	10634	GO:0005737,GO:0005856,GO:0007050
chr1	201253001	201253500	0	25.2946	0	6.29e-05	1.11e-09	ENSG00000081277	201252580	201302121	inside	421	421	PKP1	-0.38571	plakophilin 1 (ectodermal dysplasia/skin fragility syndrome) [Source:HGNC Symbol;Acc:9023]	652798|9023	GO:0004871,GO:0005488,GO:0005515,GO:0005634,GO:0005737,GO:0005856,GO:0005882,GO:0007155,GO:0007165,GO:0007275,GO:0019215,GO:0030054,GO:0030057,GO:0030280
chr1	201252501	201253000	0	24.587	0	5.89e-05	7.69e-10	ENSG00000081277	201252580	201302121	overlapStart	-79	79	PKP1	-0.38571	plakophilin 1 (ectodermal dysplasia/skin fragility syndrome) [Source:HGNC Symbol;Acc:9023]	652798|9023	GO:0004871,GO:0005488,GO:0005515,GO:0005634,GO:0005737,GO:0005856,GO:0005882,GO:0007155,GO:0007165,GO:0007275,GO:0019215,GO:0030054,GO:0030057,GO:0030280
chr11	92930501	92931000	0	24.3034	0	6.11e-05	1.56e-07	ENSG00000180773	92880852	92931095	inside	594	95	SLC36A4	-0.375545	solute carrier family 36 (proton/amino acid symporter), member 4 [Source:HGNC Symbol;Acc:19660]	120103
chr11	92931001	92931500	0	20.0599	0	5.89e-05	2.64e-09	ENSG00000180773	92880852	92931095	overlapStart	94	94	SLC36A4	-0.375545	solute carrier family 36 (proton/amino acid symporter), member 4 [Source:HGNC Symbol;Acc:19660]	120103
chr20	62176001	62176500	0	21.6951	0	5.85e-05	6.71e-08	ENSG00000125508	62172163	62178857	inside	2856	2357	SRMS	-0.373399	src-related kinase lacking C-terminal regulatory tyrosine and N-terminal myristylation sites [Source:HGNC Symbol;Acc:11298]	11298	GO:0000166,GO:0004672,GO:0004674,GO:0004713,GO:0005524,GO:0006468,GO:0007242,GO:0016740
chr21	43186001	43186500	0	99.2729	0	6.34e-05	1.33e-07	ENSG00000183421	43159529	43187266	inside	1265	766	RIPK4	-0.366807	receptor-interacting serine-threonine kinase 4 [Source:HGNC Symbol;Acc:496]	54101	GO:0000166,GO:0004190,GO:0004672,GO:0004674,GO:0004713,GO:0004872,GO:0005515,GO:0005524,GO:0005575,GO:0005737,GO:0006468,GO:0006508,GO:0016020,GO:0016740
chr20	3052001	3052500	1.1608	34.9008	0.0387455	0.000135785	9.25e-07	ENSG00000101405	3052266	3053163	overlapStart	-265	234	OXT	-0.366667	oxytocin, prepropeptide [Source:HGNC Symbol;Acc:8528]	8528	GO:0005179,GO:0005185,GO:0005576,GO:0006950,GO:0007165,GO:0007567,GO:0031855,GO:0031894,GO:0031895,GO:0050891	hsa00252
chr14	65175001	65175500	0	23.2149	0	6.07e-05	6.51e-07	ENSG00000126822	65171154	65213610	inside	3847	3847	PLEKHG3	-0.361022	pleckstrin homology domain containing, family G (with RhoGef domain) member 3 [Source:HGNC Symbol;Acc:20364]	26030	GO:0005085,GO:0005089,GO:0005622,GO:0035023
chr9	136150001	136150500	0	23.2622	0	6.29e-05	6.08e-06	ENSG00000175164	136130563	136150630	inside	629	130	ABO	-0.360893	ABO blood group (transferase A, alpha 1-3-N-acetylgalactosaminyltransferase; transferase B, alpha 1-3-galactosyltransferase) [Source:HGNC Symbol;Acc:79]	28	GO:0004380,GO:0004381,GO:0005576,GO:0005794,GO:0005975,GO:0006486,GO:0016020,GO:0016021,GO:0016758,GO:0030145,GO:0030173,GO:0046872	hsa00601,hsa00602,hsa01031
chr4	74965001	74965500	0.827044	31.9867	0.0300272	0.000141619	2.92e-06	ENSG00000081041	74962764	74964997	upstream	-4	4	CXCL2	-0.359967	chemokine (C-X-C motif) ligand 2 [Source:HGNC Symbol;Acc:4603]	4603	GO:0005125,GO:0005576,GO:0005615,GO:0005625,GO:0006935,GO:0006954,GO:0006955,GO:0007186,GO:0008009
chr6	31797001	31797500	0	29.8447	0	6.11e-05	6.85e-11	ENSG00000204388	31795688	31798031	inside	1313	531	HSPA1B	-0.340057	heat shock 70kDa protein 1B [Source:HGNC Symbol;Acc:5233]	5233	GO:0000166,GO:0005524,GO:0005634,GO:0005737,GO:0005739,GO:0005783,GO:0006402,GO:0006457,GO:0006916,GO:0006950,GO:0006986,GO:0051082
chr6	31796001	31796500	0	29.3855	0	6.29e-05	2.78e-07	ENSG00000204388	31795688	31798031	inside	313	313	HSPA1B	-0.340057	heat shock 70kDa protein 1B [Source:HGNC Symbol;Acc:5233]	5233	GO:0000166,GO:0005524,GO:0005634,GO:0005737,GO:0005739,GO:0005783,GO:0006402,GO:0006457,GO:0006916,GO:0006950,GO:0006986,GO:0051082
chr6	31796501	31797000	0	27.702	0	6.25e-05	2.09e-09	ENSG00000204388	31795688	31798031	inside	813	813	HSPA1B	-0.340057	heat shock 70kDa protein 1B [Source:HGNC Symbol;Acc:5233]	5233	GO:0000166,GO:0005524,GO:0005634,GO:0005737,GO:0005739,GO:0005783,GO:0006402,GO:0006457,GO:0006916,GO:0006950,GO:0006986,GO:0051082
chr6	31795501	31796000	0	24.641	0	6.2e-05	3.99e-07	ENSG00000204388	31795688	31798031	overlapStart	-187	187	HSPA1B	-0.340057	heat shock 70kDa protein 1B [Source:HGNC Symbol;Acc:5233]	5233	GO:0000166,GO:0005524,GO:0005634,GO:0005737,GO:0005739,GO:0005783,GO:0006402,GO:0006457,GO:0006916,GO:0006950,GO:0006986,GO:0051082
chr22	32055501	32056000	1.5112	52.0756	0.0406277	0.000139097	7.82e-07	ENSG00000241878	32014477	32058418	inside	2917	2418	PISD	-0.332499	phosphatidylserine decarboxylase [Source:HGNC Symbol;Acc:8999]
chr20	44539501	44540000	0.870597	30.4989	0.0328714	7.9e-05	4.99e-14	ENSG00000100979	44527399	44540794	inside	1293	794	PLTP	-0.313489	phospholipid transfer protein [Source:HGNC Symbol;Acc:9093]	5360	GO:0005576,GO:0006629,GO:0006869,GO:0008289	hsa03320
chr20	44540001	44540500	0	28.9268	0	5.35e-05	4.35e-10	ENSG00000100979	44527399	44540794	inside	793	294	PLTP	-0.313489	phospholipid transfer protein [Source:HGNC Symbol;Acc:9093]	5360	GO:0005576,GO:0006629,GO:0006869,GO:0008289	hsa03320
chr20	61488501	61489000	0	49.3642	0	6.11e-05	2.23e-06	ENSG00000101190	61472467	61493115	inside	4614	4115	TCFL5	-0.296585	transcription factor-like 5 (basic helix-loop-helix) [Source:HGNC Symbol;Acc:11646]	11646	GO:0001673,GO:0003677,GO:0003700,GO:0004990,GO:0005515,GO:0005634,GO:0006355,GO:0006366,GO:0007186,GO:0007275,GO:0007283,GO:0016021,GO:0030528,GO:0042127,GO:0045449,GO:0045595
chr11	64611501	64612000	0	21.7959	0	5.89e-05	4.86e-08	ENSG00000171219	64590859	64612041	inside	540	41	CDC42BPG	-0.290232	CDC42 binding protein kinase gamma (DMPK-like) [Source:HGNC Symbol;Acc:29829]	55561	GO:0000166,GO:0000287,GO:0004672,GO:0004674,GO:0004713,GO:0005083,GO:0005524,GO:0005737,GO:0006468,GO:0007242,GO:0008270,GO:0016740,GO:0019992,GO:0031252,GO:0031532,GO:0042802,GO:0051056
chr6	84141001	84141500	0	28.4672	0	6.34e-05	7.5e-06	ENSG00000065833	83920108	84140790	upstream	-211	211	ME1	-0.277514	malic enzyme 1, NADP(+)-dependent, cytosolic [Source:HGNC Symbol;Acc:6983]	6983	GO:0004470,GO:0004473,GO:0005737,GO:0005829,GO:0005975,GO:0006108,GO:0006741,GO:0009055,GO:0009725,GO:0009743,GO:0016616,GO:0030145,GO:0043531,GO:0046872,GO:0050661,GO:0051287
chr12	95043001	95043500	1.69573	35.543	0.0478961	0.000108575	3.33e-06	ENSG00000057704	94960896	95044324	inside	1323	824	TMCC3	-0.277102	transmembrane and coiled-coil domain family 3 [Source:HGNC Symbol;Acc:29199]	57458	GO:0016020,GO:0016021
chr1	161008501	161009000	0.834528	24.4101	0.0381075	0.000107195	5.24e-06	ENSG00000158769	160965001	161008752	overlapStart	251	248	F11R	-0.27444	F11 receptor [Source:HGNC Symbol;Acc:14685]	14685	GO:0005021,GO:0005515,GO:0005524,GO:0005886,GO:0005923,GO:0006468,GO:0006928,GO:0006954,GO:0007155,GO:0016021,GO:0030855		1.09582e+17	Hemostasis,Signaling in Immune system,Cell surface interactions at the vascular wall
chr1	161008001	161008500	0.52158	21.58	0.0317919	0.000130133	1.58e-06	ENSG00000158769	160965001	161008752	inside	751	252	F11R	-0.27444	F11 receptor [Source:HGNC Symbol;Acc:14685]	14685	GO:0005021,GO:0005515,GO:0005524,GO:0005886,GO:0005923,GO:0006468,GO:0006928,GO:0006954,GO:0007155,GO:0016021,GO:0030855		1.09582e+17	Hemostasis,Signaling in Immune system,Cell surface interactions at the vascular wall
chr3	37034501	37035000	0	51.252	0	6.39e-05	2.12e-08	ENSG00000178567	37027357	37034795	overlapStart	294	205	EPM2AIP1	-0.273864	EPM2A (laforin) interacting protein 1 [Source:HGNC Symbol;Acc:19735]
chr3	37034001	37034500	0.779269	37.8062	0.0227403	0.000140775	1.86e-12	ENSG00000178567	37027357	37034795	inside	794	295	EPM2AIP1	-0.273864	EPM2A (laforin) interacting protein 1 [Source:HGNC Symbol;Acc:19735]
chr22	18593001	18593500	1.889	41.4017	0.036976	0.000138263	1.59e-06	ENSG00000183785	18593097	18614498	overlapStart	-96	96	TUBA8	-0.260847	tubulin, alpha 8 [Source:HGNC Symbol;Acc:12410]	12410	GO:0000166,GO:0003924,GO:0005198,GO:0005525,GO:0005737,GO:0005856,GO:0005874,GO:0007017,GO:0007018,GO:0043234,GO:0051258
chr11	6342001	6342500	0	31.4401	0	6.29e-05	1.77e-06	ENSG00000170955	6340176	6341877	upstream	-124	124	PRKCDBP	-0.258728	protein kinase C, delta binding protein [Source:HGNC Symbol;Acc:9400]	9400	GO:0005080,GO:0016301
chr11	6341001	6341500	0	30.2827	0	6.11e-05	8.39e-08	ENSG00000170955	6340176	6341877	inside	876	377	PRKCDBP	-0.258728	protein kinase C, delta binding protein [Source:HGNC Symbol;Acc:9400]	9400	GO:0005080,GO:0016301
chr11	6341501	6342000	0	22.9532	0	6.25e-05	3.36e-07	ENSG00000170955	6340176	6341877	overlapStart	376	123	PRKCDBP	-0.258728	protein kinase C, delta binding protein [Source:HGNC Symbol;Acc:9400]	9400	GO:0005080,GO:0016301
chr11	35160501	35161000	1.10173	36.2621	0.042218	0.000142468	4.73e-07	ENSG00000026508	35160417	35253946	inside	84	84	CD44	-0.254375	CD44 molecule (Indian blood group) [Source:HGNC Symbol;Acc:1681]	960	GO:0001539,GO:0001558,GO:0004872,GO:0005198,GO:0005518,GO:0005540,GO:0005887,GO:0007155,GO:0007160,GO:0009428,GO:0016020,GO:0016337,GO:0030288,GO:0043234,GO:0051219	hsa04512,hsa04640
chr9	92220501	92221000	0	27.8055	0	5.98e-05	1.01e-09	ENSG00000130222	92219928	92221470	inside	573	470	GADD45G	-0.242238	growth arrest and DNA-damage-inducible, gamma [Source:HGNC Symbol;Acc:4097]	4097	GO:0000074,GO:0000185,GO:0000186,GO:0005515,GO:0006281,GO:0006469,GO:0006915,GO:0006950,GO:0007275,GO:0030154
chr9	92221001	92221500	0	26.8969	0	6.25e-05	9.34e-09	ENSG00000130222	92219928	92221470	overlapEnd	1073	30	GADD45G	-0.242238	growth arrest and DNA-damage-inducible, gamma [Source:HGNC Symbol;Acc:4097]	4097	GO:0000074,GO:0000185,GO:0000186,GO:0005515,GO:0006281,GO:0006469,GO:0006915,GO:0006950,GO:0007275,GO:0030154
chr9	92220001	92220500	0	20.8996	0	6.29e-05	1.09e-07	ENSG00000130222	92219928	92221470	inside	73	73	GADD45G	-0.242238	growth arrest and DNA-damage-inducible, gamma [Source:HGNC Symbol;Acc:4097]	4097	GO:0000074,GO:0000185,GO:0000186,GO:0005515,GO:0006281,GO:0006469,GO:0006915,GO:0006950,GO:0007275,GO:0030154
chr20	62168001	62168500	0	49.3642	0	6.29e-05	4.26e-07	ENSG00000101213	62159778	62168695	inside	694	195	PTK6	-0.230817	PTK6 protein tyrosine kinase 6 [Source:HGNC Symbol;Acc:9617]	5753	GO:0000166,GO:0004672,GO:0004674,GO:0004713,GO:0004715,GO:0005524,GO:0005634,GO:0005737,GO:0006468,GO:0007242,GO:0016740
chr20	62170001	62170500	0.870597	25.4682	0.0373819	0.000108575	3.72e-07	ENSG00000101213	62159778	62168695	upstream	-1306	1306	PTK6	-0.230817	PTK6 protein tyrosine kinase 6 [Source:HGNC Symbol;Acc:9617]	5753	GO:0000166,GO:0004672,GO:0004674,GO:0004713,GO:0004715,GO:0005524,GO:0005634,GO:0005737,GO:0006468,GO:0007242,GO:0016740
chr20	62166501	62167000	0	21.0663	0	6.11e-05	5.66e-07	ENSG00000101213	62159778	62168695	inside	2194	1695	PTK6	-0.230817	PTK6 protein tyrosine kinase 6 [Source:HGNC Symbol;Acc:9617]	5753	GO:0000166,GO:0004672,GO:0004674,GO:0004713,GO:0004715,GO:0005524,GO:0005634,GO:0005737,GO:0006468,GO:0007242,GO:0016740
chr15	78933001	78933500	0.637588	29.8499	0.0352217	0.000103802	4.42e-07	ENSG00000117971	78916461	78933587	inside	586	87	CHRNB4	-0.227057	cholinergic receptor, nicotinic, beta 4 [Source:HGNC Symbol;Acc:1964]	1964	GO:0004889,GO:0005216,GO:0005230,GO:0005892,GO:0006810,GO:0006811,GO:0006940,GO:0007165,GO:0007271,GO:0007626,GO:0015267,GO:0015464,GO:0016020,GO:0016021,GO:0030054,GO:0030594,GO:0035095,GO:0045202,GO:0045211,GO:0046928,GO:0060084
chr15	78933501	78934000	0	21.661	0	5.51e-05	2.81e-09	ENSG00000117971	78916461	78933587	overlapStart	86	86	CHRNB4	-0.227057	cholinergic receptor, nicotinic, beta 4 [Source:HGNC Symbol;Acc:1964]	1964	GO:0004889,GO:0005216,GO:0005230,GO:0005892,GO:0006810,GO:0006811,GO:0006940,GO:0007165,GO:0007271,GO:0007626,GO:0015267,GO:0015464,GO:0016020,GO:0016021,GO:0030054,GO:0030594,GO:0035095,GO:0045202,GO:0045211,GO:0046928,GO:0060084
chr14	75389501	75390000	0	24.5967	0	5.72e-05	4.18e-10	ENSG00000198208	75372347	75389145	upstream	-356	356	RPS6KL1	-0.225404	ribosomal protein S6 kinase-like 1 [Source:HGNC Symbol;Acc:20222]	83694	GO:0000166,GO:0004672,GO:0004674,GO:0004713,GO:0005524,GO:0006468,GO:0016740,GO:0030529
chr22	37914501	37915000	0	30.0809	0	5.98e-05	1.05e-08	ENSG00000100065	37886400	37915549	inside	1048	549	CARD10	-0.219678	caspase recruitment domain family, member 10 [Source:HGNC Symbol;Acc:16422]	29775	GO:0005515,GO:0005622,GO:0005737,GO:0006461,GO:0007250,GO:0030159,GO:0032449,GO:0042981
chr22	45680501	45681000	1.1334	25.5526	0.0395311	0.000117877	1.78e-09	ENSG00000100373	45680863	45691755	overlapStart	-362	137	UPK3A	-0.218652	uroplakin 3A [Source:HGNC Symbol;Acc:12580]	12580	GO:0005624,GO:0005783,GO:0016020,GO:0016021,GO:0030855
chr13	114565001	114565500	0	30.6181	0	6.2e-05	5.06e-07	ENSG00000183087	114523524	114567046	inside	2045	1546	GAS6	-0.203102	growth arrest-specific 6 [Source:HGNC Symbol;Acc:4168]	2621|652612	GO:0001558,GO:0005102,GO:0005509,GO:0005576,GO:0007165,GO:0008283,GO:0031100		1.09582e+47	Hemostasis,Gamma-carboxylation of protein precursors,Transport of gamma-carboxylated protein precursors from the endoplasmic reticulum to the Golgi apparatus,Removal of aminoterminal propeptides from gamma-carboxylated proteins,Gamma-carboxylation, transport, and amino-terminal cleavage of proteins,Post-translational protein modification,Signaling in Immune system,Cell surface interactions at the…
chr13	114565501	114566000	0	27.6455	0	6.2e-05	2.14e-07	ENSG00000183087	114523524	114567046	inside	1545	1046	GAS6	-0.203102	growth arrest-specific 6 [Source:HGNC Symbol;Acc:4168]	2621|652612	GO:0001558,GO:0005102,GO:0005509,GO:0005576,GO:0007165,GO:0008283,GO:0031100		1.09582e+47	Hemostasis,Gamma-carboxylation of protein precursors,Transport of gamma-carboxylated protein precursors from the endoplasmic reticulum to the Golgi apparatus,Removal of aminoterminal propeptides from gamma-carboxylated proteins,Gamma-carboxylation, transport, and amino-terminal cleavage of proteins,Post-translational protein modification,Signaling in Immune system,Cell surface interactions at the…
chr11	105892501	105893000	0	20.2528	0	5.43e-05	6.25e-08	ENSG00000170903	105878630	105892954	overlapStart	453	46	KIAA1826	-0.188256	KIAA1826 [Source:HGNC Symbol;Acc:29383]	84437	GO:0005634
chr11	102188001	102188500	0.661036	31.8258	0.0261106	0.000126983	4.79e-09	ENSG00000023445	102188194	102208448	overlapStart	-193	193	BIRC3	-0.176859	baculoviral IAP repeat containing 3 [Source:HGNC Symbol;Acc:591]	330	GO:0004842,GO:0005515,GO:0005622,GO:0005634,GO:0005737,GO:0006916,GO:0007166,GO:0008270,GO:0042981,GO:0046872	hsa04120,hsa04210,hsa04510,hsa05222
chr12	6310001	6310500	1.05983	25.7003	0.0421272	0.000140775	2.96e-09	ENSG00000010278	6308881	6347427	inside	1120	1120	CD9	-0.140248	CD9 molecule [Source:HGNC Symbol;Acc:1709]	1709	GO:0005515,GO:0005886,GO:0005887,GO:0006928,GO:0007155,GO:0007342,GO:0008285,GO:0016020,GO:0016021,GO:0030168,GO:0030913		7.51788e+27	Formation of Platelet plug,Response to elevated platelet cytosolic Ca++,Hemostasis,Platelet degranulation ,Exocytosis of Alpha granule
chr9	115823001	115823500	1.90387	57.7919	0.0365005	0.000163049	2.66e-11	ENSG00000136866	115800660	115818996	upstream	-4005	4005	ZFP37	-0.129846	zinc finger protein 37 homolog (mouse) [Source:HGNC Symbol;Acc:12863]	7539	GO:0003676,GO:0003677,GO:0003700,GO:0005622,GO:0005634,GO:0006350,GO:0006355,GO:0008270,GO:0046872
chr19	46282501	46283000	0	33.2778	0	6.02e-05	1.3e-11	ENSG00000104936	46272978	46285815	inside	3314	2815	DMPK	-0.122787	dystrophia myotonica-protein kinase [Source:HGNC Symbol;Acc:2933]	1760	GO:0000166,GO:0000287,GO:0004672,GO:0004674,GO:0004713,GO:0005524,GO:0006464,GO:0006468,GO:0008016,GO:0016740,GO:0042802,GO:0051056
chr8	120428501	120429000	0	32.1618	0	6.25e-05	7.56e-08	ENSG00000136999	120428552	120436678	overlapStart	-51	51	NOV	-0.112472	nephroblastoma overexpressed gene [Source:HGNC Symbol;Acc:7885]	4856	GO:0001558,GO:0005520,GO:0005576,GO:0008083
chr14	67878501	67879000	0	70.1974	0	6.2e-05	2.3e-09	ENSG00000100558	67853702	67878828	overlapStart	327	172	PLEK2	-0.0970264	pleckstrin 2 [Source:HGNC Symbol;Acc:19238]	26499	GO:0003735,GO:0005622,GO:0005737,GO:0005840,GO:0005856,GO:0006412,GO:0007242,GO:0016020,GO:0030036
chr4	115520501	115521000	0	28.2781	0	6.11e-05	2.57e-07	ENSG00000174607	115519611	115599381	inside	890	890	UGT8	-0.0968764	UDP glycosyltransferase 8 [Source:HGNC Symbol;Acc:12555]	12555	GO:0003851,GO:0005783,GO:0005792,GO:0006688,GO:0007417,GO:0007422,GO:0008152,GO:0008489,GO:0016020,GO:0016021,GO:0016758
chr17	72932001	72932500	0	23.0373	0	6.29e-05	2.62e-08	ENSG00000182938	72931897	72945541	inside	104	104	OTOP3	-0.0762456	otopetrin 3 [Source:HGNC Symbol;Acc:19658]	347741	GO:0003676,GO:0005515,GO:0005622,GO:0005737,GO:0007605,GO:0008270,GO:0042472,GO:0042803,GO:0060113
chr6	26020501	26021000	1.20253	37.6502	0.0449857	0.00012543	4.08e-07	ENSG00000198366	26020718	26021182	overlapStart	-217	182	HIST1H3A	-0.0738036	histone cluster 1, H3a [Source:HGNC Symbol;Acc:4766]	4766|4767|4769|4771|4773|8352|8355|8356|8357|8358	GO:0000786,GO:0003677,GO:0005515,GO:0005634,GO:0005694,GO:0006334,GO:0007001	hsa04010,hsa04310,hsa04360,hsa04370,hsa04650,hsa04660,hsa04662
chr6	26021001	26021500	0	36.5789	0	5.85e-05	5.59e-11	ENSG00000198366	26020718	26021182	overlapEnd	283	181	HIST1H3A	-0.0738036	histone cluster 1, H3a [Source:HGNC Symbol;Acc:4766]	4766|4767|4769|4771|4773|8352|8355|8356|8357|8358	GO:0000786,GO:0003677,GO:0005515,GO:0005634,GO:0005694,GO:0006334,GO:0007001	hsa04010,hsa04310,hsa04360,hsa04370,hsa04650,hsa04660,hsa04662
chr5	137225001	137225500	0.127782	30.9589	0.00282652	8.57e-05	1.29e-07	ENSG00000078795	137225125	137276156	overlapStart	-124	124	PKD2L2	-0.065492	polycystic kidney disease 2-like 2 [Source:HGNC Symbol;Acc:9012]	9012	GO:0005216,GO:0005509,GO:0005515,GO:0006811,GO:0008150,GO:0016020,GO:0016021
chr11	120008001	120008500	0	55.3576	0	6.11e-05	2.32e-09	ENSG00000137699	119981983	120008863	inside	862	363	TRIM29	-0.0652795	tripartite motif containing 29 [Source:HGNC Symbol;Acc:17274]	23650	GO:0003700,GO:0005515,GO:0005622,GO:0005737,GO:0006366,GO:0008270,GO:0046872
chr18	28621501	28622000	0	105.499	0	6.16e-05	2.75e-08	ENSG00000134762	28570052	28622781	inside	1280	781	DSC3	-0.0611422	desmocollin 3 [Source:HGNC Symbol;Acc:3037]	3037	GO:0005509,GO:0005515,GO:0005624,GO:0005737,GO:0005856,GO:0005886,GO:0005911,GO:0007155,GO:0007156,GO:0016020,GO:0016021
chr18	28622501	28623000	0	65.2755	0	6.29e-05	2.45e-08	ENSG00000134762	28570052	28622781	overlapStart	280	219	DSC3	-0.0611422	desmocollin 3 [Source:HGNC Symbol;Acc:3037]	3037	GO:0005509,GO:0005515,GO:0005624,GO:0005737,GO:0005856,GO:0005886,GO:0005911,GO:0007155,GO:0007156,GO:0016020,GO:0016021
chr18	28622001	28622500	0	64.217	0	6.25e-05	5.5e-10	ENSG00000134762	28570052	28622781	inside	780	281	DSC3	-0.0611422	desmocollin 3 [Source:HGNC Symbol;Acc:3037]	3037	GO:0005509,GO:0005515,GO:0005624,GO:0005737,GO:0005856,GO:0005886,GO:0005911,GO:0007155,GO:0007156,GO:0016020,GO:0016021
chr17	7493001	7493500	0	33.8208	0	6.34e-05	1.15e-07	ENSG00000129194	7491498	7493488	overlapStart	487	12	SOX15	-0.0347477	SRY (sex determining region Y)-box 15 [Source:HGNC Symbol;Acc:11196]	6665	GO:0000122,GO:0000785,GO:0003677,GO:0003682,GO:0003700,GO:0003702,GO:0005515,GO:0005634,GO:0005737,GO:0006325,GO:0006355,GO:0008584,GO:0030154,GO:0030528,GO:0043403,GO:0045843,GO:0045944,GO:0048627
chr17	7492501	7493000	0	24.181	0	5.31e-05	2.18e-12	ENSG00000129194	7491498	7493488	inside	987	488	SOX15	-0.0347477	SRY (sex determining region Y)-box 15 [Source:HGNC Symbol;Acc:11196]	6665	GO:0000122,GO:0000785,GO:0003677,GO:0003682,GO:0003700,GO:0003702,GO:0005515,GO:0005634,GO:0005737,GO:0006325,GO:0006355,GO:0008584,GO:0030154,GO:0030528,GO:0043403,GO:0045843,GO:0045944,GO:0048627
chr12	47474001	47474500	0	26.2471	0	5.85e-05	8.72e-11	ENSG00000139211	47469490	47473734	upstream	-267	267	AMIGO2	-0.0171912	adhesion molecule with Ig-like domain 2 [Source:HGNC Symbol;Acc:24073]	347902	GO:0005515,GO:0005634,GO:0007155,GO:0007156,GO:0007157,GO:0016020,GO:0016021,GO:0043069
chr12	47474501	47475000	0	24.2421	0	6.2e-05	5.9e-09	ENSG00000139211	47469490	47473734	upstream	-767	767	AMIGO2	-0.0171912	adhesion molecule with Ig-like domain 2 [Source:HGNC Symbol;Acc:24073]	347902	GO:0005515,GO:0005634,GO:0007155,GO:0007156,GO:0007157,GO:0016020,GO:0016021,GO:0043069
chr11	70964001	70964500	0	30.0899	0	6.29e-05	2.63e-07	ENSG00000162105	70313961	70963623	upstream	-378	378	SHANK2	-0.0145495	SH3 and multiple ankyrin repeat domains 2 [Source:HGNC Symbol;Acc:14295]	14295	GO:0005515,GO:0005737,GO:0007242,GO:0030054,GO:0030160,GO:0045202,GO:0045211
chr20	3144001	3144500	1.1608	33.3287	0.0296781	0.000138263	7.86e-06	ENSG00000185019	3088219	3140842	upstream	-3159	3159	UBOX5	-0.00628383	U-box domain containing 5 [Source:HGNC Symbol;Acc:17777]	22888	GO:0000151,GO:0004842,GO:0005515,GO:0005634,GO:0008270,GO:0016567,GO:0046872	hsa04120
chr18	46475001	46475500	0	37.0483	0	5.94e-05	8.41e-10	ENSG00000101665	46446223	46477081	inside	2080	1581	SMAD7	-0.00260889	SMAD family member 7 [Source:HGNC Symbol;Acc:6773]	6773	GO:0005076,GO:0005515,GO:0005622,GO:0005634,GO:0005737,GO:0006350,GO:0006355,GO:0006950,GO:0007179,GO:0030617	hsa04630	170834201451	Signaling by TGF beta,Signaling by BMP
chr6	27834501	27835000	0	22.1922	0	6.2e-05	6.93e-09	ENSG00000184357	27834570	27835359	overlapEnd	858	69	HIST1H1B	0	histone cluster 1, H1b [Source:HGNC Symbol;Acc:4719]	4719	GO:0000786,GO:0003677,GO:0005515,GO:0005634,GO:0005694,GO:0006334,GO:0007001,GO:0007517	hsa00190
chr15	43622501	43623000	0	63.1338	0	6.34e-05	2.86e-08	ENSG00000168806	43619976	43622891	overlapStart	390	109	LCMT2	0.00865581	leucine carboxyl methyltransferase 2 [Source:HGNC Symbol;Acc:17558]	17558	GO:0005515,GO:0008033,GO:0008168,GO:0016740
chr15	63793501	63794000	0	33.5481	0	6.2e-05	1.12e-06	ENSG00000140455	63796810	63883659	upstream	-3309	2810	USP3	0.0173908	ubiquitin specific peptidase 3 [Source:HGNC Symbol;Acc:12626]	9960	GO:0004221,GO:0006511,GO:0006512,GO:0008233,GO:0008234,GO:0008270,GO:0046872
chr1	153508501	153509000	0	24.3217	0	6.29e-05	4.79e-08	ENSG00000197956	153507075	153508720	overlapStart	219	219	S100A6	0.0331286	S100 calcium binding protein A6 [Source:HGNC Symbol;Acc:10496]	6277	GO:0000074,GO:0001726,GO:0005509,GO:0005634,GO:0005635,GO:0005737,GO:0007049,GO:0007165,GO:0007267,GO:0007409,GO:0008083,GO:0008270,GO:0008283,GO:0042803,GO:0048146,GO:0048154,GO:0048306
chr3	40428501	40429000	0	30.2133	0	6.39e-05	7.51e-08	ENSG00000168032	40428647	40470110	overlapStart	-146	146	ENTPD3	0.0345795	ectonucleoside triphosphate diphosphohydrolase 3 [Source:HGNC Symbol;Acc:3365]	3365	GO:0000287,GO:0005509,GO:0005886,GO:0009134,GO:0009143,GO:0016021,GO:0016787,GO:0017110,GO:0017111
chr20	60937501	60938000	0	33.6431	0	6.11e-05	2.32e-07	ENSG00000130702	60883011	60942368	inside	4867	4368	LAMA5	0.05118	laminin, alpha 5 [Source:HGNC Symbol;Acc:6485]	3911	GO:0001658,GO:0001738,GO:0001755,GO:0004872,GO:0005102,GO:0005178,GO:0005198,GO:0005578,GO:0005604,GO:0005605,GO:0005606,GO:0007155,GO:0007431,GO:0007517,GO:0009887,GO:0016331,GO:0030155,GO:0030324,GO:0030334,GO:0031012,GO:0042127,GO:0042475,GO:0043259,GO:0045995	hsa01430,hsa04510,hsa04512,hsa05222
chr5	76115501	76116000	0.894473	43.9145	0.0135375	0.000124659	3.9e-11	ENSG00000164251	76114853	76131140	inside	648	648	F2RL1	0.0726076	coagulation factor II (thrombin) receptor-like 1 [Source:HGNC Symbol;Acc:3538]	2150	GO:0001584,GO:0004872,GO:0004945,GO:0004947,GO:0005102,GO:0005794,GO:0005886,GO:0005887,GO:0007165,GO:0007186,GO:0007204,GO:0007596,GO:0015057,GO:0016021,GO:0016494,GO:0045028	hsa04080
chr11	20385501	20386000	0	48.6067	0	6.34e-05	1.84e-09	ENSG00000109854	20385231	20405329	inside	270	270	HTATIP2	0.0842921	HIV-1 Tat interactive protein 2, 30kDa [Source:HGNC Symbol;Acc:16637]	10553	GO:0003702,GO:0003713,GO:0005515,GO:0005634,GO:0005635,GO:0005737,GO:0006357,GO:0006916,GO:0006917,GO:0007049,GO:0007275,GO:0016491,GO:0030154,GO:0042981,GO:0045765,GO:0045786,GO:0051170
chr6	49518501	49519000	0	27.3959	0	6.39e-05	7.15e-06	ENSG00000197261	49518379	49529620	inside	122	122	C6orf141	0.0961264	chromosome 6 open reading frame 141 [Source:HGNC Symbol;Acc:21351]
chr19	40324501	40325000	0	23.8408	0	6.25e-05	4.81e-09	ENSG00000105204	40315993	40324841	overlapStart	340	159	DYRK1B	0.172479	dual-specificity tyrosine-(Y)-phosphorylation regulated kinase 1B [Source:HGNC Symbol;Acc:3092]	9149	GO:0000166,GO:0003713,GO:0004672,GO:0004674,GO:0004713,GO:0005515,GO:0005524,GO:0005634,GO:0006468,GO:0007520,GO:0016740,GO:0045893
chr7	130126001	130126500	1.15407	28.7566	0.0282741	0.000127765	3.66e-13	ENSG00000106484	130126046	130146133	overlapStart	-45	45	MEST	0.176646	mesoderm specific transcript homolog (mouse) [Source:HGNC Symbol;Acc:7028]	4232	GO:0003824,GO:0004177,GO:0006508,GO:0016020,GO:0016021
chr7	130126501	130127000	0	25.3735	0	6.16e-05	4.09e-08	ENSG00000106484	130126046	130146133	inside	455	455	MEST	0.176646	mesoderm specific transcript homolog (mouse) [Source:HGNC Symbol;Acc:7028]	4232	GO:0003824,GO:0004177,GO:0006508,GO:0016020,GO:0016021
chr22	45809501	45810000	0.755601	83.1269	0.00660259	0.00010927	1.8e-08	ENSG00000128408	45809572	45828376	overlapStart	-71	71	RIBC2	0.216493	RIB43A domain with coiled-coils 2 [Source:HGNC Symbol;Acc:13241]	26150
chr1	209979001	209979500	0	27.5941	0	6.29e-05	8.47e-09	ENSG00000117595	209959036	209979389	overlapStart	388	111	IRF6	0.277771	interferon regulatory factor 6 [Source:HGNC Symbol;Acc:6121]	3664	GO:0003700,GO:0005622,GO:0005634,GO:0006350,GO:0006355
chr14	23306001	23306500	0	47.5352	0	6.34e-05	1.27e-07	ENSG00000157227	23305772	23316970	inside	229	229	MMP14	0.305933	matrix metallopeptidase 14 (membrane-inserted) [Source:HGNC Symbol;Acc:7160]	7160	GO:0001503,GO:0001525,GO:0001541,GO:0001666,GO:0001935,GO:0003824,GO:0004222,GO:0005509,GO:0005515,GO:0005578,GO:0005737,GO:0005887,GO:0006508,GO:0006979,GO:0008152,GO:0008237,GO:0008270,GO:0009612,GO:0009725,GO:0016020,GO:0016477,GO:0016504,GO:0030324,GO:0031638,GO:0043615,GO:0043627,GO:0046872,GO:0048754,GO:0048771,GO:0051895
chr14	23306501	23307000	0	33.4405	0	6.11e-05	3.54e-08	ENSG00000157227	23305772	23316970	inside	729	729	MMP14	0.305933	matrix metallopeptidase 14 (membrane-inserted) [Source:HGNC Symbol;Acc:7160]	7160	GO:0001503,GO:0001525,GO:0001541,GO:0001666,GO:0001935,GO:0003824,GO:0004222,GO:0005509,GO:0005515,GO:0005578,GO:0005737,GO:0005887,GO:0006508,GO:0006979,GO:0008152,GO:0008237,GO:0008270,GO:0009612,GO:0009725,GO:0016020,GO:0016477,GO:0016504,GO:0030324,GO:0031638,GO:0043615,GO:0043627,GO:0046872,GO:0048754,GO:0048771,GO:0051895
chr14	23307001	23307500	0	31.2295	0	6.11e-05	4.18e-09	ENSG00000157227	23305772	23316970	inside	1229	1229	MMP14	0.305933	matrix metallopeptidase 14 (membrane-inserted) [Source:HGNC Symbol;Acc:7160]	7160	GO:0001503,GO:0001525,GO:0001541,GO:0001666,GO:0001935,GO:0003824,GO:0004222,GO:0005509,GO:0005515,GO:0005578,GO:0005737,GO:0005887,GO:0006508,GO:0006979,GO:0008152,GO:0008237,GO:0008270,GO:0009612,GO:0009725,GO:0016020,GO:0016477,GO:0016504,GO:0030324,GO:0031638,GO:0043615,GO:0043627,GO:0046872,GO:0048754,GO:0048771,GO:0051895
chr14	23308001	23308500	0	22.6621	0	5.89e-05	1.26e-07	ENSG00000157227	23305772	23316970	inside	2229	2229	MMP14	0.305933	matrix metallopeptidase 14 (membrane-inserted) [Source:HGNC Symbol;Acc:7160]	7160	GO:0001503,GO:0001525,GO:0001541,GO:0001666,GO:0001935,GO:0003824,GO:0004222,GO:0005509,GO:0005515,GO:0005578,GO:0005737,GO:0005887,GO:0006508,GO:0006979,GO:0008152,GO:0008237,GO:0008270,GO:0009612,GO:0009725,GO:0016020,GO:0016477,GO:0016504,GO:0030324,GO:0031638,GO:0043615,GO:0043627,GO:0046872,GO:0048754,GO:0048771,GO:0051895
chr20	44098501	44099000	0	25.1538	0	4.92e-05	3.85e-08	ENSG00000101443	44098346	44110172	inside	155	155	WFDC2	0.349669	WAP four-disulfide core domain 2 [Source:HGNC Symbol;Acc:15939]	10406	GO:0004867,GO:0005576,GO:0005615,GO:0006508,GO:0007283,GO:0030414
chr9	23826001	23826500	0	39.0731	0	6.02e-05	1.84e-09	ENSG00000107105	23690102	23826335	overlapStart	334	165	ELAVL2	0.663365	ELAV (embryonic lethal, abnormal vision, Drosophila)-like 2 (Hu antigen B) [Source:HGNC Symbol;Acc:3313]	1993	GO:0000166,GO:0003676,GO:0003723,GO:0003730,GO:0006355
chr9	23825001	23825500	0	23.0804	0	5.47e-05	1.48e-09	ENSG00000107105	23690102	23826335	inside	1334	835	ELAVL2	0.663365	ELAV (embryonic lethal, abnormal vision, Drosophila)-like 2 (Hu antigen B) [Source:HGNC Symbol;Acc:3313]	1993	GO:0000166,GO:0003676,GO:0003723,GO:0003730,GO:0006355
chr9	23825501	23826000	0	21.2631	0	5.85e-05	2.83e-10	ENSG00000107105	23690102	23826335	inside	834	335	ELAVL2	0.663365	ELAV (embryonic lethal, abnormal vision, Drosophila)-like 2 (Hu antigen B) [Source:HGNC Symbol;Acc:3313]	1993	GO:0000166,GO:0003676,GO:0003723,GO:0003730,GO:0006355
chr21	47604501	47605000	0	153.515	0	6.11e-05	5.42e-11	ENSG00000228404	47604993	47608855	overlapStart	-492	7	AP001468.58	#N/A
chr21	44781501	44782000	2.42854	102.855	0.0256172	0.00012934	5.28e-07	ENSG00000237989	44778027	44782229	inside	728	229	AP001046.5	#N/A
chr18	71959501	71960000	2.09595	95.6198	0.0408467	0.00014332	4.85e-06	ENSG00000166347	71920528	71959251	upstream	-250	250	CYB5A	#N/A	cytochrome b5 type A (microsomal) [Source:HGNC Symbol;Acc:2570]	1528	GO:0004129,GO:0005506,GO:0005737,GO:0005739,GO:0005783,GO:0005792,GO:0006118,GO:0006810,GO:0016020,GO:0016021,GO:0020037,GO:0046914		1.96836e+17	Vitamin C (ascorbate) metabolism,Metabolism of water-soluble vitamins and cofactors,Metabolism of vitamins and cofactors
chr13	20438501	20439000	0	93.3407	0	6.25e-05	5.22e-08	ENSG00000247681	20438003	20439160	inside	498	160		#N/A
chr21	46847501	46848000	1.21427	85.4565	0.0165622	0.000107883	6.37e-09	ENSG00000183535	46839631	46844985	upstream	-2516	2516	NCRNA00175	#N/A	non-protein coding RNA 175 [Source:HGNC Symbol;Acc:23132]	378832
chr18	8707001	8707500	0	79.3892	0	6.29e-05	2.38e-07	ENSG00000168502	8705659	8832776	inside	1342	1342	KIAA0802	#N/A	KIAA0802 [Source:HGNC Symbol;Acc:29121]	23255
chr20	61371501	61372000	0.870597	78.6055	0.0113786	0.000109969	1.56e-07	ENSG00000223669	61363918	61366699	upstream	-4802	4802	RP11-93B14.4	#N/A
chr18	9017001	9017500	0	77.2721	0	6.29e-05	1.02e-08	ENSG00000242058	9020019	9020765	upstream	-3018	2519	RP11-143J12.1	#N/A
chr18	71959001	71959500	0	75.5079	0	5.76e-05	5.3e-11	ENSG00000166347	71920528	71959251	overlapStart	250	249	CYB5A	#N/A	cytochrome b5 type A (microsomal) [Source:HGNC Symbol;Acc:2570]	1528	GO:0004129,GO:0005506,GO:0005737,GO:0005739,GO:0005783,GO:0005792,GO:0006118,GO:0006810,GO:0016020,GO:0016021,GO:0020037,GO:0046914		1.96836e+17	Vitamin C (ascorbate) metabolism,Metabolism of water-soluble vitamins and cofactors,Metabolism of vitamins and cofactors
chr14	96670501	96671000	1.4471	74.6192	0.0281074	0.000145036	1.69e-07	ENSG00000168398	96671135	96710666	upstream	-634	135	BDKRB2	#N/A	bradykinin receptor B2 [Source:HGNC Symbol;Acc:1030]	624	GO:0001584,GO:0004435,GO:0004872,GO:0004945,GO:0004947,GO:0005886,GO:0005887,GO:0006939,GO:0006954,GO:0007169,GO:0007186,GO:0007204,GO:0007596,GO:0007600,GO:0008015,GO:0015057,GO:0016021,GO:0016493,GO:0045028	hsa04020,hsa04080,hsa04610,hsa04810
chr13	20531501	20532000	0	72.235	0	6.02e-05	6.75e-11	ENSG00000121741	20532810	20663253	upstream	-1309	810	ZMYM2	#N/A	zinc finger, MYM-type 2 [Source:HGNC Symbol;Acc:12989]	7750	GO:0005515,GO:0005575,GO:0005634,GO:0006350,GO:0006355,GO:0008150,GO:0008270,GO:0046872
chr22	44841501	44842000	0.755601	68.2481	0.00994553	0.00010927	1.42e-06	ENSG00000232655	44839207	44840668	downstream	2294	833	CTA-397C4.2	#N/A
chr21	37802501	37803000	0.607135	66.523	0.0128919	8.23e-05	1.64e-08	ENSG00000230479	37802658	37853368	overlapStart	-157	157	AP000695.6	#N/A
chr22	46440001	46440500	0	65.6605	0	6.16e-05	1.23e-07	ENSG00000231711	46436146	46440733	inside	732	233	RP11-398F12.1	#N/A
chr21	36238001	36238500	0	63.9645	0	6.16e-05	4.15e-07	ENSG00000245905	36235870	36238598	inside	2131	98		#N/A
chr22	24256001	24256500	0	63.3964	0	6.07e-05	2.46e-08	ENSG00000241080	24253629	24253709	upstream	-2292	2292	AP000350.2	#N/A
chr21	45662501	45663000	1.82141	60.8942	0.040523	0.000117877	3.37e-12	ENSG00000160223	45642874	45660849	upstream	-1652	1652	ICOSLG	#N/A	inducible T-cell co-stimulator ligand [Source:HGNC Symbol;Acc:17087]	23308	GO:0005102,GO:0005887,GO:0006952,GO:0006955,GO:0006972,GO:0007165,GO:0009897,GO:0016020,GO:0042104,GO:0042110,GO:0042113,GO:0045404	hsa04514
chr14	50470001	50470500	0	60.5245	0	6.29e-05	5.32e-10	ENSG00000247881	50467801	50469007	downstream	2200	994		#N/A
chr21	44866001	44866500	0	60.3825	0	5.72e-05	4.12e-10	ENSG00000188660	44866481	44873782	overlapStart	-480	19	NCRNA00319	#N/A	non-protein coding RNA 319 [Source:HGNC Symbol;Acc:19730]
chr13	24040501	24041000	0.364661	60.3445	0.00856078	8.57e-05	1.16e-06	ENSG00000232977	24044186	24060449	upstream	-3685	3186	RP11-760M1.2	#N/A
chr21	43101501	43102000	0	59.359	0	6.16e-05	9.74e-06	ENSG00000227702	43099341	43117496	inside	2160	2160	NCRNA00111	#N/A	non-protein coding RNA 111 [Source:HGNC Symbol;Acc:1262]
chr21	44753501	44754000	0	58.3356	0	6.11e-05	1.43e-08	ENSG00000237864	44742297	44751919	upstream	-1582	1582	NCRNA00322	#N/A	non-protein coding RNA 322 [Source:HGNC Symbol;Acc:33698]
chr20	30309501	30310000	0	57.5392	0	6.29e-05	3.82e-06	ENSG00000171552	30252255	30311792	inside	2291	1792	BCL2L1	#N/A	BCL2-like 1 [Source:HGNC Symbol;Acc:992]	992	GO:0001836,GO:0005515,GO:0005634,GO:0005739,GO:0005740,GO:0005741,GO:0006916,GO:0006979,GO:0008634,GO:0009314,GO:0016020,GO:0016021,GO:0042802,GO:0042981,GO:0043027,GO:0043524,GO:0045768,GO:0046902,GO:0051881		1.09581e+17	Apoptosis,Intrinsic Pathway for Apoptosis,BH3-only proteins associate with and inactivate anti-apoptotic BCL-2 members
chr14	38061501	38062000	0	56.9317	0	6.11e-05	2.98e-11	ENSG00000129514	38059189	38064239	inside	2738	2239	FOXA1	#N/A	forkhead box A1 [Source:HGNC Symbol;Acc:5021]	5021	GO:0003700,GO:0005634,GO:0006350,GO:0006355,GO:0030324,GO:0030855,GO:0042445,GO:0042593,GO:0043565,GO:0045944,GO:0048754	hsa04020,hsa04080
chr20	32254501	32255000	0.290199	56.5959	0.00431266	7.95e-05	3e-08	ENSG00000182584	32254304	32256331	inside	197	197	C20orf134	#N/A	chromosome 20 open reading frame 134 [Source:HGNC Symbol;Acc:16127]	170487	GO:0005515
chr21	44781001	44781500	0	55.777	0	6.16e-05	4.16e-06	ENSG00000237989	44778027	44782229	inside	1228	729	AP001046.5	#N/A
chr5	42992001	42992500	0.894473	55.6923	0.0130972	0.00010927	1.23e-09	ENSG00000245900	42985503	42993435	inside	1434	935		#N/A
chr20	43374501	43375000	2.32159	55.0238	0.044794	0.00015748	1.13e-08	ENSG00000244558	43323533	43374662	overlapStart	161	161	RP11-445H22.4	#N/A
chr22	19879501	19880000	0.3778	54.0163	0.00596007	8.34e-05	1.91e-12	ENSG00000232926	19874812	19875493	downstream	4689	4008	AC000078.5	#N/A
chr22	41634501	41635000	1.5112	53.6928	0.0286399	0.000137434	4.84e-10	ENSG00000100399	41625514	41636938	inside	2437	1938	CHADL	#N/A	chondroadherin-like [Source:HGNC Symbol;Acc:25165]		GO:0005515
chr20	60881001	60881500	1.74119	53.4517	0.0360361	0.000124659	1.41e-07	ENSG00000226332	60880488	60881452	overlapStart	451	48	RP11-157P1.4	#N/A
chr22	40391501	40392000	0	53.0459	0	5.81e-05	4.56e-11	ENSG00000133477	40390953	40426043	inside	548	548	FAM83F	#N/A	family with sequence similarity 83, member F [Source:HGNC Symbol;Acc:25148]	113828
chr12	131303001	131303500	0.211967	52.1297	0.00547622	8.63e-05	5.34e-08	ENSG00000239535	131299898	131299973	downstream	3103	3028		#N/A
chr22	50969501	50970000	0	52.0756	0	5.89e-05	1.43e-10	ENSG00000246485	50968838	50970543	inside	663	543		#N/A
chr18	71958501	71959000	0	51.5147	0	6.2e-05	5.53e-08	ENSG00000166347	71920528	71959251	inside	750	251	CYB5A	#N/A	cytochrome b5 type A (microsomal) [Source:HGNC Symbol;Acc:2570]	1528	GO:0004129,GO:0005506,GO:0005737,GO:0005739,GO:0005783,GO:0005792,GO:0006118,GO:0006810,GO:0016020,GO:0016021,GO:0020037,GO:0046914		1.96836e+17	Vitamin C (ascorbate) metabolism,Metabolism of water-soluble vitamins and cofactors,Metabolism of vitamins and cofactors
chr20	62610001	62610500	0	51.2508	0	6.07e-05	2.94e-08	ENSG00000130590	62605466	62611361	inside	1360	861	SAMD10	#N/A	sterile alpha motif domain containing 10 [Source:HGNC Symbol;Acc:16129]	16129
chr13	20749001	20749500	0.364661	50.832	0.0099684	8.4e-05	3.02e-08	ENSG00000226633	20753117	20753604	downstream	4603	3617	RP11-264J4.4	#N/A
chr21	45232001	45232500	0	50.6599	0	6.11e-05	8.54e-06	ENSG00000215458	45225639	45232448	overlapStart	447	52	AP001053.11	#N/A
chr20	3220501	3221000	0	50.3075	0	6.29e-05	5.9e-06	ENSG00000088836	3208063	3219855	upstream	-646	646	SLC4A11	#N/A	solute carrier family 4, sodium borate transporter, member 11 [Source:HGNC Symbol;Acc:16438]	83959	GO:0005452,GO:0006820,GO:0015293,GO:0015380,GO:0016020,GO:0016021
chr12	131851501	131852000	0	50.3069	0	6.25e-05	1.65e-08	ENSG00000230294	131850564	131851064	downstream	937	437	RP13-507P19.2	#N/A
chr22	50753001	50753500	2.6446	50.1349	0.0469724	0.000114953	5.87e-13	ENSG00000227484	50753060	50754437	overlapStart	-59	59	XX-C283C717.1	#N/A
chr17	56744001	56744500	0.395513	49.6691	0.0111065	0.000108575	7.62e-07	ENSG00000199426	56743898	56744058	overlapStart	57	57	U1	#N/A	U1 spliceosomal RNA [Source:RFAM;Acc:RF00003]
chr14	38062001	38062500	0	49.4698	0	6.34e-05	1.08e-06	ENSG00000129514	38059189	38064239	inside	2238	1739	FOXA1	#N/A	forkhead box A1 [Source:HGNC Symbol;Acc:5021]	5021	GO:0003700,GO:0005634,GO:0006350,GO:0006355,GO:0030324,GO:0030855,GO:0042445,GO:0042593,GO:0043565,GO:0045944,GO:0048754	hsa04020,hsa04080
chr6	26271001	26271500	0.343579	49.435	0.0103921	0.000109969	8.56e-09	ENSG00000178458	26271202	26271612	overlapEnd	611	112	RP11-308D13.2	#N/A		4766|4767|4769|4771|4773|8352|8355|8356|8357|8358	GO:0000786,GO:0003677,GO:0005515,GO:0005634,GO:0005694,GO:0006334,GO:0007001	hsa04010,hsa04310,hsa04360,hsa04370,hsa04650,hsa04660,hsa04662
chr12	54427001	54427500	0	49.031	0	6.39e-05	8.75e-06	ENSG00000172789	54426832	54429145	inside	169	169	HOXC5	#N/A	homeobox C5 [Source:HGNC Symbol;Acc:5127]	5127	GO:0003677,GO:0003700,GO:0005634,GO:0006355,GO:0006357,GO:0007275,GO:0043565
chr18	74826501	74827000	0	48.692	0	5.89e-05	5.85e-07	ENSG00000245704	74824596	74827664	inside	1905	664		#N/A
chr14	23623501	23624000	1.15768	48.3643	0.0300649	0.000139934	4.18e-07	ENSG00000202229	23625518	23625623	downstream	2122	1518	U6	#N/A	U6 spliceosomal RNA [Source:RFAM;Acc:RF00026]
chr8	102506501	102507000	0	47.2545	0	6.2e-05	7.27e-08	ENSG00000083307	102504660	102681954	inside	1841	1841	GRHL2	#N/A	grainyhead-like 2 (Drosophila) [Source:HGNC Symbol;Acc:2799]	2799	GO:0003677,GO:0005634,GO:0006350,GO:0006355	hsa00531,hsa01032
chr20	825501	826000	1.74119	46.5344	0.0390413	0.000132533	1.75e-06	ENSG00000101278	820043	820620	upstream	-4881	4881	AL118502.1	#N/A			GO:0005515
chr8	95651001	95651500	0.394587	46.3561	0.0120331	0.000109969	6.16e-08	ENSG00000104413	95653364	95719694	upstream	-2363	1864	ESRP1	#N/A	epithelial splicing regulatory protein 1 [Source:HGNC Symbol;Acc:25966]	54845	GO:0000166,GO:0003676,GO:0003723
chr14	23356001	23356500	0	45.6006	0	6.16e-05	7.29e-08	ENSG00000139890	23352432	23356889	inside	3569	389	REM2	#N/A	RAS (RAD and GEM)-like GTP binding 2 [Source:HGNC Symbol;Acc:20248]	161253	GO:0000166,GO:0003924,GO:0005515,GO:0005524,GO:0005525,GO:0005622,GO:0006355,GO:0006886,GO:0006913,GO:0007165,GO:0007264,GO:0008134,GO:0015031,GO:0016020,GO:0017111
chr20	32255501	32256000	0	45.5912	0	6.29e-05	1.7e-07	ENSG00000182584	32254304	32256331	inside	1197	331	C20orf134	#N/A	chromosome 20 open reading frame 134 [Source:HGNC Symbol;Acc:16127]	170487	GO:0005515
chr8	95651501	95652000	0	45.4577	0	6.34e-05	1.79e-08	ENSG00000104413	95653364	95719694	upstream	-1863	1364	ESRP1	#N/A	epithelial splicing regulatory protein 1 [Source:HGNC Symbol;Acc:25966]	54845	GO:0000166,GO:0003676,GO:0003723
chr21	45590501	45591000	0	45.031	0	4.77e-05	8.08e-12	ENSG00000237604	45595372	45596336	upstream	-4871	4372	AP001056.1	#N/A
chr22	46000501	46001000	1.889	43.6659	0.0408102	0.000135785	2.8e-08	ENSG00000238120	46000312	46001501	inside	1000	189	CTA-941F9.9	#N/A
chr17	64672001	64672500	0	43.6239	0	6.2e-05	4.26e-08	ENSG00000229330	64672475	64673522	overlapStart	-474	25	AC006947.1	#N/A
chr21	40393001	40393500	0	43.4958	0	6.29e-05	5.95e-07	ENSG00000231832	40394926	40395761	upstream	-1925	1426		#N/A
chr6	26273501	26274000	0.171789	43.16	0.00550648	8.69e-05	3.8e-09	ENSG00000168242	26273144	26273622	overlapEnd	357	121	HIST1H2BI	#N/A	histone cluster 1, H2bi [Source:HGNC Symbol;Acc:4756]	4753|8339|8343|8346|8347	GO:0000786,GO:0003677,GO:0005515,GO:0005634,GO:0005694,GO:0006334,GO:0007001,GO:0042742
chr13	42032001	42032500	0	43.1032	0	6.25e-05	1.15e-06	ENSG00000102760	42031695	42045018	inside	306	306	C13orf15	#N/A	chromosome 13 open reading frame 15 [Source:HGNC Symbol;Acc:20369]	28984	GO:0005515,GO:0005634,GO:0005737,GO:0007049
chr21	46265501	46266000	0	42.9841	0	6.11e-05	1.56e-07	ENSG00000246563	46269511	46272625	upstream	-4010	3511		#N/A
chr21	40386501	40387000	0	42.9841	0	6.11e-05	2.18e-06	ENSG00000237721	40378574	40383255	upstream	-3246	3246	AF064858.11	#N/A
chr6	26271501	26272000	0.343579	42.8539	0.00957591	0.000108575	1.03e-08	ENSG00000178458	26271202	26271612	overlapStart	111	111	RP11-308D13.2	#N/A		4766|4767|4769|4771|4773|8352|8355|8356|8357|8358	GO:0000786,GO:0003677,GO:0005515,GO:0005634,GO:0005694,GO:0006334,GO:0007001	hsa04010,hsa04310,hsa04360,hsa04370,hsa04650,hsa04660,hsa04662
chr6	36355001	36355500	0.171789	42.5478	0.0050836	8.12e-05	1.32e-10	ENSG00000224666	36354608	36361239	inside	393	393	RP1-50J22.4	#N/A
chr21	46761501	46762000	0	42.4724	0	5.47e-05	3.6e-06	ENSG00000237664	46758505	46761905	overlapStart	404	95	NCRNA00316	#N/A	non-protein coding RNA 316 [Source:HGNC Symbol;Acc:19723]
chr5	42992501	42993000	0	42.2319	0	6.34e-05	7.15e-08	ENSG00000245900	42985503	42993435	inside	934	435		#N/A
chr9	138598001	138598500	0.761546	42.1627	0.0216397	0.000139097	2.6e-06	ENSG00000107147	138594031	138684992	inside	3970	3970	KCNT1	#N/A	potassium channel, subfamily T, member 1 [Source:HGNC Symbol;Acc:18865]	57582	GO:0005244,GO:0005249,GO:0005509,GO:0006811,GO:0006813,GO:0008076,GO:0015269,GO:0016020,GO:0016021,GO:0030955
chr14	38061001	38061500	1.15768	42.0079	0.0396353	0.000138263	1.36e-06	ENSG00000129514	38059189	38064239	inside	3238	1812	FOXA1	#N/A	forkhead box A1 [Source:HGNC Symbol;Acc:5021]	5021	GO:0003700,GO:0005634,GO:0006350,GO:0006355,GO:0030324,GO:0030855,GO:0042445,GO:0042593,GO:0043565,GO:0045944,GO:0048754	hsa04020,hsa04080
chr20	25037501	25038000	0.290199	41.5037	0.00925979	8.45e-05	4.09e-08	ENSG00000154930	24986868	25039616	inside	2115	1616	ACSS1	#N/A	acyl-CoA synthetase short-chain family member 1 [Source:HGNC Symbol;Acc:16091]	16091	GO:0003824,GO:0003987,GO:0005739,GO:0006085,GO:0008152,GO:0016208,GO:0016874
chr22	46460001	46460500	0	41.4017	0	5.81e-05	3.44e-09	ENSG00000245020	46464601	46466898	upstream	-4600	4101		#N/A
chr20	10652501	10653000	0	40.5604	0	6.25e-05	8.51e-09	ENSG00000246602	10654276	10654624	upstream	-1775	1276		#N/A
chr20	62542501	62543000	1.451	40.246	0.029815	0.000130133	3.37e-06	ENSG00000199805	62540308	62540472	downstream	2193	2029	U1	#N/A	U1 spliceosomal RNA [Source:RFAM;Acc:RF00003]
chr9	100161501	100162000	1.14232	40.1636	0.0319645	0.000140775	3.66e-07	ENSG00000228957	100148522	100158394	upstream	-3107	3107	RP11-23J9.3	#N/A
chr5	42993001	42993500	1.15004	40.0446	0.0210292	0.00012934	4.67e-09	ENSG00000245900	42985503	42993435	overlapStart	434	65		#N/A
chr21	45662001	45662500	0	39.9138	0	5.89e-05	4.54e-07	ENSG00000160223	45642874	45660849	upstream	-1152	1152	ICOSLG	#N/A	inducible T-cell co-stimulator ligand [Source:HGNC Symbol;Acc:17087]	23308	GO:0005102,GO:0005887,GO:0006952,GO:0006955,GO:0006972,GO:0007165,GO:0009897,GO:0016020,GO:0042104,GO:0042110,GO:0042113,GO:0045404	hsa04514
chr22	41634001	41634500	0	39.461	0	6.34e-05	4e-06	ENSG00000100399	41625514	41636938	inside	2937	2438	CHADL	#N/A	chondroadherin-like [Source:HGNC Symbol;Acc:25165]		GO:0005515
chr20	385001	385500	1.451	39.3027	0.0326245	0.00014332	4.52e-07	ENSG00000125826	388142	411610	upstream	-3141	2642	RBCK1	#N/A	RanBP-type and C3HC4-type zinc finger containing 1 [Source:HGNC Symbol;Acc:15864]	10616	GO:0005515,GO:0005622,GO:0006464,GO:0006512,GO:0008270,GO:0046872
chr19	42927501	42928000	0	38.7413	0	6.11e-05	7.61e-10	ENSG00000213904	42928421	43030020	upstream	-920	421	AC011497.1	#N/A
chr13	45009501	45010000	0	38.6442	0	5.85e-05	3.18e-09	ENSG00000225727	45011343	45053768	upstream	-1842	1343	FILIP1LP1	#N/A	filamin A interacting protein 1-like pseudogene 1 [Source:HGNC Symbol;Acc:39730]
chr4	30724501	30725000	0	38.6313	0	6.34e-05	1.57e-06	ENSG00000169851	30722037	31144471	inside	2464	2464	PCDH7	#N/A	protocadherin 7 [Source:HGNC Symbol;Acc:8659]	5099	GO:0005509,GO:0005515,GO:0005886,GO:0005887,GO:0007155,GO:0007156,GO:0016020
chr22	50969001	50969500	0	38.1672	0	6.25e-05	5.26e-07	ENSG00000246485	50968838	50970543	inside	163	163		#N/A
chr6	10416001	10416500	0	38.1093	0	6.16e-05	1.12e-09	ENSG00000137203	10393419	10419892	inside	3891	3392	TFAP2A	#N/A	transcription factor AP-2 alpha (activating enhancer binding protein 2 alpha) [Source:HGNC Symbol;Acc:11742]	7020	GO:0003700,GO:0003705,GO:0003713,GO:0005515,GO:0005634,GO:0006350,GO:0006355,GO:0006357,GO:0007165,GO:0007398,GO:0021506,GO:0046983,GO:0048701,GO:0048705
chr7	25021001	25021500	0.288517	37.8651	0.00460374	0.00010651	3.27e-09	ENSG00000070882	24836158	25021253	overlapStart	252	247	OSBPL3	#N/A	oxysterol binding protein-like 3 [Source:HGNC Symbol;Acc:16370]	16370	GO:0005515,GO:0006869,GO:0008202
chr18	61616501	61617000	0	37.754	0	6.02e-05	9.57e-08	ENSG00000221887	61616535	61649008	overlapStart	-34	34	HMSD	#N/A	histocompatibility (minor) serpin domain containing [Source:HGNC Symbol;Acc:23037]
chr15	94775001	94775500	0	37.5105	0	6.25e-05	1.6e-08	ENSG00000140563	94774951	95023632	inside	50	50	MCTP2	#N/A	multiple C2 domains, transmembrane 2 [Source:HGNC Symbol;Acc:25636]	55784	GO:0005215,GO:0005509,GO:0005624,GO:0006810,GO:0008021,GO:0016020,GO:0016021,GO:0019722
chr17	19648501	19649000	0	37.4152	0	6.34e-05	1.21e-06	ENSG00000108602	19641297	19651746	inside	3245	2746	ALDH3A1	#N/A	aldehyde dehydrogenase 3 family, member A1 [Source:HGNC Symbol;Acc:405]	218	GO:0004028,GO:0004029,GO:0004030,GO:0005524,GO:0005737,GO:0005783,GO:0005829,GO:0006081,GO:0006118,GO:0008106,GO:0008152,GO:0016491	hsa00010,hsa00053,hsa00071,hsa00120,hsa00220,hsa00280,hsa00310,hsa00340,hsa00350,hsa00360,hsa00380,hsa00410,hsa00561,hsa00620,hsa00640,hsa00641,hsa00650,hsa00903,hsa00980
chr11	58874501	58875000	0	37.2266	0	6.25e-05	9.1e-07	ENSG00000189057	58874658	58894883	overlapStart	-157	157	FAM111B	#N/A	family with sequence similarity 111, member B [Source:HGNC Symbol;Acc:24200]	374393
chr8	24813001	24813500	0	36.8333	0	6.02e-05	4.46e-09	ENSG00000247936	24812739	24814235	inside	262	262		#N/A
chr6	3227001	3227500	0.171789	36.7319	0.00501926	8.45e-05	6.36e-09	ENSG00000221674	3225766	3225870	downstream	1235	1131	AL445309.1	#N/A
chr3	193922501	193923000	0	36.6989	0	6.34e-05	2.3e-06	ENSG00000246467	193923695	193924593	upstream	-1194	695		#N/A
chr12	6494001	6494500	0	36.4543	0	6.29e-05	7.58e-08	ENSG00000111321	6493334	6500733	inside	667	667	LTBR	#N/A	lymphotoxin beta receptor (TNFR superfamily, member 3) [Source:HGNC Symbol;Acc:6718]	6718	GO:0004872,GO:0004888,GO:0004952,GO:0005515,GO:0006915,GO:0006955,GO:0007165,GO:0007186,GO:0016020,GO:0016021,GO:0043123	hsa00120,hsa00140,hsa00150
chr21	44583001	44583500	0	36.3318	0	5.72e-05	7.87e-06	ENSG00000228120	44579176	44582387	upstream	-614	614	AP001631.10	#N/A
chr22	44705001	44705500	1.5112	36.2265	0.0345953	0.000126983	4.42e-08	ENSG00000138944	44639547	44708731	inside	3730	3231	KIAA1644	#N/A	KIAA1644 [Source:HGNC Symbol;Acc:29335]	85352
chr4	140587001	140587500	0.330817	36.1589	0.00862512	0.000108575	3.34e-08	ENSG00000085871	140586922	140625407	inside	79	79	MGST2	#N/A	microsomal glutathione S-transferase 2 [Source:HGNC Symbol;Acc:7063]	4258	GO:0004364,GO:0005624,GO:0005783,GO:0005792,GO:0006691,GO:0007165,GO:0007267,GO:0008047,GO:0016020,GO:0016021,GO:0016740,GO:0019370	hsa00480,hsa00980	1.40192e+17	Metabolism of xenobiotics,Phase II conjugation,Glutathione conjugation
chr19	17190501	17191000	0.642942	35.9267	0.0217585	0.000109969	1.04e-08	ENSG00000131351	17160573	17186343	upstream	-4158	4158	HAUS8	#N/A	HAUS augmin-like complex, subunit 8 [Source:HGNC Symbol;Acc:30532]	93323
chr5	140230001	140230500	0	35.8383	0	6.29e-05	4.35e-07	ENSG00000204961	140227357	140233515	inside	2644	2644	PCDHA9	#N/A	protocadherin alpha 9 [Source:HGNC Symbol;Acc:8675]	9752	GO:0005509,GO:0005515,GO:0007155,GO:0007156,GO:0016020,GO:0016021
chr15	94774001	94774500	0	35.6614	0	6.34e-05	1.76e-06	ENSG00000140563	94774951	95023632	upstream	-950	451	MCTP2	#N/A	multiple C2 domains, transmembrane 2 [Source:HGNC Symbol;Acc:25636]	55784	GO:0005215,GO:0005509,GO:0005624,GO:0006810,GO:0008021,GO:0016020,GO:0016021,GO:0019722
chr15	78557001	78557500	0	35.6614	0	6.16e-05	8.61e-08	ENSG00000140403	78556428	78574538	inside	573	573	DNAJA4	#N/A	DnaJ (Hsp40) homolog, subfamily A, member 4 [Source:HGNC Symbol;Acc:14885]	55466	GO:0006457,GO:0008270,GO:0016020,GO:0031072,GO:0046872,GO:0051082
chr22	40391001	40391500	0	35.5796	0	6.16e-05	3.2e-06	ENSG00000133477	40390953	40426043	inside	48	48	FAM83F	#N/A	family with sequence similarity 83, member F [Source:HGNC Symbol;Acc:25148]	113828
chr22	50521501	50522000	1.5112	35.2561	0.0421036	0.00012934	2.03e-06	ENSG00000100427	50497820	50524350	inside	2849	2350	MLC1	#N/A	megalencephalic leukoencephalopathy with subcortical cysts 1 [Source:HGNC Symbol;Acc:17082]	23209	GO:0000299,GO:0003674,GO:0003735,GO:0005216,GO:0005622,GO:0005840,GO:0006412,GO:0006811,GO:0008150,GO:0016020,GO:0016021
chrY	9922001	9922500	5.08461	35.1556	0.0177373	0.000115679	5.74e-10	ENSG00000235193	9925635	9927195	upstream	-3634	3135	AC006987.4	#N/A
chr15	78557501	78558000	0	35.133	0	5.94e-05	8.82e-06	ENSG00000140403	78556428	78574538	inside	1073	1073	DNAJA4	#N/A	DnaJ (Hsp40) homolog, subfamily A, member 4 [Source:HGNC Symbol;Acc:14885]	55466	GO:0006457,GO:0008270,GO:0016020,GO:0031072,GO:0046872,GO:0051082
chr14	104178001	104178500	0	35.0987	0	6.25e-05	3.47e-06	ENSG00000224997	104177607	104179149	inside	394	394	AL049840.1	#N/A	cDNA FLJ53535 [Source:UniProtKB/TrEMBL;Acc:B4DK98]
chr4	30724001	30724500	0	34.7682	0	6.29e-05	5.84e-07	ENSG00000169851	30722037	31144471	inside	1964	1964	PCDH7	#N/A	protocadherin 7 [Source:HGNC Symbol;Acc:8659]	5099	GO:0005509,GO:0005515,GO:0005886,GO:0005887,GO:0007155,GO:0007156,GO:0016020
chr19	21950001	21950500	0	34.7678	0	5.85e-05	4.51e-12	ENSG00000197020	21906844	21950430	overlapStart	429	70	ZNF100	#N/A	zinc finger protein 100 [Source:HGNC Symbol;Acc:12880]	163227	GO:0003676,GO:0003677,GO:0005622,GO:0005634,GO:0006350,GO:0006355,GO:0008270,GO:0046872
chr15	40574501	40575000	0	34.6047	0	5.98e-05	1.83e-09	ENSG00000230778	40573645	40574787	overlapStart	286	213	ANKRD63	#N/A	ankyrin repeat domain 63 [Source:HGNC Symbol;Acc:40027]
chr19	21949501	21950000	1.28588	34.6022	0.045368	0.000139097	2.33e-08	ENSG00000197020	21906844	21950430	inside	929	430	ZNF100	#N/A	zinc finger protein 100 [Source:HGNC Symbol;Acc:12880]	163227	GO:0003676,GO:0003677,GO:0005622,GO:0005634,GO:0006350,GO:0006355,GO:0008270,GO:0046872
chr5	140222501	140223000	1.02225	34.4922	0.0206082	0.00010927	9.77e-06	ENSG00000204962	140220812	140223387	inside	1689	387	PCDHA8	#N/A	protocadherin alpha 8 [Source:HGNC Symbol;Acc:8674]	56140	GO:0005509,GO:0005515,GO:0005887,GO:0007155,GO:0007156,GO:0007399,GO:0016020
chr21	43484501	43485000	1.21427	34.285	0.0486381	7.57e-05	2.6e-07	ENSG00000177398	43483068	43563105	inside	1433	1433	UMODL1	#N/A	uromodulin-like 1 [Source:HGNC Symbol;Acc:12560]	89766	GO:0005509,GO:0005737,GO:0016020,GO:0016021,GO:0030414
chrY	16394001	16394500	0	34.2767	0	5.11e-05	2.79e-06	ENSG00000223517	16388092	16389369	upstream	-4632	4632	AC010723.1	#N/A
chr17	6558001	6558500	0.988781	34.1475	0.0443483	0.000144176	1.26e-08	ENSG00000212734	6554971	6556617	downstream	3030	1384	C17orf100	#N/A	chromosome 17 open reading frame 100 [Source:HGNC Symbol;Acc:34494]	388327
chr14	45722501	45723000	0	33.9932	0	6.2e-05	4.03e-06	ENSG00000129534	45672393	45722743	overlapStart	242	242	MIS18BP1	#N/A	MIS18 binding protein 1 [Source:HGNC Symbol;Acc:20190]	20190	GO:0003677,GO:0005634
chr22	50752501	50753000	1.5112	33.9623	0.0396747	0.000137434	7.74e-09	ENSG00000227484	50753060	50754437	upstream	-559	60	XX-C283C717.1	#N/A
chr9	71735501	71736000	0.380773	33.8028	0.0149009	8.63e-05	3.21e-06	ENSG00000227410	71736209	71737148	upstream	-708	209	RP11-265B8.4	#N/A
chr3	49940001	49940500	0	33.6934	0	6.34e-05	2.64e-08	ENSG00000228008	49941278	49954370	upstream	-1277	778	CTD-2330K9.3	#N/A
chr6	32811501	32812000	0	33.6709	0	6.29e-05	8.31e-07	ENSG00000204261	32811863	32814272	overlapStart	-362	137	XXbac-BPG246D15.8	#N/A		5698	GO:0000166,GO:0004175,GO:0004298,GO:0005524,GO:0005634,GO:0005737,GO:0005829,GO:0005839,GO:0006508,GO:0006511,GO:0006955,GO:0019882,GO:0042277,GO:0042288,GO:0042825
chr20	60925501	60926000	0	33.6431	0	5.85e-05	9.62e-09	ENSG00000228812	60928066	60931536	upstream	-2565	2066	RP11-157P1.5	#N/A
chr22	29467501	29468000	1.889	33.6389	0.0479315	0.000140775	1.86e-06	ENSG00000183762	29469066	29564321	upstream	-1565	1066	KREMEN1	#N/A	kringle containing transmembrane protein 1 [Source:HGNC Symbol;Acc:17550]	83999	GO:0003674,GO:0005624,GO:0007154,GO:0016020,GO:0016021,GO:0016055
chr15	63892001	63892500	0	33.5481	0	5.94e-05	4.59e-06	ENSG00000247530	63879912	63893008	inside	1007	508		#N/A
chr9	112811501	112812000	0	33.4393	0	6.2e-05	3.89e-07	ENSG00000241978	112810878	112934792	inside	623	623	AKAP2	#N/A	A kinase (PRKA) anchor protein 2 [Source:HGNC Symbol;Acc:372]
chr11	64623501	64624000	1.32207	33.3689	0.0488686	0.000148514	1.7e-09	ENSG00000245179	64620208	64622567	downstream	3293	934		#N/A
chr8	95654501	95655000	0	33.2398	0	6.29e-05	5.42e-09	ENSG00000104413	95653364	95719694	inside	1137	1137	ESRP1	#N/A	epithelial splicing regulatory protein 1 [Source:HGNC Symbol;Acc:25966]	54845	GO:0000166,GO:0003676,GO:0003723
chr3	193721001	193721500	0.623415	33.2189	0.0193954	0.000113512	1.77e-11	ENSG00000214146	193675161	193721448	overlapStart	447	52	RP11-699L21.1	#N/A
chr17	80794001	80794500	0.988781	33.1672	0.0398913	0.000140775	1.32e-08	ENSG00000141579	80787311	80797931	inside	3930	3431	ZNF750	#N/A	zinc finger protein 750 [Source:HGNC Symbol;Acc:25843]	25843	GO:0005622,GO:0008270
chr8	95654001	95654500	0	32.8805	0	6.25e-05	1.63e-08	ENSG00000104413	95653364	95719694	inside	637	637	ESRP1	#N/A	epithelial splicing regulatory protein 1 [Source:HGNC Symbol;Acc:25966]	54845	GO:0000166,GO:0003676,GO:0003723
chr6	150347001	150347500	0	32.7526	0	6.34e-05	1.42e-06	ENSG00000155918	150339470	150346668	upstream	-333	333	RAET1L	#N/A	retinoic acid early transcript 1L [Source:HGNC Symbol;Acc:16798]	154064	GO:0006955,GO:0016020,GO:0019882,GO:0042612
chr7	27205001	27205500	0	32.5301	0	6.25e-05	7.02e-06	ENSG00000242684	27208238	27211534	upstream	-3237	2738		#N/A
chrY	9910501	9911000	0	32.5189	0	4.14e-05	6.25e-06	ENSG00000225685	9904163	9906760	upstream	-3741	3741	TSPY5P	#N/A	testis specific protein, Y-linked 5, pseudogene [Source:HGNC Symbol;Acc:23907]
chr17	62777001	62777500	0	32.5137	0	5.85e-05	5.51e-12	ENSG00000230329	62775377	62777823	inside	822	323		#N/A
chr7	43965501	43966000	2.01962	32.4	0.0422165	0.000139934	1.23e-06	ENSG00000106608	43915493	43966010	inside	509	10	URGCP	#N/A	upregulator of cell proliferation [Source:HGNC Symbol;Acc:30890]	55665	GO:0005525
chr21	44582001	44582500	0	32.2381	0	4.92e-05	4.7e-07	ENSG00000228120	44579176	44582387	overlapStart	386	113	AP001631.10	#N/A
chr22	21739001	21739500	0	32.0216	0	6.16e-05	2.49e-06	ENSG00000196934	21737663	21743767	inside	1338	1338	RIMBP3B	#N/A	RIMS binding protein 3B [Source:HGNC Symbol;Acc:33891]	440804	GO:0008152,GO:0016491
chr17	39683501	39684000	0	31.8601	0	6.16e-05	6.94e-09	ENSG00000171345	39679869	39684560	inside	1059	560	KRT19	#N/A	keratin 19 [Source:HGNC Symbol;Acc:6436]	3880	GO:0005198,GO:0005200,GO:0005515,GO:0005882,GO:0008307,GO:0030018,GO:0042383,GO:0043034,GO:0045214	hsa01430
chr17	75320001	75320500	0.593269	31.6968	0.0240711	0.000126983	5.09e-06	ENSG00000246017	75321082	75323153	upstream	-1081	582		#N/A
chr16	68271501	68272000	0.40832	31.6938	0.00519466	0.000127765	1.24e-07	ENSG00000103067	68259871	68270487	upstream	-1014	1014	ESRP2	#N/A	epithelial splicing regulatory protein 2 [Source:HGNC Symbol;Acc:26152]	26152	GO:0000166,GO:0003676,GO:0003723
chr3	49027001	49027500	0	31.637	0	6.29e-05	1.71e-07	ENSG00000178467	49027318	49044587	overlapStart	-317	182	P4HTM	#N/A	prolyl 4-hydroxylase, transmembrane (endoplasmic reticulum) [Source:HGNC Symbol;Acc:28858]	54681	GO:0005506,GO:0005509,GO:0005783,GO:0016020,GO:0016491,GO:0016702,GO:0016706,GO:0019538,GO:0031418
chr18	46547001	46547500	0	31.4028	0	5.85e-05	4.12e-09	ENSG00000246757	46550073	46574844	upstream	-3072	2573		#N/A
chr8	95653501	95654000	0	31.2634	0	6.02e-05	2.33e-08	ENSG00000104413	95653364	95719694	inside	137	137	ESRP1	#N/A	epithelial splicing regulatory protein 1 [Source:HGNC Symbol;Acc:25966]	54845	GO:0000166,GO:0003676,GO:0003723
chr14	23834001	23834500	0.28942	31.2295	0.016414	8.4e-05	6.2e-10	ENSG00000100842	23825611	23834961	inside	960	461	EFS	#N/A	embryonal Fyn-associated substrate [Source:HGNC Symbol;Acc:16898]	10278	GO:0005515,GO:0005737,GO:0007155,GO:0007242,GO:0017124
chr15	45422001	45422500	0	31.1707	0	6.25e-05	9.55e-08	ENSG00000140254	45409569	45422057	overlapStart	56	56	DUOXA1	#N/A	dual oxidase maturation factor 1 [Source:HGNC Symbol;Acc:26507]	90527	GO:0015031,GO:0016020,GO:0016021
chr8	95652501	95653000	0	31.0837	0	6.29e-05	9.01e-07	ENSG00000104413	95653364	95719694	upstream	-863	364	ESRP1	#N/A	epithelial splicing regulatory protein 1 [Source:HGNC Symbol;Acc:25966]	54845	GO:0000166,GO:0003676,GO:0003723
chr9	125133001	125133500	0.380773	31.0768	0.0137074	0.000107195	1.54e-07	ENSG00000095303	125133359	125157982	overlapStart	-358	141	PTGS1	#N/A	prostaglandin-endoperoxide synthase 1 (prostaglandin G/H synthase and cyclooxygenase) [Source:HGNC Symbol;Acc:9604]	5742	GO:0001516,GO:0004601,GO:0004666,GO:0005506,GO:0005509,GO:0005634,GO:0005737,GO:0005783,GO:0005792,GO:0006118,GO:0006629,GO:0006633,GO:0006979,GO:0008217,GO:0016020,GO:0016491,GO:0016702,GO:0020037,GO:0046872	hsa00590
chr9	132514501	132515000	0	31.0768	0	5.76e-05	1.67e-09	ENSG00000148344	132500610	132515326	inside	825	326	PTGES	#N/A	prostaglandin E synthase [Source:HGNC Symbol;Acc:9599]	9599	GO:0005624,GO:0005641,GO:0005737,GO:0005792,GO:0006693,GO:0007165,GO:0016020,GO:0016021,GO:0016853,GO:0050220
chr6	27839501	27840000	0.171789	31.0691	0.00745075	8.74e-05	1.94e-06	ENSG00000246814	27839623	27840099	overlapStart	-122	99		#N/A
chr5	135415501	135416000	0.638909	30.9589	0.015454	0.00014332	4.62e-06	ENSG00000202030	135416192	135416285	downstream	784	192	VTRNA2-1	#N/A	vault RNA 2-1 [Source:HGNC Symbol;Acc:37054]
chr6	10417501	10418000	0	30.763	0	6.25e-05	2.54e-08	ENSG00000137203	10393419	10419892	inside	2391	1892	TFAP2A	#N/A	transcription factor AP-2 alpha (activating enhancer binding protein 2 alpha) [Source:HGNC Symbol;Acc:11742]	7020	GO:0003700,GO:0003705,GO:0003713,GO:0005515,GO:0005634,GO:0006350,GO:0006355,GO:0006357,GO:0007165,GO:0007398,GO:0021506,GO:0046983,GO:0048701,GO:0048705
chr17	70712001	70712500	0.593269	30.7164	0.0265846	0.000126205	6.27e-09	ENSG00000222545	70710522	70710610	upstream	-1391	1391	AC080037.1	#N/A
chr18	61145001	61145500	0	30.6971	0	6.25e-05	1.16e-06	ENSG00000206075	61143994	61172318	inside	1007	1007	SERPINB5	#N/A	serpin peptidase inhibitor, clade B (ovalbumin), member 5 [Source:HGNC Symbol;Acc:8949]	5268	GO:0004867,GO:0006928	hsa04115
chr15	63893001	63893500	0	30.6424	0	5.94e-05	2.04e-08	ENSG00000247530	63879912	63893008	overlapStart	7	7		#N/A
chr3	11178501	11179000	0	30.5297	0	6.29e-05	1.9e-07	ENSG00000196639	11178779	11305243	overlapStart	-278	221	HRH1	#N/A	histamine receptor H1 [Source:HGNC Symbol;Acc:5182]	3269	GO:0001584,GO:0004872,GO:0004969,GO:0004981,GO:0004983,GO:0005887,GO:0006954,GO:0007165,GO:0007186,GO:0007200,GO:0007268,GO:0016020,GO:0016021,GO:0045429	hsa04020,hsa04080
chr5	148206001	148206500	0	30.4541	0	6.11e-05	5.34e-10	ENSG00000169252	148206156	148208188	overlapStart	-155	155	ADRB2	#N/A	adrenergic, beta-2-, receptor, surface [Source:HGNC Symbol;Acc:286]	286	GO:0000187,GO:0001584,GO:0002024,GO:0002025,GO:0002028,GO:0002032,GO:0004872,GO:0004935,GO:0004941,GO:0004952,GO:0004983,GO:0004989,GO:0005515,GO:0005624,GO:0005634,GO:0005764,GO:0005768,GO:0005886,GO:0005887,GO:0006096,GO:0006898,GO:0007171,GO:0007186,GO:0007189,GO:0007190,GO:0007243,GO:0008144,GO:0008284,GO:0008333,GO:0009409,GO:0016021,GO:0016324,GO:0016616,GO:0030279,GO:0030424,GO:0030425,GO:…
chr7	115851001	115851500	0	30.4482	0	6.11e-05	5.12e-10	ENSG00000242302	115849288	115851565	inside	564	65		#N/A
chr19	12146501	12147000	0	30.2977	0	6.11e-05	5.72e-11	ENSG00000197647	12125532	12146556	overlapStart	55	55	ZNF433	#N/A	zinc finger protein 433 [Source:HGNC Symbol;Acc:20811]	20811	GO:0003676,GO:0003677,GO:0005622,GO:0005634,GO:0006350,GO:0006355,GO:0008270,GO:0046872
chr4	155665001	155665500	0.992452	29.9779	0.03376	0.00014332	1.05e-08	ENSG00000121207	155665152	155674270	overlapStart	-151	151	LRAT	#N/A	lecithin retinol acyltransferase (phosphatidylcholine--retinol O-acyltransferase) [Source:HGNC Symbol;Acc:6685]	9227	GO:0005783,GO:0006776,GO:0007601,GO:0016020,GO:0016021,GO:0016740,GO:0047173,GO:0050896
chr15	41061001	41061500	0	29.8499	0	5.72e-05	1.87e-09	ENSG00000188277	41062178	41064647	upstream	-1177	678	C15orf62	#N/A	chromosome 15 open reading frame 62 [Source:HGNC Symbol;Acc:34489]	643338
chr8	102373001	102373500	0	29.826	0	6.29e-05	5.99e-07	ENSG00000228224	102374022	102384935	upstream	-1021	522	NACAP1	#N/A	nascent-polypeptide-associated complex alpha polypeptide pseudogene 1 [Source:HGNC Symbol;Acc:24688]
chr4	75719501	75720000	0	29.8234	0	6.16e-05	6.42e-10	ENSG00000246157	75719533	75719882	includeFeature	-32	32		#N/A
chr22	50970501	50971000	0	29.7575	0	6.07e-05	2.33e-08	ENSG00000177989	50968139	50971009	inside	508	9	ODF3B	#N/A	outer dense fiber of sperm tails 3B [Source:HGNC Symbol;Acc:34388]	440836
chr6	27107001	27107500	0	29.5386	0	6.29e-05	2.33e-07	ENSG00000198339	27107076	27108418	overlapStart	-75	75	HIST1H4I	#N/A	histone cluster 1, H4i [Source:HGNC Symbol;Acc:4793]	121504|4783|4784|4785|4789|4794|554313|8294|8359|8360|8364|8365|	GO:0000786,GO:0003677,GO:0005515,GO:0005634,GO:0005694,GO:0006325,GO:0006334,GO:0007001,GO:0048015	hsa04660,hsa04662,hsa04920	157579171306	Telomere Maintenance,Packaging Of Telomere Ends
chr6	29910001	29910500	0	29.5386	0	6.25e-05	9.76e-08	ENSG00000227766	29909852	29910844	inside	843	149	HCG4P5	#N/A	HLA complex group 4 pseudogene 5 [Source:HGNC Symbol;Acc:22925]
chr1	149148501	149149000	0.625896	29.4514	0.0227703	0.000123891	5.37e-16	ENSG00000243493	149147925	149147995	upstream	-506	506	AL356957.3	#N/A
chr10	134778501	134779000	0	29.373	0	6.16e-05	2.36e-09	ENSG00000232903	134757471	134778928	overlapStart	427	72	RP13-137A17.4	#N/A
chr3	160167001	160167500	0.935123	29.2642	0.0372856	0.000136608	4.02e-08	ENSG00000068885	159945241	160167617	inside	616	117	IFT80	#N/A	intraflagellar transport 80 homolog (Chlamydomonas) [Source:HGNC Symbol;Acc:29262]	57560	GO:0019861
chr20	326501	327000	1.74119	29.2412	0.0403824	0.000135785	1.37e-06	ENSG00000125841	327370	335512	upstream	-869	370	NRSN2	#N/A	neurensin 2 [Source:HGNC Symbol;Acc:16229]	16229	GO:0003674,GO:0005886,GO:0008150,GO:0016021,GO:0030133,GO:0043025
chr21	44753001	44753500	0	29.1678	0	5.98e-05	4.71e-07	ENSG00000237864	44742297	44751919	upstream	-1082	1082	NCRNA00322	#N/A	non-protein coding RNA 322 [Source:HGNC Symbol;Acc:33698]
chr21	15137501	15138000	0	29.1678	0	5.76e-05	2.85e-07	ENSG00000229231	15134659	15136653	downstream	2842	848	FEM1AP1	#N/A	fem-1 homolog a (C. elegans) pseudogene 1 [Source:HGNC Symbol;Acc:17219]
chr7	73245501	73246000	0	29.147	0	6.02e-05	9.89e-12	ENSG00000212838	73243542	73244428	downstream	1959	1073		#N/A
chr19	19932001	19932500	0.642942	28.9732	0.0241126	0.000124659	1.43e-09	ENSG00000081665	19896651	19932560	inside	559	60	ZNF506	#N/A	zinc finger protein 506 [Source:HGNC Symbol;Acc:23780]	13169	GO:0003676,GO:0003677,GO:0003700,GO:0005622,GO:0005634,GO:0006350,GO:0006355,GO:0006508,GO:0008237,GO:0008270,GO:0046872
chr6	108883501	108884000	0	28.9264	0	6.34e-05	5.78e-06	ENSG00000118689	108881038	109005977	inside	2463	2463	FOXO3	#N/A	forkhead box O3 [Source:HGNC Symbol;Acc:3821]	3821	GO:0001542,GO:0001544,GO:0001547,GO:0001556,GO:0003700,GO:0005624,GO:0005634,GO:0005737,GO:0006350,GO:0006355,GO:0006915,GO:0006917,GO:0006974,GO:0016563,GO:0019901,GO:0042593,GO:0043565,GO:0045648,GO:0045944	hsa04612,hsa04650	1.6652e+23	Signalling by NGF,TRKA signalling from the plasma membrane,PI3K/AKT signalling,AKT phosphorylates targets in the nucleus
chr4	103940501	103941000	0	28.8962	0	6.25e-05	2.38e-09	ENSG00000164037	103806209	103940876	overlapStart	375	124	NHEDC1	#N/A	Na+/H+ exchanger domain containing 1 [Source:HGNC Symbol;Acc:24244]	150159|727860	GO:0006810,GO:0006885,GO:0015299,GO:0016021
chr22	20019501	20020000	0.755601	28.7871	0.0309424	0.00010651	1.32e-06	ENSG00000208023	20020662	20020743	upstream	-1161	662	MIR185	#N/A	microRNA 185 [Source:HGNC Symbol;Acc:31556]
chr1	149147001	149147500	0	28.7438	0	6.2e-05	1.43e-09	ENSG00000202167	149146714	149146879	upstream	-122	122	U1	#N/A	U1 spliceosomal RNA [Source:RFAM;Acc:RF00003]
chr11	373501	374000	1.10173	28.7397	0.0455759	0.000139934	1.38e-07	ENSG00000182272	369804	382117	inside	3697	3697	B4GALNT4	#N/A	beta-1,4-N-acetyl-galactosaminyl transferase 4 [Source:HGNC Symbol;Acc:26315]	338707	GO:0005794,GO:0008376,GO:0016020,GO:0016021,GO:0016740
chr6	10415501	10416000	0	28.6203	0	5.85e-05	8.5e-10	ENSG00000137203	10393419	10419892	inside	4391	3892	TFAP2A	#N/A	transcription factor AP-2 alpha (activating enhancer binding protein 2 alpha) [Source:HGNC Symbol;Acc:11742]	7020	GO:0003700,GO:0003705,GO:0003713,GO:0005515,GO:0005634,GO:0006350,GO:0006355,GO:0006357,GO:0007165,GO:0007398,GO:0021506,GO:0046983,GO:0048701,GO:0048705
chr20	62611001	62611500	0	28.6124	0	6.16e-05	6.04e-07	ENSG00000130590	62605466	62611361	overlapStart	360	139	SAMD10	#N/A	sterile alpha motif domain containing 10 [Source:HGNC Symbol;Acc:16129]	16129
chr8	144660001	144660500	0	28.5683	0	6.2e-05	7.08e-07	ENSG00000245343	144660528	144665474	upstream	-527	28		#N/A
chr13	114797501	114798000	0	28.5373	0	5.98e-05	1.81e-09	ENSG00000247604	114801177	114803553	upstream	-3676	3177		#N/A
chr6	54711001	54711500	0	28.3142	0	6.29e-05	1.43e-07	ENSG00000168143	54711569	54806820	upstream	-568	69	FAM83B	#N/A	family with sequence similarity 83, member B [Source:HGNC Symbol;Acc:21357]	21357
chr5	149682001	149682500	0	28.2668	0	5.98e-05	3.01e-11	ENSG00000183876	149675909	149682525	inside	524	25	ARSI	#N/A	arylsulfatase family, member I [Source:HGNC Symbol;Acc:32521]	340075	GO:0004065,GO:0005509,GO:0008152,GO:0008484,GO:0016787
chr17	19061501	19062000	0.197756	28.2657	0.00672517	8.63e-05	3.2e-06	ENSG00000197665	19059040	19062425	inside	924	425	AC007952.6	#N/A		388436
chr7	116166501	116167000	0	28.2362	0	4.92e-05	2.64e-09	ENSG00000105974	116164839	116201233	inside	1662	1662	CAV1	#N/A	caveolin 1, caveolae protein, 22kDa [Source:HGNC Symbol;Acc:1527]	1527	GO:0000139,GO:0000188,GO:0000299,GO:0001937,GO:0005198,GO:0005515,GO:0005625,GO:0005739,GO:0005783,GO:0005794,GO:0005829,GO:0005886,GO:0005887,GO:0005925,GO:0006641,GO:0009925,GO:0009968,GO:0015485,GO:0016020,GO:0016021,GO:0016599,GO:0019217,GO:0019900,GO:0019905,GO:0019915,GO:0030301,GO:0031116,GO:0042632,GO:0045019,GO:0045121,GO:0045907,GO:0045908,GO:0046785,GO:0048471,GO:0048637,GO:0050998,GO:…		1.09582e+47	Hemostasis,Signaling in Immune system,Metabolism of nitric oxide,Cell surface interactions at the vascular wall,eNOS activation,NOSTRIN mediated eNOS trafficking,eNOS activation and regulation,Basigin interactions
chr8	102504501	102505000	0.591881	28.2089	0.0234807	0.000123891	8.57e-11	ENSG00000083307	102504660	102681954	overlapStart	-159	159	GRHL2	#N/A	grainyhead-like 2 (Drosophila) [Source:HGNC Symbol;Acc:2799]	2799	GO:0003677,GO:0005634,GO:0006350,GO:0006355	hsa00531,hsa01032
chrY	28353001	28353500	7.11845	28.1245	0.0270046	0.000109969	4.31e-06	ENSG00000235014	28344478	28354295	inside	1294	795	REREP2Y	#N/A	arginine-glutamic acid dipeptide (RE) repeats pseudogene 2, Y-linked [Source:HGNC Symbol;Acc:38796]
chr5	2753001	2753500	0	28.0985	0	6.16e-05	9.07e-08	ENSG00000186493	2752262	2755511	inside	739	739	C5orf38	#N/A	chromosome 5 open reading frame 38 [Source:HGNC Symbol;Acc:24226]	24226
chr12	44152501	44153000	0	28.0698	0	6.02e-05	7.3e-07	ENSG00000129317	44122416	44152596	overlapStart	95	95	PUS7L	#N/A	pseudouridylate synthase 7 homolog (S. cerevisiae)-like [Source:HGNC Symbol;Acc:25276]	83448	GO:0004730,GO:0008033
chr12	53297501	53298000	0	27.8875	0	6.11e-05	1.62e-08	ENSG00000170421	53290971	53298868	inside	1367	868	KRT8	#N/A	keratin 8 [Source:HGNC Symbol;Acc:6446]	3856|728638|730680	GO:0005198,GO:0005515,GO:0005882,GO:0007010,GO:0030018,GO:0042383,GO:0051707	hsa01430
chr8	95652001	95652500	0	27.8496	0	6.29e-05	1.53e-06	ENSG00000104413	95653364	95719694	upstream	-1363	864	ESRP1	#N/A	epithelial splicing regulatory protein 1 [Source:HGNC Symbol;Acc:25966]	54845	GO:0000166,GO:0003676,GO:0003723
chr19	9434501	9435000	0	27.8142	0	6.25e-05	4.54e-08	ENSG00000188321	9434873	9454519	overlapStart	-372	127	ZNF559	#N/A	zinc finger protein 559 [Source:HGNC Symbol;Acc:28197]	84527	GO:0003676,GO:0003677,GO:0005622,GO:0005634,GO:0006350,GO:0006355,GO:0008270,GO:0046872
chr17	70657501	70658000	0.197756	27.7755	0.0109769	8.69e-05	3.25e-06	ENSG00000200783	70659962	70660291	downstream	2790	1962	7SK	#N/A	7SK RNA [Source:RFAM;Acc:RF00100]
chr12	30948501	30949000	0	27.7053	0	6.25e-05	1.32e-09	ENSG00000235884	30947977	30949140	inside	524	140	RP11-77I22.3	#N/A
chr6	73332501	73333000	0	27.5489	0	6.25e-05	1.88e-08	ENSG00000237985	73325211	73332330	upstream	-171	171		#N/A
chr6	10410001	10410500	0	27.5489	0	6.29e-05	3.05e-08	ENSG00000229950	10409573	10416679	inside	428	428	RP1-290I10.6	#N/A
chr16	16461001	16461500	2.85824	27.521	0.0418241	0.000163049	1.92e-07	ENSG00000227827	16460584	16462588	inside	417	417	RP11-958N24.2	#N/A
chr22	50970001	50970500	0	27.4933	0	6.16e-05	3.03e-06	ENSG00000177989	50968139	50971009	inside	1008	509	ODF3B	#N/A	outer dense fiber of sperm tails 3B [Source:HGNC Symbol;Acc:34388]	440836
chr8	143762501	143763000	0	27.4902	0	5.47e-05	2.58e-11	ENSG00000167653	143761875	143764142	inside	626	626	PSCA	#N/A	prostate stem cell antigen [Source:HGNC Symbol;Acc:9500]	8000	GO:0004675,GO:0005024,GO:0005886,GO:0016020,GO:0048503
chr17	62777501	62778000	0.395513	27.2854	0.022631	0.000105828	7.75e-11	ENSG00000230329	62775377	62777823	overlapStart	322	177		#N/A
chr6	125475501	125476000	0	27.2428	0	6.25e-05	1.42e-07	ENSG00000111907	125474879	125585553	inside	622	622	TPD52L1	#N/A	tumor protein D52-like 1 [Source:HGNC Symbol;Acc:12006]	7164	GO:0000086,GO:0005515,GO:0005575,GO:0005737,GO:0006309,GO:0006917,GO:0008150,GO:0008656,GO:0042803,GO:0043406,GO:0046330,GO:0046982,GO:0048471
chr1	149148001	149148500	0	27.2403	0	6.34e-05	1.75e-08	ENSG00000243493	149147925	149147995	upstream	-6	6	AL356957.3	#N/A
chr12	49319001	49319500	0	27.1585	0	6.11e-05	4.77e-08	ENSG00000134285	49315752	49319330	overlapStart	329	170	FKBP11	#N/A	FK506 binding protein 11, 19 kDa [Source:HGNC Symbol;Acc:18624]	18624	GO:0003755,GO:0006457,GO:0016020,GO:0016021,GO:0016853
chr21	42955001	42955500	0.607135	27.1209	0.0173456	7.57e-05	1.07e-07	ENSG00000223400	42948062	42953246	upstream	-1755	1755	AP006748.1	#N/A
chr21	46305001	46305500	0	27.1209	0	4.04e-05	6.78e-11	ENSG00000246421	46305871	46308531	upstream	-870	371		#N/A
chr20	62326501	62327000	0.580398	27.0403	0.0212436	0.000105149	1.93e-07	ENSG00000243509	62328021	62330037	upstream	-1520	1021	TNFRSF6B	#N/A	tumor necrosis factor receptor superfamily, member 6b, decoy [Source:HGNC Symbol;Acc:11921]
chr17	48071501	48072000	0	26.9586	0	6.2e-05	1.14e-08	ENSG00000064195	48067389	48072588	inside	1087	588	DLX3	#N/A	distal-less homeobox 3 [Source:HGNC Symbol;Acc:2916]	2916	GO:0001501,GO:0003700,GO:0005634,GO:0006355,GO:0007275,GO:0043565	hsa04080
chr6	54711501	54712000	0	26.9367	0	5.47e-05	8.08e-12	ENSG00000168143	54711569	54806820	overlapStart	-68	68	FAM83B	#N/A	family with sequence similarity 83, member B [Source:HGNC Symbol;Acc:21357]	21357
chr3	47051001	47051500	0	26.8915	0	5.89e-05	1.26e-08	ENSG00000236409	47053032	47054636	upstream	-2031	1532	NRADDP	#N/A	neurotrophin receptor associated death domain, pseudogene [Source:HGNC Symbol;Acc:19337]
chr16	3415001	3415500	0.81664	26.8255	0.0125119	0.000162111	2.48e-09	ENSG00000239283	3417648	3417717	upstream	-2647	2148	AC025283.2	#N/A
chr19	46180501	46181000	0	26.8209	0	6.11e-05	9.46e-09	ENSG00000207773	46178186	46178282	downstream	2315	2219	MIR642A	#N/A	microRNA 642a [Source:HGNC Symbol;Acc:32898]
chrX	14047501	14048000	0	26.7208	0	5.85e-05	4.15e-10	ENSG00000046647	14024845	14048035	inside	534	35	GEMIN8	#N/A	gem (nuclear organelle) associated protein 8 [Source:HGNC Symbol;Acc:26044]	54960	GO:0000387,GO:0005515,GO:0005634,GO:0005681,GO:0005737,GO:0006397,GO:0008380,GO:0032797
chr5	148205501	148206000	0	26.5842	0	6.25e-05	1.36e-08	ENSG00000169252	148206156	148208188	upstream	-655	156	ADRB2	#N/A	adrenergic, beta-2-, receptor, surface [Source:HGNC Symbol;Acc:286]	286	GO:0000187,GO:0001584,GO:0002024,GO:0002025,GO:0002028,GO:0002032,GO:0004872,GO:0004935,GO:0004941,GO:0004952,GO:0004983,GO:0004989,GO:0005515,GO:0005624,GO:0005634,GO:0005764,GO:0005768,GO:0005886,GO:0005887,GO:0006096,GO:0006898,GO:0007171,GO:0007186,GO:0007189,GO:0007190,GO:0007243,GO:0008144,GO:0008284,GO:0008333,GO:0009409,GO:0016021,GO:0016324,GO:0016616,GO:0030279,GO:0030424,GO:0030425,GO:…
chr22	44844001	44844500	0.3778	26.523	0.0122099	8.23e-05	6.99e-08	ENSG00000232655	44839207	44840668	downstream	4794	3333	CTA-397C4.2	#N/A
chr18	74827001	74827500	0	26.4631	0	5.85e-05	1.63e-07	ENSG00000245704	74824596	74827664	inside	2405	164		#N/A
chr1	149193501	149194000	0.625896	26.4443	0.0246246	0.000113512	2.67e-11	ENSG00000207349	149194106	149194269	downstream	768	106	U1	#N/A	U1 spliceosomal RNA [Source:RFAM;Acc:RF00003]
chrY	27532501	27533000	8.13537	26.3667	0.0166593	8.63e-05	4.97e-07	ENSG00000233652	27535139	27537958	upstream	-2638	2139	CICP1	#N/A	capicua homolog (Drosophila) pseudogene 1 [Source:HGNC Symbol;Acc:23936]
chr3	188665501	188666000	0	26.2587	0	5.94e-05	8.58e-10	ENSG00000234076	188659504	188665428	upstream	-73	73	RP11-297K7.2	#N/A
chr2	61372001	61372500	0.754261	26.2071	0.0230758	0.000140775	1.34e-08	ENSG00000212978	61368913	61372104	overlapStart	103	103	AC016747.3	#N/A
chr1	149162001	149162500	0.312948	26.179	0.0140797	0.000127765	1.2e-08	ENSG00000242424	149161628	149161699	upstream	-302	302	TRNAE30P	#N/A	transfer RNA glutamic acid 30 (anticodon UUC) pseudogene [Source:HGNC Symbol;Acc:35028]
chr15	40212501	40213000	0.318794	26.1517	0.0173825	8.45e-05	5.36e-07	ENSG00000166073	40091223	40213093	inside	592	93	GPR176	#N/A	G protein-coupled receptor 176 [Source:HGNC Symbol;Acc:32370]	11245	GO:0001584,GO:0004872,GO:0005887,GO:0007165,GO:0007186,GO:0007268,GO:0016020,GO:0016021
chr17	74581001	74581500	0	26.1417	0	6.16e-05	1.02e-07	ENSG00000070731	74561461	74582145	inside	1144	645	ST6GALNAC2	#N/A	ST6 (alpha-N-acetyl-neuraminyl-2,3-beta-galactosyl-1,3)-N-acetylgalactosaminide alpha-2,6-sialyltransferase 2 [Source:HGNC Symbol;Acc:10867]	10610	GO:0005794,GO:0006486,GO:0008373,GO:0016020,GO:0016021,GO:0030173
chr5	140229501	140230000	0.638909	26.0795	0.0175894	0.000144176	1.71e-06	ENSG00000204961	140227357	140233515	inside	2144	2144	PCDHA9	#N/A	protocadherin alpha 9 [Source:HGNC Symbol;Acc:8675]	9752	GO:0005509,GO:0005515,GO:0007155,GO:0007156,GO:0016020,GO:0016021
chr8	124195001	124195500	0	26.0528	0	5.85e-05	4.73e-11	ENSG00000147689	124194752	124222317	inside	249	249	FAM83A	#N/A	family with sequence similarity 83, member A [Source:HGNC Symbol;Acc:28210]	84985
chr4	153601001	153601500	0	25.9603	0	6.25e-05	9.56e-07	ENSG00000170006	153547277	153601191	overlapStart	190	190	TMEM154	#N/A	transmembrane protein 154 [Source:HGNC Symbol;Acc:26489]	201799	GO:0016020,GO:0016021
chr22	19831501	19832000	0	25.8761	0	5.85e-05	4.91e-07	ENSG00000244942	19833662	19836242	upstream	-2161	1662		#N/A
chr19	38795001	38795500	0	25.662	0	6.16e-05	1.91e-07	ENSG00000235766	38795091	38795519	overlapEnd	518	19		#N/A
chr22	37942501	37943000	0	25.5526	0	6.07e-05	2.05e-08	ENSG00000225867	37946033	37947742	upstream	-3532	3033	RP5-1177I5.3	#N/A
chr19	17906001	17906500	0	25.4964	0	6.07e-05	1.32e-07	ENSG00000179913	17905919	17924385	inside	82	82	B3GNT3	#N/A	UDP-GlcNAc:betaGal beta-1,3-N-acetylglucosaminyltransferase 3 [Source:HGNC Symbol;Acc:13528]	10331	GO:0005794,GO:0005887,GO:0006486,GO:0008378,GO:0016020,GO:0016757	hsa00602,hsa01031
chr5	149681501	149682000	0	25.4065	0	6.11e-05	1.75e-07	ENSG00000183876	149675909	149682525	inside	1024	525	ARSI	#N/A	arylsulfatase family, member I [Source:HGNC Symbol;Acc:32521]	340075	GO:0004065,GO:0005509,GO:0008152,GO:0008484,GO:0016787
chr18	52626501	52627000	0	25.4045	0	5.35e-05	3.26e-08	ENSG00000166510	52568740	52626739	overlapStart	238	238	CCDC68	#N/A	coiled-coil domain containing 68 [Source:HGNC Symbol;Acc:24350]	80323
chr12	13044001	13044500	0	25.3357	0	6.11e-05	1.49e-09	ENSG00000013588	13043956	13066598	inside	45	45	GPRC5A	#N/A	G protein-coupled receptor, family C, group 5, member A [Source:HGNC Symbol;Acc:9836]	9052	GO:0004872,GO:0005118,GO:0005887,GO:0007165,GO:0007186,GO:0007601,GO:0008067,GO:0016020,GO:0031410
chr13	44733501	44734000	0.364661	25.2674	0.0179592	8.06e-05	4.67e-06	ENSG00000235285	44720606	44732358	upstream	-1143	1143	RP11-478K15.3	#N/A
chr6	43970001	43970500	0	25.2532	0	6.16e-05	2.7e-08	ENSG00000181577	43968337	43975341	inside	1664	1664	C6orf223	#N/A	chromosome 6 open reading frame 223 [Source:HGNC Symbol;Acc:28692]	221416
chr3	59035501	59036000	0.155854	25.1514	0.00626076	8.45e-05	5.78e-09	ENSG00000163689	58703092	59035810	overlapStart	309	190	C3orf67	#N/A	chromosome 3 open reading frame 67 [Source:HGNC Symbol;Acc:24763]	200844
chr16	68270501	68271000	0	25.1365	0	6.34e-05	1.79e-08	ENSG00000103067	68259871	68270487	upstream	-14	14	ESRP2	#N/A	epithelial splicing regulatory protein 2 [Source:HGNC Symbol;Acc:26152]	26152	GO:0000166,GO:0003676,GO:0003723
chr16	68271001	68271500	0	25.0371	0	6.11e-05	4.63e-11	ENSG00000103067	68259871	68270487	upstream	-514	514	ESRP2	#N/A	epithelial splicing regulatory protein 2 [Source:HGNC Symbol;Acc:26152]	26152	GO:0000166,GO:0003676,GO:0003723
chr19	3136501	3137000	0.857256	24.9997	0.0380656	0.000138263	1.91e-07	ENSG00000060558	3136191	3163766	inside	310	310	GNA15	#N/A	guanine nucleotide binding protein (G protein), alpha 15 (Gq class) [Source:HGNC Symbol;Acc:4383]	4383	GO:0000166,GO:0003924,GO:0004871,GO:0005525,GO:0005834,GO:0005886,GO:0006471,GO:0007165,GO:0007186,GO:0007200,GO:0007202,GO:0007204,GO:0007207,GO:0019001
chr3	55520001	55520500	0	24.9932	0	6.02e-05	4.5e-07	ENSG00000244586	55521727	55522336	upstream	-1726	1227	RP11-875H7.4	#N/A
chr13	43728001	43728500	0	24.9701	0	6.11e-05	3.39e-07	ENSG00000229928	43732767	43733602	upstream	-4766	4267	RP11-460G11.1	#N/A
chr6	170475001	170475500	0.171789	24.9471	0.00943412	8.57e-05	1.4e-08	ENSG00000232197	170477741	170478251	upstream	-2740	2241	RP11-302L19.1	#N/A
chr14	24520501	24521000	0	24.8731	0	6.11e-05	1.07e-07	ENSG00000186648	24521206	24538916	upstream	-705	206	LRRC16B	#N/A	leucine rich repeat containing 16B [Source:HGNC Symbol;Acc:20272]	90668
chr3	195869501	195870000	0	24.8351	0	6.02e-05	8.14e-09	ENSG00000224652	195869507	195887761	overlapStart	-6	6	AC139666.1	#N/A
chrX	153447501	153448000	0.68717	24.8272	0.0314698	0.000126205	3.87e-07	ENSG00000147380	153448107	153461633	upstream	-606	107	OPN1MW	#N/A	opsin 1 (cone pigments), medium-wave-sensitive [Source:HGNC Symbol;Acc:4206]	4206|728458	GO:0001584,GO:0005887,GO:0007165,GO:0007186,GO:0007601,GO:0007602,GO:0009881,GO:0016020,GO:0016021,GO:0018298,GO:0050896
chr12	49318501	49319000	0	24.7889	0	6.11e-05	3.84e-10	ENSG00000134285	49315752	49319330	inside	829	330	FKBP11	#N/A	FK506 binding protein 11, 19 kDa [Source:HGNC Symbol;Acc:18624]	18624	GO:0003755,GO:0006457,GO:0016020,GO:0016021,GO:0016853
chr18	47811001	47811500	0	24.6989	0	6.11e-05	3.82e-07	ENSG00000141644	47795211	47808144	upstream	-2857	2857	MBD1	#N/A	methyl-CpG binding domain protein 1 [Source:HGNC Symbol;Acc:6916]	4152	GO:0003677,GO:0003700,GO:0003714,GO:0005515,GO:0005634,GO:0006350,GO:0006355,GO:0006366,GO:0008270,GO:0008327,GO:0016481,GO:0046872
chr11	77184001	77184500	0	24.6891	0	6.34e-05	4.35e-07	ENSG00000228631	77184416	77188074	overlapStart	-415	84		#N/A
chr3	49028001	49028500	0	24.6769	0	6.34e-05	3.15e-06	ENSG00000223343	49022482	49027421	upstream	-580	580	RP13-131K19.2	#N/A
chr19	46181001	46181500	0.642942	24.6686	0.0355131	0.00010651	1.23e-12	ENSG00000207773	46178186	46178282	downstream	2815	2719	MIR642A	#N/A	microRNA 642a [Source:HGNC Symbol;Acc:32898]
chr7	116140001	116140500	0	24.5928	0	6.11e-05	7.36e-07	ENSG00000237813	115878312	116139600	upstream	-401	401	AC002066.1	#N/A
chr2	45879501	45880000	0	24.5819	0	6.29e-05	4.02e-09	ENSG00000171132	45878484	46415129	inside	1017	1017	PRKCE	#N/A	protein kinase C, epsilon [Source:HGNC Symbol;Acc:9401]	5581	GO:0000166,GO:0004672,GO:0004674,GO:0004699,GO:0004713,GO:0004871,GO:0005524,GO:0005624,GO:0005634,GO:0005737,GO:0006468,GO:0006917,GO:0007242,GO:0008270,GO:0016740,GO:0019992,GO:0046872,GO:0050730	hsa04530,hsa04664,hsa04930	1.6652e+17	Signalling by NGF,PLC-gamma1 signalling,TRKA signalling from the plasma membrane
chr9	107753501	107754000	0	24.5343	0	6.11e-05	1.87e-06	ENSG00000230013	107753077	107754062	inside	561	62	RP11-217B7.3	#N/A
chr19	17905501	17906000	0	24.503	0	6.2e-05	6.95e-10	ENSG00000179913	17905919	17924385	overlapStart	-418	81	B3GNT3	#N/A	UDP-GlcNAc:betaGal beta-1,3-N-acetylglucosaminyltransferase 3 [Source:HGNC Symbol;Acc:13528]	10331	GO:0005794,GO:0005887,GO:0006486,GO:0008378,GO:0016020,GO:0016757	hsa00602,hsa01031
chr6	26272501	26273000	0	24.4879	0	6.25e-05	2.14e-08	ENSG00000218690	26272421	26272768	overlapStart	267	80	HIST1H2APS4	#N/A	histone cluster 1, H2a, pseudogene 4 [Source:HGNC Symbol;Acc:4732]
chr7	154997001	154997500	0.432776	24.4627	0.0115002	0.000109969	9.37e-07	ENSG00000228521	154995857	154996899	downstream	1144	102	AC099552.3	#N/A
chr8	57233001	57233500	0	24.2561	0	5.98e-05	6.62e-08	ENSG00000170786	57212568	57233241	overlapStart	240	240	SDR16C5	#N/A	short chain dehydrogenase/reductase family 16C, member 5 [Source:HGNC Symbol;Acc:30311]	195814	GO:0008152,GO:0016491
chr20	61002501	61003000	0	24.2105	0	5.89e-05	4.41e-06	ENSG00000130701	60985293	61002589	overlapStart	88	88	C20orf151	#N/A	chromosome 20 open reading frame 151 [Source:HGNC Symbol;Acc:16144]	140893
chr6	43970501	43971000	0.687158	24.1818	0.0419601	0.000108575	5.21e-07	ENSG00000181577	43968337	43975341	inside	2164	2164	C6orf223	#N/A	chromosome 6 open reading frame 223 [Source:HGNC Symbol;Acc:28692]	221416
chr19	49842001	49842500	0.428628	24.1719	0.0210746	0.000108575	5.82e-06	ENSG00000197813	49831424	49843559	inside	1558	1059	AC011450.1	#N/A	cDNA FLJ40032 fis, clone STOMA2009256 [Source:UniProtKB/TrEMBL;Acc:Q8N843]
chr8	143595501	143596000	0	24.0764	0	6.34e-05	1.76e-06	ENSG00000232495	143591417	143849647	inside	4084	4084	AC069287.1	#N/A
chr7	27203501	27204000	0	24.0723	0	6.2e-05	3.23e-06	ENSG00000242684	27208238	27211534	upstream	-4737	4238		#N/A
chr12	14927501	14928000	0	24.0598	0	6.11e-05	2.56e-08	ENSG00000111332	14927349	14928345	inside	152	152		#N/A	H2AFJ	H2A histone family, member J
chr6	30042501	30043000	0	24.0288	0	5.85e-05	2.88e-08	ENSG00000204618	30038043	30043664	inside	1163	664	RNF39	#N/A	ring finger protein 39 [Source:HGNC Symbol;Acc:18064]	18064	GO:0005515,GO:0005575,GO:0005737,GO:0008150,GO:0008270,GO:0046872
chr3	52088001	52088500	0	23.8859	0	6.34e-05	1.75e-06	ENSG00000164086	52082935	52090566	inside	2565	2066	DUSP7	#N/A	dual specificity phosphatase 7 [Source:HGNC Symbol;Acc:3073]	1849	GO:0004722,GO:0004725,GO:0005515,GO:0005737,GO:0006470,GO:0008138,GO:0016311,GO:0016787,GO:0016791,GO:0017017	hsa04010	1.6652e+23	Signalling by NGF,Nuclear Events (kinase and transcription factor activation),ERK/MAPK targets,ERKs are inactivated
chr1	149174501	149175000	0.52158	23.8795	0.023111	0.000141619	4.86e-08	ENSG00000239237	149173911	149173981	downstream	590	520	AL356957.1	#N/A
chr17	74702001	74702500	0	23.8543	0	6.34e-05	7.1e-06	ENSG00000212418	74699714	74699809	upstream	-2192	2192	Y_RNA	#N/A	Y RNA [Source:RFAM;Acc:RF00019]
chr19	24270001	24270500	0.428628	23.8408	0.0209108	0.00010651	3.2e-07	ENSG00000213096	24269976	24312643	inside	25	25	ZNF254	#N/A	zinc finger protein 254 [Source:HGNC Symbol;Acc:13047]	13047	GO:0000122,GO:0003676,GO:0003677,GO:0005622,GO:0005634,GO:0006350,GO:0006355,GO:0006508,GO:0008237,GO:0008270,GO:0046872
chr9	44245501	44246000	0	23.8074	0	6.25e-05	4.56e-07	ENSG00000240420	44245583	44246039	overlapStart	-82	39	BX664718.1	#N/A
chrY	26425001	26425500	0	23.73	0	4.04e-05	2.69e-08	ENSG00000233740	26424484	26427287	inside	2286	517	CICP2	#N/A	capicua homolog (Drosophila) pseudogene 2 [Source:HGNC Symbol;Acc:23935]
chr6	26021501	26022000	0	23.7227	0	6.2e-05	1.85e-10	ENSG00000196176	26021907	26022278	overlapStart	-406	93	HIST1H4A	#N/A	histone cluster 1, H4a [Source:HGNC Symbol;Acc:4781]	121504|4783|4784|4785|4789|4794|554313|8294|8359|8360|8364|8365|	GO:0000786,GO:0003677,GO:0005515,GO:0005634,GO:0005694,GO:0006325,GO:0006334,GO:0007001,GO:0048015	hsa04660,hsa04662,hsa04920	157579171306	Telomere Maintenance,Packaging Of Telomere Ends
chr17	79799501	79800000	0.593269	23.6909	0.0344026	0.000126983	3.07e-07	ENSG00000247983	79801051	79801829	upstream	-1550	1051		#N/A
chr22	50452501	50453000	1.1334	23.6119	0.0452613	0.000123891	4.93e-07	ENSG00000188263	50432942	50451088	upstream	-1413	1413	IL17REL	#N/A	interleukin 17 receptor E-like [Source:HGNC Symbol;Acc:33808]	400935
chr5	2752501	2753000	1.02225	23.5557	0.0315984	9.41e-05	1.33e-13	ENSG00000186493	2752262	2755511	inside	239	239	C5orf38	#N/A	chromosome 5 open reading frame 38 [Source:HGNC Symbol;Acc:24226]	24226
chr14	100045001	100045500	0.578839	23.4912	0.0285721	0.000108575	6.73e-07	ENSG00000200506	100049354	100049455	upstream	-4353	3854	Y_RNA	#N/A	Y RNA [Source:RFAM;Acc:RF00019]
chr14	23835001	23835500	0	23.4912	0	5.94e-05	5.48e-09	ENSG00000100842	23825611	23834961	upstream	-40	40	EFS	#N/A	embryonal Fyn-associated substrate [Source:HGNC Symbol;Acc:16898]	10278	GO:0005515,GO:0005737,GO:0007155,GO:0007242,GO:0017124
chr1	149147501	149148000	0	23.4373	0	6.2e-05	8.97e-08	ENSG00000243493	149147925	149147995	includeFeature	494	5	AL356957.3	#N/A
chr6	29691001	29691500	0	23.4166	0	6.16e-05	6.08e-09	ENSG00000225864	29690758	29691748	inside	747	243	HCG4P11	#N/A	HLA complex group 4 pseudogene 11 [Source:HGNC Symbol;Acc:22930]
chr3	38180001	38180500	1.09098	23.4114	0.0460413	0.000124659	1.02e-11	ENSG00000172936	38179969	38184513	inside	32	32	MYD88	#N/A	myeloid differentiation primary response gene (88) [Source:HGNC Symbol;Acc:7562]	4615	GO:0002238,GO:0002755,GO:0004871,GO:0004888,GO:0005121,GO:0005123,GO:0005515,GO:0005737,GO:0006954,GO:0006955,GO:0007165,GO:0007254,GO:0008063,GO:0009615,GO:0016020,GO:0016064,GO:0019221,GO:0031663,GO:0032496,GO:0032760,GO:0042535,GO:0043123,GO:0045080,GO:0045351,GO:0045944,GO:0046330,GO:0048661,GO:0051092	hsa04210,hsa04620	1.66016e+77	Toll Like Receptor 4 (TLR4) Cascade,Activated TLR4 signalling,MyD88 cascade,Toll Like Receptor 9 (TLR9) Cascade,Toll Like Receptor 10 (TLR10) Cascade,Toll Like Receptor 5 (TLR5) Cascade,Toll Like Receptor TLR1:TLR2 Cascade,Toll Like Receptor 7/8 (TLR7/8) Cascade,Toll Like Receptor TLR6:TLR2 Cascade,Innate Immunity Signaling,Signaling in Immune system,Toll Receptor Cascades,Toll Like Receptor 2 Ca…
chr8	145020001	145020500	0	23.3577	0	6.16e-05	7.13e-09	ENSG00000207574	145019359	145019447	upstream	-554	554	MIR661	#N/A	microRNA 661 [Source:HGNC Symbol;Acc:32917]
chr19	49843001	49843500	0	23.3441	0	6.25e-05	9.23e-09	ENSG00000197813	49831424	49843559	inside	558	59	AC011450.1	#N/A	cDNA FLJ40032 fis, clone STOMA2009256 [Source:UniProtKB/TrEMBL;Acc:Q8N843]
chr4	114900001	114900500	0	23.3333	0	6.11e-05	1.27e-09	ENSG00000180801	114821440	114900878	inside	877	378	ARSJ	#N/A	arylsulfatase family, member J [Source:HGNC Symbol;Acc:26286]	79642	GO:0004065,GO:0005509,GO:0008152,GO:0008484,GO:0016787
chr18	52626001	52626500	0	23.2875	0	5.47e-05	1.61e-06	ENSG00000166510	52568740	52626739	inside	738	239	CCDC68	#N/A	coiled-coil domain containing 68 [Source:HGNC Symbol;Acc:24350]	80323
chr20	6032501	6033000	0	23.2672	0	5.89e-05	6.1e-07	ENSG00000125872	6021424	6034695	inside	2194	1695	LRRN4	#N/A	leucine rich repeat neuronal 4 [Source:HGNC Symbol;Acc:16208]	164312	GO:0005515,GO:0016020,GO:0016021
chr6	41473001	41473500	0	23.2635	0	6.29e-05	2.97e-07	ENSG00000226917	41470182	41487590	inside	2819	2819	RP11-328M4.3	#N/A
chr16	15020001	15020500	1.22496	23.2488	0.0210591	0.000126983	6.79e-09	ENSG00000183458	15016659	15029118	inside	3342	3342	RP11-958N24.1	#N/A			GO:0007218,GO:0016020,GO:0016021
chr13	52391001	52391500	0	23.1865	0	5.89e-05	2.79e-06	ENSG00000233500	52390947	52492626	inside	54	54		#N/A
chr1	149149501	149150000	0.52158	23.1719	0.0220578	0.00010927	1.58e-06	ENSG00000243493	149147925	149147995	upstream	-1506	1506	AL356957.3	#N/A
chr2	55509501	55510000	0.646509	23.1598	0.0208421	0.00010927	3.29e-09	ENSG00000162997	55509460	55511578	inside	41	41	AC012358.1	#N/A		344405
chr1	149146501	149147000	0.730212	23.0835	0.0363216	0.000123891	2.74e-10	ENSG00000202167	149146714	149146879	includeFeature	378	121	U1	#N/A	U1 spliceosomal RNA [Source:RFAM;Acc:RF00003]
chr21	34753001	34753500	0	23.0272	0	5.89e-05	5.83e-06	ENSG00000159128	34757299	34851655	upstream	-4298	3799	IFNGR2	#N/A	interferon gamma receptor 2 (interferon gamma transducer 1) [Source:HGNC Symbol;Acc:5440]	5440	GO:0004872,GO:0004906,GO:0004967,GO:0005783,GO:0005886,GO:0005887,GO:0007166,GO:0007186,GO:0009615,GO:0016020	hsa00230,hsa00240,hsa03020
chr4	6690501	6691000	0.165409	23.0243	0.00742102	8.51e-05	1.43e-10	ENSG00000246526	6689177	6692246	inside	1745	1246	RP11-539L10.2	#N/A
chr20	6103001	6103500	0	22.9528	0	6.29e-05	2.52e-06	ENSG00000101311	6055492	6104191	inside	1190	691	FERMT1	#N/A	fermitin family member 1 [Source:HGNC Symbol;Acc:15889]	55612	GO:0005515,GO:0005737,GO:0005856,GO:0005925,GO:0007155,GO:0016020,GO:0030054,GO:0031941
chr17	7165501	7166000	0	22.8739	0	6.29e-05	1.68e-07	ENSG00000181885	7162666	7166519	inside	1018	519	CLDN7	#N/A	claudin 7 [Source:HGNC Symbol;Acc:2049]	1366	GO:0005198,GO:0005923,GO:0016020,GO:0016021,GO:0016338,GO:0030054,GO:0042802	hsa04514,hsa04530,hsa04670
chr4	114900501	114901000	0	22.8698	0	6.29e-05	9.2e-08	ENSG00000180801	114821440	114900878	overlapStart	377	122	ARSJ	#N/A	arylsulfatase family, member J [Source:HGNC Symbol;Acc:26286]	79642	GO:0004065,GO:0005509,GO:0008152,GO:0008484,GO:0016787
chrY	28774501	28775000	3.05076	22.8511	0.00427213	0.000494591	3.17e-06	ENSG00000231514	28772667	28773306	upstream	-1195	1195	FAM58AP1	#N/A	family with sequence similarity 58, member A pseudogene 1 [Source:HGNC Symbol;Acc:38436]
chr3	195537001	195537500	0	22.7786	0	6.2e-05	2.83e-08	ENSG00000145113	195473636	195539148	inside	2147	1648	MUC4	#N/A	mucin 4, cell surface associated [Source:HGNC Symbol;Acc:7514]	7514	GO:0004252,GO:0005176,GO:0005215,GO:0005515,GO:0005887,GO:0006508,GO:0006810,GO:0007155,GO:0007160,GO:0016020
chr7	4730501	4731000	0.865552	22.7711	0.036094	0.000139097	9.85e-08	ENSG00000238781	4729111	4729214	downstream	1390	1287	snoU13	#N/A	Small nucleolar RNA U13 [Source:RFAM;Acc:RF01210]
chr11	44088001	44088500	0.661036	22.7603	0.0465074	0.000127765	1.04e-06	ENSG00000110455	44087729	44105569	inside	272	272	ACCS	#N/A	1-aminocyclopropane-1-carboxylate synthase homolog (Arabidopsis)(non-functional) [Source:HGNC Symbol;Acc:23989]	84680	GO:0003824,GO:0009058,GO:0016769,GO:0016847,GO:0030170
chr16	80574501	80575000	1.86661	22.752	0.0328974	0.000160246	9.91e-07	ENSG00000168589	80574854	80584541	overlapStart	-353	146	DYNLRB2	#N/A	dynein, light chain, roadblock-type 2 [Source:HGNC Symbol;Acc:15467]	83657	GO:0003777,GO:0005515,GO:0005737,GO:0005868,GO:0005874,GO:0007018
chr17	18907001	18907500	0	22.7106	0	5.89e-05	5.27e-08	ENSG00000188522	18872102	18908117	inside	1116	617	FAM83G	#N/A	family with sequence similarity 83, member G [Source:HGNC Symbol;Acc:32554]	644815
chr20	62611501	62612000	0.290199	22.6384	0.0127966	8.23e-05	8.41e-06	ENSG00000130590	62605466	62611361	upstream	-140	140	SAMD10	#N/A	sterile alpha motif domain containing 10 [Source:HGNC Symbol;Acc:16129]	16129
chr20	4707501	4708000	1.1608	22.6384	0.0470473	0.000123891	5.36e-08	ENSG00000171864	4702556	4709106	inside	4945	1106	PRND	#N/A	prion protein 2 (dublet) [Source:HGNC Symbol;Acc:15748]	15748	GO:0005507,GO:0006878,GO:0016020,GO:0048503,GO:0051260
chr16	32199501	32200000	2.09993	22.5533	0.0372778	0.000136608	2.28e-09	ENSG00000230267	32187411	32199434	upstream	-67	67	AC133485.1	#N/A	Uncharacterized protein [Source:UniProtKB/TrEMBL;Acc:E7EPD4]
chrX	3263501	3264000	0	22.5128	0	6.02e-05	9.57e-08	ENSG00000101825	3226606	3264684	inside	1183	684	MXRA5	#N/A	matrix-remodelling associated 5 [Source:HGNC Symbol;Acc:7539]	25878	GO:0004908,GO:0005021,GO:0005515,GO:0005524,GO:0006468
chr1	155098501	155099000	0	22.4644	0	6.07e-05	1.49e-11	ENSG00000169242	155099936	155107333	upstream	-1435	936	EFNA1	#N/A	ephrin-A1 [Source:HGNC Symbol;Acc:3221]	3221	GO:0000187,GO:0005887,GO:0007267,GO:0016020,GO:0030182,GO:0046875,GO:0048013,GO:0048503,GO:0050770
chr1	149170001	149170500	0.417264	22.4644	0.0205012	0.000139934	1.22e-06	ENSG00000243595	149170298	149170369	includeFeature	-297	131	AL356957.4	#N/A
chr12	6420001	6420500	0	22.4194	0	6.29e-05	2.71e-07	ENSG00000008323	6419602	6437649	inside	399	399	PLEKHG6	#N/A	pleckstrin homology domain containing, family G (with RhoGef domain) member 6 [Source:HGNC Symbol;Acc:25562]	55200	GO:0005089,GO:0005622,GO:0035023
chr14	23834501	23835000	0	22.3858	0	5.98e-05	5.01e-09	ENSG00000100842	23825611	23834961	overlapStart	460	39	EFS	#N/A	embryonal Fyn-associated substrate [Source:HGNC Symbol;Acc:16898]	10278	GO:0005515,GO:0005737,GO:0007155,GO:0007242,GO:0017124
chr11	13031001	13031500	0.661036	22.3745	0.0386657	0.000119359	1.01e-10	ENSG00000189431	13030696	13032647	inside	305	305	RASSF10	#N/A	Ras association (RalGDS/AF-6) domain family (N-terminal) member 10 [Source:HGNC Symbol;Acc:33984]		GO:0007165
chr1	183155001	183155500	0	22.2875	0	6.2e-05	5.66e-11	ENSG00000058085	183155174	183214035	overlapStart	-173	173	LAMC2	#N/A	laminin, gamma 2 [Source:HGNC Symbol;Acc:6493]	3918	GO:0004871,GO:0005509,GO:0005515,GO:0005604,GO:0005610,GO:0006118,GO:0006935,GO:0007155,GO:0007165,GO:0008121,GO:0008201,GO:0008544,GO:0016020,GO:0031012,GO:0045285	hsa01430,hsa04510,hsa04512,hsa05222
chr4	8201501	8202000	0	22.0971	0	6.11e-05	2.7e-07	ENSG00000125089	8201060	8242830	inside	441	441	AC104650.1	#N/A	SH3 domain and tetratricopeptide repeats-containing protein 1 [Source:UniProtKB/Swiss-Prot;Acc:Q8TE82]	26009	GO:0005488,GO:0005575,GO:0008150
chr17	41477001	41477500	0	22.057	0	6.34e-05	4.41e-06	ENSG00000175906	41476353	41478503	inside	648	648	ARL4D	#N/A	ADP-ribosylation factor-like 4D [Source:HGNC Symbol;Acc:656]	656	GO:0000166,GO:0003924,GO:0005525,GO:0005622,GO:0005634,GO:0006886,GO:0007264,GO:0009306,GO:0015031	hsa04340,hsa04350
chr5	148651001	148651500	0	22.0414	0	5.85e-05	7e-07	ENSG00000157510	148651458	148721365	overlapStart	-457	42	AFAP1L1	#N/A	actin filament associated protein 1-like 1 [Source:HGNC Symbol;Acc:26714]	134265	GO:0005515
chr6	29855501	29856000	0	22.0391	0	6.16e-05	3.59e-07	ENSG00000230521	29855071	29856045	inside	544	45	HCG4P7	#N/A	HLA complex group 4 pseudogene 7 [Source:HGNC Symbol;Acc:22926]
chr1	165738001	165738500	0	21.9337	0	6.11e-05	9.51e-11	ENSG00000224358	165738166	165744413	overlapStart	-165	165	RP11-466F5.8	#N/A
chr18	46547501	46548000	0	21.8761	0	5.47e-05	6.61e-08	ENSG00000246757	46550073	46574844	upstream	-2572	2073		#N/A
chr19	10381501	10382000	0	21.8541	0	6.11e-05	8.67e-08	ENSG00000090339	10381517	10397291	overlapStart	-16	16	ICAM1	#N/A	intercellular adhesion molecule 1 [Source:HGNC Symbol;Acc:5344]	5344	GO:0004888,GO:0005515,GO:0005886,GO:0005887,GO:0009897,GO:0016020,GO:0016337,GO:0030155		168256198933	Signaling in Immune system,Immunoregulatory interactions between a Lymphoid and a non-Lymphoid cell
chr14	73708501	73709000	0	21.833	0	6.16e-05	8.32e-06	ENSG00000247548	73710729	73712687	downstream	4186	1729		#N/A
chr9	86323501	86324000	0	21.8083	0	5.98e-05	1.55e-07	ENSG00000135018	86274878	86323118	upstream	-383	383	UBQLN1	#N/A	ubiquilin 1 [Source:HGNC Symbol;Acc:12508]	29979	GO:0005634,GO:0005737,GO:0005829,GO:0006464,GO:0016491,GO:0019900,GO:0043234,GO:0048471
chr17	3462001	3462500	0	21.7303	0	6.2e-05	3.5e-08	ENSG00000167723	3413796	3461289	upstream	-712	712	TRPV3	#N/A	transient receptor potential cation channel, subfamily V, member 3 [Source:HGNC Symbol;Acc:18084]	162514	GO:0005216,GO:0005262,GO:0005509,GO:0006811,GO:0006816,GO:0009266,GO:0016020,GO:0016021
chr20	62078001	62078500	0.290199	21.6951	0.016327	7.57e-05	6.3e-08	ENSG00000226390	62079404	62080682	upstream	-1403	904	RP11-358D14.2	#N/A
chr12	13043501	13044000	0	21.6903	0	6.07e-05	2.19e-08	ENSG00000013588	13043956	13066598	overlapStart	-455	44	GPRC5A	#N/A	G protein-coupled receptor, family C, group 5, member A [Source:HGNC Symbol;Acc:9836]	9052	GO:0004872,GO:0005118,GO:0005887,GO:0007165,GO:0007186,GO:0007601,GO:0008067,GO:0016020,GO:0031410
chr1	27190001	27190500	0	21.6684	0	5.89e-05	1.64e-08	ENSG00000175793	27189653	27190947	inside	348	348	SFN	#N/A	stratifin [Source:HGNC Symbol;Acc:10773]	2810	GO:0000074,GO:0000079,GO:0001836,GO:0005615,GO:0005737,GO:0006469,GO:0007165,GO:0008283,GO:0008426,GO:0008630,GO:0008632,GO:0019904,GO:0030216,GO:0043154,GO:0043588	hsa04110,hsa04115
chr14	23835501	23836000	0	21.5567	0	5.98e-05	2.74e-08	ENSG00000100842	23825611	23834961	upstream	-540	540	EFS	#N/A	embryonal Fyn-associated substrate [Source:HGNC Symbol;Acc:16898]	10278	GO:0005515,GO:0005737,GO:0007155,GO:0007242,GO:0017124
chr5	159615001	159615500	1.27782	21.5366	0.0428026	0.000141619	1.17e-10	ENSG00000170231	159614374	159665742	inside	627	627	FABP6	#N/A	fatty acid binding protein 6, ileal [Source:HGNC Symbol;Acc:3561]	2172	GO:0005215,GO:0005488,GO:0005504,GO:0005737,GO:0005829,GO:0006629,GO:0006810,GO:0008202,GO:0008285,GO:0008289	hsa03320	7.39232e+22	Lipid and lipoprotein metabolism,Recycling of bile acids and salts,Steroid metabolism,Metabolism of bile acids and bile salts
chr2	235404501	235405000	0	21.5345	0	6.34e-05	4.04e-07	ENSG00000188042	235401685	235405697	inside	1196	697	ARL4C	#N/A	ADP-ribosylation factor-like 4C [Source:HGNC Symbol;Acc:698]	698	GO:0000166,GO:0003924,GO:0005525,GO:0005622,GO:0005634,GO:0006886,GO:0007264,GO:0015031
chr21	34755501	34756000	0	21.4921	0	5.72e-05	5.49e-06	ENSG00000159128	34757299	34851655	upstream	-1798	1299	IFNGR2	#N/A	interferon gamma receptor 2 (interferon gamma transducer 1) [Source:HGNC Symbol;Acc:5440]	5440	GO:0004872,GO:0004906,GO:0004967,GO:0005783,GO:0005886,GO:0005887,GO:0007166,GO:0007186,GO:0009615,GO:0016020	hsa00230,hsa00240,hsa03020
chrX	13671001	13671500	0	21.4608	0	6.02e-05	6.11e-07	ENSG00000176896	13671307	13700083	overlapStart	-306	193	TCEANC	#N/A	transcription elongation factor A (SII) N-terminal and central domain containing [Source:HGNC Symbol;Acc:28277]	170082	GO:0003677,GO:0005515,GO:0005634,GO:0006350,GO:0030528
chr16	82045001	82045500	0.699977	21.4604	0.0137197	0.000151163	2.86e-08	ENSG00000184860	82031252	82045093	overlapStart	92	92	SDR42E1	#N/A	short chain dehydrogenase/reductase family 42E, member 1 [Source:HGNC Symbol;Acc:29834]	93517	GO:0003824,GO:0003854,GO:0004769,GO:0006694,GO:0044237,GO:0050662
chr9	139000501	139001000	0	21.4448	0	5.98e-05	8.72e-07	ENSG00000244996	138999619	139000884	overlapEnd	882	116		#N/A
chr2	127976501	127977000	0	21.433	0	6.34e-05	4.3e-06	ENSG00000186684	127941696	127977654	inside	1153	654	CYP27C1	#N/A	cytochrome P450, family 27, subfamily C, polypeptide 1 [Source:HGNC Symbol;Acc:33480]	33480	GO:0004497,GO:0005506,GO:0006118,GO:0016020,GO:0020037,GO:0046872
chr17	80246001	80246500	0	21.4035	0	6.16e-05	5.79e-08	ENSG00000244773	80247922	80250690	downstream	4689	1422	AC132872.2	#N/A
chr4	75719001	75719500	0	21.3245	0	6.2e-05	8.43e-07	ENSG00000246157	75719533	75719882	upstream	-532	33		#N/A
chr6	10420001	10420500	0	21.2739	0	6.25e-05	7.94e-06	ENSG00000137203	10393419	10419892	upstream	-109	109	TFAP2A	#N/A	transcription factor AP-2 alpha (activating enhancer binding protein 2 alpha) [Source:HGNC Symbol;Acc:11742]	7020	GO:0003700,GO:0003705,GO:0003713,GO:0005515,GO:0005634,GO:0006350,GO:0006355,GO:0006357,GO:0007165,GO:0007398,GO:0021506,GO:0046983,GO:0048701,GO:0048705
chr6	10419001	10419500	0	21.2739	0	6.16e-05	5.27e-08	ENSG00000137203	10393419	10419892	inside	891	392	TFAP2A	#N/A	transcription factor AP-2 alpha (activating enhancer binding protein 2 alpha) [Source:HGNC Symbol;Acc:11742]	7020	GO:0003700,GO:0003705,GO:0003713,GO:0005515,GO:0005634,GO:0006350,GO:0006355,GO:0006357,GO:0007165,GO:0007398,GO:0021506,GO:0046983,GO:0048701,GO:0048705
chrX	3264501	3265000	0	21.2504	0	6.2e-05	2.34e-06	ENSG00000101825	3226606	3264684	overlapStart	183	183	MXRA5	#N/A	matrix-remodelling associated 5 [Source:HGNC Symbol;Acc:7539]	25878	GO:0004908,GO:0005021,GO:0005515,GO:0005524,GO:0006468
chr11	118122501	118123000	0	21.2172	0	6.29e-05	7.92e-06	ENSG00000160588	118097409	118123035	inside	534	35	MPZL3	#N/A	myelin protein zero-like 3 [Source:HGNC Symbol;Acc:27279]	196264	GO:0016020,GO:0016021
chr7	114562501	114563000	0	21.2097	0	6.29e-05	6.05e-08	ENSG00000135272	114562209	114659265	inside	292	292	MDFIC	#N/A	MyoD family inhibitor domain containing [Source:HGNC Symbol;Acc:28870]	29969	GO:0004966,GO:0005634,GO:0005737,GO:0006350,GO:0007186,GO:0007257,GO:0016021,GO:0030111,GO:0030332,GO:0030957,GO:0042309,GO:0050434,GO:0050825,GO:0050826
chr3	129147001	129147500	0	21.1968	0	6.16e-05	8.35e-06	ENSG00000172771	129120165	129147494	overlapStart	493	6	C3orf25	#N/A	chromosome 3 open reading frame 25 [Source:HGNC Symbol;Acc:28061]	28061	GO:0005509
chr22	24303501	24304000	1.1334	21.0243	0.0443202	0.000123127	9.74e-06	ENSG00000133433	24299601	24303373	upstream	-128	128	GSTT2B	#N/A	glutathione S-transferase theta 2B (gene/pseudogene) [Source:HGNC Symbol;Acc:33437]	2953|653689	GO:0004364,GO:0005737,GO:0016740	hsa00480,hsa00980
chr22	37640001	37640500	0	21.0243	0	5.85e-05	4.65e-06	ENSG00000128340	37621301	37640488	overlapStart	487	12	RAC2	#N/A	ras-related C3 botulinum toxin substrate 2 (rho family, small GTP binding protein Rac2) [Source:HGNC Symbol;Acc:9802]	9802	GO:0000166,GO:0003924,GO:0005515,GO:0005525,GO:0005622,GO:0005624,GO:0005635,GO:0005737,GO:0006813,GO:0006886,GO:0006913,GO:0006935,GO:0007165,GO:0007264,GO:0008284,GO:0008324,GO:0015031,GO:0030031,GO:0030036		194315194840	Signaling by Rho GTPases,Rho GTPase cycle
chr22	19950001	19950500	0	21.0243	0	5.85e-05	5.79e-08	ENSG00000247447	19951777	19953943	downstream	3942	1277		#N/A
chr8	95653001	95653500	0	21.022	0	5.98e-05	8.62e-10	ENSG00000104413	95653364	95719694	overlapStart	-363	136	ESRP1	#N/A	epithelial splicing regulatory protein 1 [Source:HGNC Symbol;Acc:25966]	54845	GO:0000166,GO:0003676,GO:0003723
chr16	68269001	68269500	0.349989	20.8643	0.00543071	0.000135785	3.5e-08	ENSG00000103067	68259871	68270487	inside	1486	987	ESRP2	#N/A	epithelial splicing regulatory protein 2 [Source:HGNC Symbol;Acc:26152]	26152	GO:0000166,GO:0003676,GO:0003723
chr5	132082501	132083000	0	20.8636	0	6.34e-05	2.57e-07	ENSG00000205089	132083137	132089856	upstream	-636	137	CCNI2	#N/A	cyclin I family, member 2 [Source:HGNC Symbol;Acc:33869]	645121	GO:0000074
chr8	143867501	143868000	0	20.8423	0	6.25e-05	6.99e-06	ENSG00000167656	143866298	143868008	inside	507	8	LY6D	#N/A	lymphocyte antigen 6 complex, locus D [Source:HGNC Symbol;Acc:13348]	8581	GO:0005515,GO:0005624,GO:0007155,GO:0008270,GO:0016020,GO:0048503
chr11	69065501	69066000	0	20.8314	0	5.85e-05	1.54e-08	ENSG00000172927	69061622	69064753	downstream	3879	748	MYEOV	#N/A	myeloma overexpressed (in a subset of t(11;14) positive multiple myelomas) [Source:HGNC Symbol;Acc:7563]	7563
chr7	144052501	144053000	0.721294	20.8193	0.0261525	0.000123891	2.14e-12	ENSG00000050327	144052381	144077725	inside	120	120	ARHGEF5	#N/A	Rho guanine nucleotide exchange factor (GEF) 5 [Source:HGNC Symbol;Acc:13209]	7984	GO:0005085,GO:0005089,GO:0005515,GO:0005525,GO:0005622,GO:0007242,GO:0035023
chr3	69591001	69591500	0	20.7222	0	5.85e-05	4.48e-09	ENSG00000114541	69219141	69591734	inside	733	234	FRMD4B	#N/A	FERM domain containing 4B [Source:HGNC Symbol;Acc:24886]	24886	GO:0005488,GO:0005737,GO:0005856,GO:0008092,GO:0019898
chr22	46005001	46005500	0	20.7009	0	5.43e-05	6.39e-06	ENSG00000238120	46000312	46001501	upstream	-3500	3500	CTA-941F9.9	#N/A
chr16	1546001	1546500	2.68325	20.6656	0.0499489	0.000156566	5.37e-07	ENSG00000100726	1543364	1560458	inside	2637	2637	TELO2	#N/A	TEL2, telomere maintenance 2, homolog (S. cerevisiae) [Source:HGNC Symbol;Acc:29099]	9894	GO:0005515,GO:0005622
chr8	144820501	144821000	0.394587	20.6626	0.0242531	0.000103802	1.08e-10	ENSG00000203499	144816310	144828506	inside	4191	4191	RP11-429J17.6	#N/A
chr12	56727501	56728000	0	20.5967	0	5.94e-05	1.95e-10	ENSG00000135473	56710718	56727825	overlapStart	324	175	PAN2	#N/A	PAN2 poly(A) specific ribonuclease subunit homolog (S. cerevisiae) [Source:HGNC Symbol;Acc:20074]	20074	GO:0000184,GO:0004221,GO:0004527,GO:0004535,GO:0005622,GO:0005634,GO:0005737,GO:0006511,GO:0016787
chr10	134335501	134336000	1.4074	20.5885	0.0321252	0.000127765	1.99e-06	ENSG00000229081	134334331	134335953	overlapStart	452	47	RP11-432J24.6	#N/A
chr10	12763001	12763500	0	20.497	0	6.34e-05	7.29e-06	ENSG00000221331	12767247	12767351	downstream	4350	3747	MIR548Q	#N/A	microRNA 548q [Source:HGNC Symbol;Acc:37312]
chr8	49836001	49836500	0.591881	20.4829	0.0330211	0.000124659	9.99e-07	ENSG00000019549	49830249	49834299	upstream	-1702	1702	SNAI2	#N/A	snail homolog 2 (Drosophila) [Source:HGNC Symbol;Acc:11094]	11094	GO:0000122,GO:0003676,GO:0003677,GO:0005622,GO:0005634,GO:0006350,GO:0006355,GO:0007275,GO:0007499,GO:0007605,GO:0008270,GO:0009314,GO:0046872
chr4	6691001	6691500	0	20.3973	0	5.47e-05	4.2e-10	ENSG00000246526	6689177	6692246	inside	1245	746	RP11-539L10.2	#N/A
chr22	20460001	20460500	0	20.3774	0	5.43e-05	4.68e-06	ENSG00000196622	20455682	20461786	inside	1785	1286	RIMBP3	#N/A	RIMS binding protein 3 [Source:HGNC Symbol;Acc:29344]	85376	GO:0008152,GO:0016491
chr6	74233501	74234000	0.515368	20.3556	0.0386638	0.000109969	6.24e-06	ENSG00000156508	74225473	74233520	overlapStart	19	19	EEF1A1	#N/A	eukaryotic translation elongation factor 1 alpha 1 [Source:HGNC Symbol;Acc:3189]	1915	GO:0000166,GO:0003746,GO:0003924,GO:0005515,GO:0005525,GO:0005737,GO:0005853,GO:0006414		7.27667e+21	Translation,Gene Expression,Eukaryotic Translation Elongation,Peptide chain elongation
chr16	53407501	53408000	0.174994	20.2682	0.00448822	0.000120856	1.25e-08	ENSG00000236139	53399801	53406969	upstream	-532	532		#N/A
chr12	58138001	58138500	0	20.2321	0	6.29e-05	1.8e-07	ENSG00000135452	58138784	58142004	upstream	-783	284	TSPAN31	#N/A	tetraspanin 31 [Source:HGNC Symbol;Acc:10539]	10539	GO:0005624,GO:0005887,GO:0006835,GO:0008284,GO:0016020,GO:0016021,GO:0017153
chrY	5079501	5080000	0	20.2144	0	4.04e-05	1.09e-07	ENSG00000231341	5075256	5076110	upstream	-3391	3391	VDAC1P6	#N/A	voltage-dependent anion channel 1 pseudogene 6 [Source:HGNC Symbol;Acc:37481]
chrY	19303501	19304000	6.10153	20.2144	0.0330256	9.66e-05	4.12e-06	ENSG00000228518	19304706	19305532	upstream	-1205	706	SURF6P1	#N/A	surfeit 6 pseudogene 1 [Source:HGNC Symbol;Acc:37722]
chr6	28834001	28834500	0	20.2025	0	6.16e-05	3.5e-09	ENSG00000225595	28827402	28831127	upstream	-2874	2874	XXbac-BPG308K3.6	#N/A
chr7	143991001	143991500	0	20.1687	0	5.98e-05	7.73e-11	ENSG00000204959	143970526	143991256	overlapStart	255	244	RP4-798C17.5	#N/A		728377|730818	GO:0005085,GO:0005089,GO:0005622,GO:0007242,GO:0035023
chr20	62185001	62185500	0	20.123	0	5.81e-05	1.55e-08	ENSG00000125531	62184373	62188061	inside	628	628	C20orf195	#N/A	chromosome 20 open reading frame 195 [Source:HGNC Symbol;Acc:28764]	79025
chr20	3686501	3687000	0.290199	20.123	0.0144001	8.34e-05	1.34e-06	ENSG00000088827	3667617	3687775	inside	1274	775	SIGLEC1	#N/A	sialic acid binding Ig-like lectin 1, sialoadhesin [Source:HGNC Symbol;Acc:11127]	6614	GO:0005515,GO:0005529,GO:0006954,GO:0007160,GO:0016020,GO:0016021,GO:0016337	hsa04514
chr18	47811501	47812000	0	20.1119	0	6.11e-05	4.04e-06	ENSG00000154832	47808713	47814692	inside	3191	2692	CXXC1	#N/A	CXXC finger protein 1 [Source:HGNC Symbol;Acc:24343]	30827	GO:0003677,GO:0005515,GO:0005634,GO:0006350,GO:0006355,GO:0008270,GO:0016363,GO:0016563,GO:0016607,GO:0045322,GO:0046872
chr11	64681501	64682000	0.440691	20.0599	0.0244029	8.4e-05	6.61e-11	ENSG00000110046	64662018	64684722	inside	3221	2722	ATG2A	#N/A	ATG2 autophagy related 2 homolog A (S. cerevisiae) [Source:HGNC Symbol;Acc:29028]	23130	GO:0006118,GO:0008270,GO:0016491
chr19	12175501	12176000	0	20.0329	0	6.11e-05	3.27e-07	ENSG00000223547	12175528	12192380	overlapStart	-27	27	ZNF844	#N/A	zinc finger protein 844 [Source:HGNC Symbol;Acc:25932]
chr2	110744501	110745000	0	20.0109	0	6.2e-05	2.94e-08	ENSG00000204588	110744640	110753809	overlapStart	-139	139	AC013268.5	#N/A
