# Supplementary material for: Global Analysis of DNA Methylation by Methyl-Capture Sequencing Reveals Epigenetic Control of Cisplatin Resistance in Ovarian Cancer Cell
Source: PLoS One. 2011 Dec 22;6(12):e29450. doi: 10.1371/journal.pone.0029450 (PMC3245283; doi:10.1371/journal.pone.0029450)
Supplement: Table S5 — Gene Ontology enrichment result for genes with hypermethylated promoters in the A2780CP cell line. (XLS) [file pone.0029450.s005.xls]

## Sheet: Sheet1
Table S5. Gene ontology enrichment result for genes with hypermethylated promoter in A2780CP cell line
HYPERLINKED GO CATEGORY	TOTAL GENES	CHANGED GENES	ENRICHMENT	LOG10(p)	CUMULATIVE NUMBER OF CATEGORIES	CUMULATIVE RANDOMS LOWER BOUND	CUMULATIVE RANDOMS MEAN	CUMULATIVE RANDOMS UPPER BOUND	FALSE DISCOVERY RATE
GO:0003677_DNA_binding	541	26	2.76227	-5.7427	1	0	0	0	0
GO:0030528_transcription_regulator_activity	495	24	2.78674	-5.38621	2	0	0	0	0
GO:0043565_sequence-specific_DNA_binding	271	17	3.60554	-5.36225	3	0	0	0	0
GO:0010843_promoter_binding	171	12	4.03344	-4.39331	4	-0.120705	0.02	0.160705	0.005
GO:0003676_nucleic_acid_binding	806	30	2.13932	-4.34942	5	-0.120705	0.02	0.160705	0.004
GO:0000975_regulatory_region_DNA_binding	173	12	3.98681	-4.34362	8	-0.120705	0.02	0.160705	0.0025
GO:0001067_regulatory_region_nucleic_acid_binding	173	12	3.98681	-4.34362	8	-0.120705	0.02	0.160705	0.0025
GO:0044212_transcription_regulatory_region_DNA_binding	173	12	3.98681	-4.34362	8	-0.120705	0.02	0.160705	0.0025
GO:0003702_RNA_polymerase_II_transcription_factor_activity	204	13	3.66272	-4.27869	9	-0.141447	0.03	0.201447	0.003333
GO:0016564_transcription_repressor_activity	226	13	3.30617	-3.82618	10	-0.169043	0.05	0.269043	0.005
GO:0003704_specific_RNA_polymerase_II_transcription_factor_activity	85	7	4.73336	-3.17674	11	-0.288149	0.13	0.548149	0.011818
GO:0048407_platelet-derived_growth_factor_binding	11	3	15.6754	-3.11423	12	-0.286875	0.14	0.566875	0.011667
GO:0016566_specific_transcriptional_repressor_activity	91	7	4.42127	-2.99956	13	-0.308253	0.21	0.728253	0.016154
GO:0015026_coreceptor_activity	12	3	14.3691	-2.99485	14	-0.325159	0.25	0.825159	0.017857
GO:0003714_transcription_corepressor_activity	121	8	3.8001	-2.92343	15	-0.319446	0.26	0.839446	0.017333
GO:0003705_sequence-specific_enhancer_binding_RNA_polymerase_II_transcription_factor_activity	71	6	4.85717	-2.84877	16	-0.334338	0.29	0.914338	0.018125
GO:0000981_sequence-specific_DNA_binding_RNA_polymerase_II_transcription_factor_activity	72	6	4.78971	-2.81715	17	-0.327646	0.3	0.927646	0.017647
GO:0008301_DNA_bending_activity	56	5	5.13183	-2.55449	18	-0.320953	0.58	1.48095	0.032222
GO:0008134_transcription_factor_binding	242	11	2.61257	-2.48663	19	-0.267748	0.9	2.06775	0.047368
GO:0016563_transcription_activator_activity	199	9	2.59944	-2.10608	20	0.13476	2.4	4.66524	0.12
GO:0003690_double-stranded_DNA_binding	105	6	3.28437	-2.00689	21	0.633599	3.29	5.9464	0.156667
GO:0050839_cell_adhesion_molecule_binding	26	3	6.6319	-1.9996	22	0.904793	3.85	6.79521	0.175
GO:0019199_transmembrane_receptor_protein_kinase_activity	52	4	4.42127	-1.90378	23	1.59614	4.97	8.34386	0.216087
GO:0042803_protein_homodimerization_activity	294	11	2.15048	-1.872	24	1.56449	5.06	8.55551	0.210833
GO:0046983_protein_dimerization_activity	378	13	1.9767	-1.84239	25	1.60075	5.19	8.77925	0.2076
GO:0005201_extracellular_matrix_structural_constituent	31	3	5.56224	-1.78923	26	2.17806	6.03	9.88194	0.231923
GO:0004122_cystathionine_beta-synthase_activity	1	1
GO:0004351_glutamate_decarboxylase_activity	1	1
GO:0004788_thiamine_diphosphokinase_activity	1	1
GO:0005276_vesicular_hydrogen:amino_acid_antiporter_activity	1	1
GO:0017057_6-phosphogluconolactonase_activity	1	1
GO:0032027_myosin_light_chain_binding	1	1
GO:0047545_2-hydroxyglutarate_dehydrogenase_activity	1	1
GO:0050379_UDP-glucuronate_5'-epimerase_activity	1	1
GO:0050429_calcium-dependent_phospholipase_C_activity	1	1
GO:0050692_DBD_domain_binding	1	1
GO:0015175_neutral_amino_acid_transmembrane_transporter_activity	13	2	8.84254	-1.68438	27	3.04528	7.45	11.8547	0.275926
GO:0046943_carboxylic_acid_transmembrane_transporter_activity	92	5	3.12372	-1.6601	28	3.15505	7.7	12.2449	0.275
GO:0005342_organic_acid_transmembrane_transporter_activity	94	5	3.05726	-1.62423	29	3.45658	8.18	12.9034	0.282069
GO:0015299_solute:hydrogen_antiporter_activity	14	2	8.21093	-1.62235	30	4.00514	8.79	13.5749	0.293
GO:0046332_SMAD_binding	37	3	4.66026	-1.58425	31	4.20975	9.22	14.2303	0.297419
GO:0045296_cadherin_binding	15	2	7.66354	-1.56512	32	4.79641	10.09	15.3836	0.315312
GO:0004714_transmembrane_receptor_protein_tyrosine_kinase_activity	38	3	4.53762	-1.55397	33	4.89905	10.26	15.621	0.310909
GO:0008324_cation_transmembrane_transporter_activity	256	9	2.02066	-1.46287	34	6.01077	11.8	17.5892	0.347059
GO:0004084_branched-chain-amino-acid_transaminase_activity	2	1
GO:0004800_thyroxine_5'-deiodinase_activity	2	1
GO:0015129_lactate_transmembrane_transporter_activity	2	1
GO:0015137_citrate_transmembrane_transporter_activity	2	1
GO:0015142_tricarboxylic_acid_transmembrane_transporter_activity	2	1
GO:0016167_glial_cell_line-derived_neurotrophic_factor_receptor_activity	2	1
GO:0017081_chloride_channel_regulator_activity	2	1
GO:0034711_inhibin_binding	2	1
GO:0035242_protein-arginine_omega-N_asymmetric_methyltransferase_activity	2	1
GO:0042835_BRE_binding	2	1
GO:0048186_inhibin_beta-A_binding	2	1
GO:0005261_cation_channel_activity	104	5	2.76329	-1.45928	35	6.49205	12.39	18.2879	0.354
GO:0001071_nucleic_acid_binding_transcription_factor_activity	342	11	1.84866	-1.44375	37	6.51594	12.57	18.6241	0.33973
GO:0003700_sequence-specific_DNA_binding_transcription_factor_activity	342	11	1.84866	-1.44375	37	6.51594	12.57	18.6241	0.33973
GO:0043566_structure-specific_DNA_binding	141	6	2.44581	-1.44094	38	6.56927	12.7	18.8307	0.334211
GO:0003712_transcription_cofactor_activity	306	10	1.87832	-1.39083	39	7.31255	13.86	20.4074	0.355385
GO:0000988_protein_binding_transcription_factor_activity	307	10	1.8722	-1.38276	41	7.5195	14.1	20.6805	0.343902
GO:0000989_transcription_factor_binding_transcription_factor_activity	307	10	1.8722	-1.38276	41	7.5195	14.1	20.6805	0.343902
GO:0019838_growth_factor_binding	76	4	3.02508	-1.36574	42	7.91003	14.58	21.25	0.347143
GO:0022891_substrate-specific_transmembrane_transporter_activity	450	13	1.66043	-1.30557	43	8.26576	15.34	22.4142	0.356744
GO:0004844_uracil_DNA_N-glycosylase_activity	3	1
GO:0005010_insulin-like_growth_factor_receptor_activity	3	1
GO:0008469_histone-arginine_N-methyltransferase_activity	3	1
GO:0015643_toxin_binding	3	1
GO:0016941_natriuretic_peptide_receptor_activity	3	1
GO:0017162_aryl_hydrocarbon_receptor_binding	3	1
GO:0035241_protein-arginine_omega-N_monomethyltransferase_activity	3	1
GO:0043559_insulin_binding	3	1
GO:0050693_LBD_domain_binding	3	1
GO:0070097_delta-catenin_binding	3	1
GO:0042802_identical_protein_binding	545	15	1.58192	-1.28739	44	9.01089	16.22	23.4291	0.368636
GO:0042562_hormone_binding	24	2	4.78971	-1.18933	45	10.5558	18.71	26.8642	0.415778
GO:0005007_fibroblast_growth_factor_receptor_activity	4	1
GO:0015333_peptide:hydrogen_symporter_activity	4	1
GO:0016778_diphosphotransferase_activity	4	1
GO:0016857_racemase_and_epimerase_activity__acting_on_carbohydrates_and_derivatives	4	1
GO:0022897_proton-dependent_peptide_secondary_active_transmembrane_transporter_activity	4	1
GO:0015298_solute:cation_antiporter_activity	25	2	4.59812	-1.15796	46	11.4938	19.85	28.2062	0.431522
GO:0022857_transmembrane_transporter_activity	486	13	1.53744	-1.09523	47	13.7456	22.54	31.3344	0.479574
GO:0005218_intracellular_ligand-gated_calcium_channel_activity	5	1	11.4953	-1.07553	57	21.6264	31.65	41.6736	0.555263
GO:0005219_ryanodine-sensitive_calcium-release_channel_activity	5	1	11.4953	-1.07553	57	21.6264	31.65	41.6736	0.555263
GO:0016273_arginine_N-methyltransferase_activity	5	1	11.4953	-1.07553	57	21.6264	31.65	41.6736	0.555263
GO:0016274_protein-arginine_N-methyltransferase_activity	5	1	11.4953	-1.07553	57	21.6264	31.65	41.6736	0.555263
GO:0019534_toxin_transporter_activity	5	1	11.4953	-1.07553	57	21.6264	31.65	41.6736	0.555263
GO:0031994_insulin-like_growth_factor_I_binding	5	1	11.4953	-1.07553	57	21.6264	31.65	41.6736	0.555263
GO:0042043_neurexin_binding	5	1	11.4953	-1.07553	57	21.6264	31.65	41.6736	0.555263
GO:0043548_phosphoinositide_3-kinase_binding	5	1	11.4953	-1.07553	57	21.6264	31.65	41.6736	0.555263
GO:0043560_insulin_receptor_substrate_binding	5	1	11.4953	-1.07553	57	21.6264	31.65	41.6736	0.555263
GO:0070700_BMP_receptor_binding	5	1	11.4953	-1.07553	57	21.6264	31.65	41.6736	0.555263
GO:0015171_amino_acid_transmembrane_transporter_activity	62	3	2.78112	-1.0313	58	23.9098	34.12	44.3302	0.588276
GO:0022892_substrate-specific_transporter_activity	500	13	1.49439	-1.02201	59	24.0697	34.33	44.5903	0.581864
GO:0016247_channel_regulator_activity	30	2	3.83177	-1.02071	60	24.5295	34.85	45.1705	0.580833
GO:0042277_peptide_binding	100	4	2.29906	-1.01605	61	24.5973	34.95	45.3027	0.572951
GO:0000014_single-stranded_DNA_specific_endodeoxyribonuclease_activity	6	1	9.57942	-1.00008	69	31.9781	43.24	54.5019	0.626667
GO:0003709_RNA_polymerase_III_transcription_factor_activity	6	1	9.57942	-1.00008	69	31.9781	43.24	54.5019	0.626667
GO:0004016_adenylate_cyclase_activity	6	1	9.57942	-1.00008	69	31.9781	43.24	54.5019	0.626667
GO:0005520_insulin-like_growth_factor_binding	6	1	9.57942	-1.00008	69	31.9781	43.24	54.5019	0.626667
GO:0008494_translation_activator_activity	6	1	9.57942	-1.00008	69	31.9781	43.24	54.5019	0.626667
GO:0016018_cyclosporin_A_binding	6	1	9.57942	-1.00008	69	31.9781	43.24	54.5019	0.626667
GO:0045294_alpha-catenin_binding	6	1	9.57942	-1.00008	69	31.9781	43.24	54.5019	0.626667
GO:0070696_transmembrane_receptor_protein_serine_threonine_kinase_binding	6	1	9.57942	-1.00008	69	31.9781	43.24	54.5019	0.626667
GO:0005216_ion_channel_activity	143	5	2.00967	-0.984024	70	33.1313	44.49	55.8487	0.635571
GO:0005044_scavenger_receptor_activity	7	1	8.21093	-0.936848	81	39.8981	52.53	65.1619	0.648519
GO:0015278_calcium-release_channel_activity	7	1	8.21093	-0.936848	81	39.8981	52.53	65.1619	0.648519
GO:0015295_solute:hydrogen_symporter_activity	7	1	8.21093	-0.936848	81	39.8981	52.53	65.1619	0.648519
GO:0016854_racemase_and_epimerase_activity	7	1	8.21093	-0.936848	81	39.8981	52.53	65.1619	0.648519
GO:0017002_activin_receptor_activity	7	1	8.21093	-0.936848	81	39.8981	52.53	65.1619	0.648519
GO:0017022_myosin_binding	7	1	8.21093	-0.936848	81	39.8981	52.53	65.1619	0.648519
GO:0017046_peptide_hormone_binding	7	1	8.21093	-0.936848	81	39.8981	52.53	65.1619	0.648519
GO:0031490_chromatin_DNA_binding	7	1	8.21093	-0.936848	81	39.8981	52.53	65.1619	0.648519
GO:0033612_receptor_serine_threonine_kinase_binding	7	1	8.21093	-0.936848	81	39.8981	52.53	65.1619	0.648519
GO:0043425_bHLH_transcription_factor_binding	7	1	8.21093	-0.936848	81	39.8981	52.53	65.1619	0.648519
GO:0090079_translation_regulator_activity__nucleic_acid_binding	7	1	8.21093	-0.936848	81	39.8981	52.53	65.1619	0.648519
GO:0022838_substrate-specific_channel_activity	150	5	1.91588	-0.91921	82	40.5945	53.4	66.2055	0.65122
GO:0016829_lyase_activity	70	3	2.46328	-0.913023	83	40.7912	53.61	66.4288	0.645904
GO:0015075_ion_transmembrane_transporter_activity	331	9	1.5628	-0.910819	84	40.8155	53.7	66.5845	0.639286
GO:0004889_nicotinic_acetylcholine-activated_cation-selective_channel_activity	8	1	7.18456	-0.882561	91	49.3591	63.25	77.1409	0.695055
GO:0009975_cyclase_activity	8	1	7.18456	-0.882561	91	49.3591	63.25	77.1409	0.695055
GO:0016849_phosphorus-oxygen_lyase_activity	8	1	7.18456	-0.882561	91	49.3591	63.25	77.1409	0.695055
GO:0016922_ligand-dependent_nuclear_receptor_binding	8	1	7.18456	-0.882561	91	49.3591	63.25	77.1409	0.695055
GO:0033613_activating_transcription_factor_binding	8	1	7.18456	-0.882561	91	49.3591	63.25	77.1409	0.695055
GO:0070410_co-SMAD_binding	8	1	7.18456	-0.882561	91	49.3591	63.25	77.1409	0.695055
GO:0070742_C2H2_zinc_finger_domain_binding	8	1	7.18456	-0.882561	91	49.3591	63.25	77.1409	0.695055
GO:0005215_transporter_activity	588	14	1.36849	-0.844046	92	50.6224	64.81	78.9976	0.704457
GO:0004861_cyclin-dependent_protein_kinase_inhibitor_activity	9	1	6.38628	-0.835103	103	56.3889	71.23	86.0711	0.691553
GO:0005217_intracellular_ligand-gated_ion_channel_activity	9	1	6.38628	-0.835103	103	56.3889	71.23	86.0711	0.691553
GO:0005251_delayed_rectifier_potassium_channel_activity	9	1	6.38628	-0.835103	103	56.3889	71.23	86.0711	0.691553
GO:0005451_monovalent_cation:hydrogen_antiporter_activity	9	1	6.38628	-0.835103	103	56.3889	71.23	86.0711	0.691553
GO:0015079_potassium_ion_transmembrane_transporter_activity	9	1	6.38628	-0.835103	103	56.3889	71.23	86.0711	0.691553
GO:0015197_peptide_transporter_activity	9	1	6.38628	-0.835103	103	56.3889	71.23	86.0711	0.691553
GO:0015385_sodium:hydrogen_antiporter_activity	9	1	6.38628	-0.835103	103	56.3889	71.23	86.0711	0.691553
GO:0030170_pyridoxal_phosphate_binding	9	1	6.38628	-0.835103	103	56.3889	71.23	86.0711	0.691553
GO:0042605_peptide_antigen_binding	9	1	6.38628	-0.835103	103	56.3889	71.23	86.0711	0.691553
GO:0051879_Hsp90_protein_binding	9	1	6.38628	-0.835103	103	56.3889	71.23	86.0711	0.691553
GO:0070279_vitamin_B6_binding	9	1	6.38628	-0.835103	103	56.3889	71.23	86.0711	0.691553
GO:0015297_antiporter_activity	39	2	2.94751	-0.832319	105	56.793	71.64	86.487	0.682286
GO:0015300_solute:solute_antiporter_activity	39	2	2.94751	-0.832319	105	56.793	71.64	86.487	0.682286
GO:0015267_channel_activity	161	5	1.78499	-0.826691	106	56.8915	71.75	86.6085	0.676887
GO:0005275_amine_transmembrane_transporter_activity	77	3	2.23935	-0.82385	107	56.9698	71.86	86.7502	0.671589
GO:0022803_passive_transmembrane_transporter_activity	162	5	1.77397	-0.818798	108	57.1263	72.01	86.8937	0.666759
GO:0005267_potassium_channel_activity	40	2	2.87383	-0.814777	109	58.161	73.49	88.819	0.67422
GO:0005072_transforming_growth_factor_beta_receptor__cytoplasmic_mediator_activity	10	1	5.74765	-0.793029	118	63.4154	79.69	95.9646	0.675339
GO:0005109_frizzled_binding	10	1	5.74765	-0.793029	118	63.4154	79.69	95.9646	0.675339
GO:0008656_caspase_activator_activity	10	1	5.74765	-0.793029	118	63.4154	79.69	95.9646	0.675339
GO:0015101_organic_cation_transmembrane_transporter_activity	10	1	5.74765	-0.793029	118	63.4154	79.69	95.9646	0.675339
GO:0016505_apoptotic_protease_activator_activity	10	1	5.74765	-0.793029	118	63.4154	79.69	95.9646	0.675339
GO:0016538_cyclin-dependent_protein_kinase_regulator_activity	10	1	5.74765	-0.793029	118	63.4154	79.69	95.9646	0.675339
GO:0016594_glycine_binding	10	1	5.74765	-0.793029	118	63.4154	79.69	95.9646	0.675339
GO:0045295_gamma-catenin_binding	10	1	5.74765	-0.793029	118	63.4154	79.69	95.9646	0.675339
GO:0048185_activin_binding	10	1	5.74765	-0.793029	118	63.4154	79.69	95.9646	0.675339
GO:0004713_protein_tyrosine_kinase_activity	80	3	2.15537	-0.789066	119	63.6729	80.11	96.5471	0.673193
GO:0015276_ligand-gated_ion_channel_activity	43	2	2.67333	-0.765341	121	64.7621	81.6	98.4379	0.67438
GO:0022834_ligand-gated_channel_activity	43	2	2.67333	-0.765341	121	64.7621	81.6	98.4379	0.67438
GO:0004364_glutathione_transferase_activity	11	1	5.22514	-0.75531	123	69.0059	86.74	104.474	0.705203
GO:0019104_DNA_N-glycosylase_activity	11	1	5.22514	-0.75531	123	69.0059	86.74	104.474	0.705203
GO:0004872_receptor_activity	512	12	1.34711	-0.744427	124	69.8828	87.73	105.577	0.7075
GO:0005024_transforming_growth_factor_beta_receptor_activity	12	1	4.78971	-0.721183	126	76.2185	94.4	112.581	0.749206
GO:0005158_insulin_receptor_binding	12	1	4.78971	-0.721183	126	76.2185	94.4	112.581	0.749206
GO:0022836_gated_channel_activity	88	3	1.95943	-0.704897	127	77.0504	95.33	113.61	0.75063
GO:0008329_pattern_recognition_receptor_activity	13	1	4.42127	-0.690073	131	81.2069	99.86	118.513	0.76229
GO:0015464_acetylcholine_receptor_activity	13	1	4.42127	-0.690073	131	81.2069	99.86	118.513	0.76229
GO:0016799_hydrolase_activity__hydrolyzing_N-glycosyl_compounds	13	1	4.42127	-0.690073	131	81.2069	99.86	118.513	0.76229
GO:0030291_protein_serine_threonine_kinase_inhibitor_activity	13	1	4.42127	-0.690073	131	81.2069	99.86	118.513	0.76229
GO:0004725_protein_tyrosine_phosphatase_activity	49	2	2.34598	-0.678731	132	83.0823	102	120.918	0.772727
GO:0004888_transmembrane_receptor_activity	379	9	1.36488	-0.669128	133	83.7543	102.72	121.686	0.772331
GO:0000030_mannosyltransferase_activity	14	1	4.10546	-0.661529	139	88.3887	107.79	127.191	0.775468
GO:0001540_beta-amyloid_binding	14	1	4.10546	-0.661529	139	88.3887	107.79	127.191	0.775468
GO:0004675_transmembrane_receptor_protein_serine_threonine_kinase_activity	14	1	4.10546	-0.661529	139	88.3887	107.79	127.191	0.775468
GO:0005184_neuropeptide_hormone_activity	14	1	4.10546	-0.661529	139	88.3887	107.79	127.191	0.775468
GO:0016836_hydro-lyase_activity	14	1	4.10546	-0.661529	139	88.3887	107.79	127.191	0.775468
GO:0042166_acetylcholine_binding	14	1	4.10546	-0.661529	139	88.3887	107.79	127.191	0.775468
GO:0005001_transmembrane_receptor_protein_tyrosine_phosphatase_activity	15	1	3.83177	-0.635196	148	94.6887	115.03	135.371	0.77723
GO:0005230_extracellular_ligand-gated_ion_channel_activity	15	1	3.83177	-0.635196	148	94.6887	115.03	135.371	0.77723
GO:0005231_excitatory_extracellular_ligand-gated_ion_channel_activity	15	1	3.83177	-0.635196	148	94.6887	115.03	135.371	0.77723
GO:0008483_transaminase_activity	15	1	3.83177	-0.635196	148	94.6887	115.03	135.371	0.77723
GO:0015459_potassium_channel_regulator_activity	15	1	3.83177	-0.635196	148	94.6887	115.03	135.371	0.77723
GO:0016504_peptidase_activator_activity	15	1	3.83177	-0.635196	148	94.6887	115.03	135.371	0.77723
GO:0019198_transmembrane_receptor_protein_phosphatase_activity	15	1	3.83177	-0.635196	148	94.6887	115.03	135.371	0.77723
GO:0042056_chemoattractant_activity	15	1	3.83177	-0.635196	148	94.6887	115.03	135.371	0.77723
GO:0045182_translation_regulator_activity	15	1	3.83177	-0.635196	148	94.6887	115.03	135.371	0.77723
GO:0008375_acetylglucosaminyltransferase_activity	16	1	3.59228	-0.610786	149	99.6297	120.48	141.33	0.808591
GO:0005488_binding	6607	119	1.03522	-0.610358	150	99.7291	120.56	141.391	0.803733
GO:0004520_endodeoxyribonuclease_activity	17	1	3.38097	-0.588066	155	105.636	127.23	148.824	0.820839
GO:0016769_transferase_activity__transferring_nitrogenous_groups	17	1	3.38097	-0.588066	155	105.636	127.23	148.824	0.820839
GO:0016831_carboxy-lyase_activity	17	1	3.38097	-0.588066	155	105.636	127.23	148.824	0.820839
GO:0030169_low-density_lipoprotein_binding	17	1	3.38097	-0.588066	155	105.636	127.23	148.824	0.820839
GO:0051219_phosphoprotein_binding	17	1	3.38097	-0.588066	155	105.636	127.23	148.824	0.820839
GO:0003924_GTPase_activity	103	3	1.67407	-0.574503	156	106.349	127.98	149.611	0.820385
GO:0019842_vitamin_binding	18	1	3.19314	-0.56684	158	109.449	131.36	153.271	0.831392
GO:0051119_sugar_transmembrane_transporter_activity	18	1	3.19314	-0.56684	158	109.449	131.36	153.271	0.831392
GO:0022804_active_transmembrane_transporter_activity	203	5	1.41568	-0.554909	159	110.371	132.47	154.569	0.833145
GO:0031625_ubiquitin_protein_ligase_binding	60	2	1.91588	-0.551983	160	111.201	133.45	155.699	0.834062
GO:0019003_GDP_binding	19	1	3.02508	-0.546946	161	113.875	136.12	158.365	0.845466
GO:0005525_GTP_binding	61	2	1.88448	-0.542079	162	114.865	137.43	159.994	0.848333
GO:0015291_secondary_active_transmembrane_transporter_activity	108	3	1.59657	-0.537477	163	115.063	137.62	160.177	0.844294
GO:0071813_lipoprotein_particle_binding	20	1	2.87383	-0.528247	165	117.109	140.02	162.931	0.848606
GO:0071814_protein-lipid_complex_binding	20	1	2.87383	-0.528247	165	117.109	140.02	162.931	0.848606
GO:0019001_guanyl_nucleotide_binding	63	2	1.82465	-0.522951	168	118.184	141.2	164.216	0.840476
GO:0032561_guanyl_ribonucleotide_binding	63	2	1.82465	-0.522951	168	118.184	141.2	164.216	0.840476
GO:0043176_amine_binding	63	2	1.82465	-0.522951	168	118.184	141.2	164.216	0.840476
GO:0008028_monocarboxylic_acid_transmembrane_transporter_activity	21	1	2.73698	-0.510623	171	121.909	145.31	168.712	0.849766
GO:0015491_cation:cation_antiporter_activity	21	1	2.73698	-0.510623	171	121.909	145.31	168.712	0.849766
GO:0035064_methylated_histone_residue_binding	21	1	2.73698	-0.510623	171	121.909	145.31	168.712	0.849766
GO:0032403_protein_complex_binding	114	3	1.51254	-0.496587	172	122.872	146.42	169.968	0.851279
GO:0004629_phospholipase_C_activity	22	1	2.61257	-0.493975	176	125.191	148.85	172.509	0.845739
GO:0005249_voltage-gated_potassium_channel_activity	22	1	2.61257	-0.493975	176	125.191	148.85	172.509	0.845739
GO:0005518_collagen_binding	22	1	2.61257	-0.493975	176	125.191	148.85	172.509	0.845739
GO:0042054_histone_methyltransferase_activity	22	1	2.61257	-0.493975	176	125.191	148.85	172.509	0.845739
GO:0015078_hydrogen_ion_transmembrane_transporter_activity	23	1	2.49898	-0.478214	177	127.196	151.01	174.824	0.853164
GO:0016835_carbon-oxygen_lyase_activity	24	1	2.39486	-0.463264	178	130.705	154.4	178.095	0.867416
GO:0003682_chromatin_binding	71	2	1.61906	-0.454504	179	132.948	156.59	180.232	0.874804
GO:0003684_damaged_DNA_binding	25	1	2.29906	-0.449058	185	136.411	160.71	185.009	0.868703
GO:0008170_N-methyltransferase_activity	25	1	2.29906	-0.449058	185	136.411	160.71	185.009	0.868703
GO:0016597_amino_acid_binding	25	1	2.29906	-0.449058	185	136.411	160.71	185.009	0.868703
GO:0016765_transferase_activity__transferring_alkyl_or_aryl_(other_than_methyl)_groups	25	1	2.29906	-0.449058	185	136.411	160.71	185.009	0.868703
GO:0031072_heat_shock_protein_binding	25	1	2.29906	-0.449058	185	136.411	160.71	185.009	0.868703
GO:0043028_caspase_regulator_activity	25	1	2.29906	-0.449058	185	136.411	160.71	185.009	0.868703
GO:0003823_antigen_binding	26	1	2.21063	-0.435537	190	141.845	166.21	190.575	0.874789
GO:0004536_deoxyribonuclease_activity	26	1	2.21063	-0.435537	190	141.845	166.21	190.575	0.874789
GO:0004860_protein_kinase_inhibitor_activity	26	1	2.21063	-0.435537	190	141.845	166.21	190.575	0.874789
GO:0015144_carbohydrate_transmembrane_transporter_activity	26	1	2.21063	-0.435537	190	141.845	166.21	190.575	0.874789
GO:0016830_carbon-carbon_lyase_activity	26	1	2.21063	-0.435537	190	141.845	166.21	190.575	0.874789
GO:0005515_protein_binding	6014	107	1.02261	-0.429463	191	142.324	166.74	191.156	0.872984
GO:0016251_general_RNA_polymerase_II_transcription_factor_activity	27	1	2.12876	-0.422649	193	145.099	169.65	194.201	0.879016
GO:0020037_heme_binding	27	1	2.12876	-0.422649	193	145.099	169.65	194.201	0.879016
GO:0004197_cysteine-type_endopeptidase_activity	28	1	2.05273	-0.410345	197	149.034	173.84	198.646	0.882437
GO:0019210_kinase_inhibitor_activity	28	1	2.05273	-0.410345	197	149.034	173.84	198.646	0.882437
GO:0030165_PDZ_domain_binding	28	1	2.05273	-0.410345	197	149.034	173.84	198.646	0.882437
GO:0046906_tetrapyrrole_binding	28	1	2.05273	-0.410345	197	149.034	173.84	198.646	0.882437
GO:0061134_peptidase_regulator_activity	78	2	1.47376	-0.403514	198	149.298	174.22	199.142	0.879899
GO:0004871_signal_transducer_activity	681	13	1.0972	-0.39185	200	151.219	176.27	201.321	0.88135
GO:0060089_molecular_transducer_activity	681	13	1.0972	-0.39185	200	151.219	176.27	201.321	0.88135
GO:0001664_G-protein-coupled_receptor_binding	80	2	1.43691	-0.390235	202	151.83	177.03	202.23	0.876386
GO:0015077_monovalent_inorganic_cation_transmembrane_transporter_activity	80	2	1.43691	-0.390235	202	151.83	177.03	202.23	0.876386
GO:0030594_neurotransmitter_receptor_activity	30	1	1.91588	-0.387332	203	153.468	179.05	204.632	0.88202
GO:0019955_cytokine_binding	82	2	1.40187	-0.377474	204	154.419	179.94	205.461	0.882059
GO:0008276_protein_methyltransferase_activity	31	1	1.85408	-0.37655	207	157.917	183.37	208.823	0.885845
GO:0019903_protein_phosphatase_binding	31	1	1.85408	-0.37655	207	157.917	183.37	208.823	0.885845
GO:0042165_neurotransmitter_binding	31	1	1.85408	-0.37655	207	157.917	183.37	208.823	0.885845
GO:0003774_motor_activity	32	1	1.79614	-0.36621	209	161.25	186.86	212.47	0.894067
GO:0004519_endonuclease_activity	32	1	1.79614	-0.36621	209	161.25	186.86	212.47	0.894067
GO:0004721_phosphoprotein_phosphatase_activity	85	2	1.35239	-0.359246	210	162.059	187.65	213.241	0.893571
GO:0005198_structural_molecule_activity	196	4	1.17299	-0.351025	211	164.109	189.59	215.071	0.898531
GO:0005262_calcium_channel_activity	35	1	1.64219	-0.337573	214	168.249	193.97	219.691	0.906402
GO:0019902_phosphatase_binding	35	1	1.64219	-0.337573	214	168.249	193.97	219.691	0.906402
GO:0043130_ubiquitin_binding	35	1	1.64219	-0.337573	214	168.249	193.97	219.691	0.906402
GO:0004091_carboxylesterase_activity	36	1	1.59657	-0.328744	219	172.515	198.51	224.505	0.906438
GO:0004896_cytokine_receptor_activity	36	1	1.59657	-0.328744	219	172.515	198.51	224.505	0.906438
GO:0005179_hormone_activity	36	1	1.59657	-0.328744	219	172.515	198.51	224.505	0.906438
GO:0032182_small_conjugating_protein_binding	36	1	1.59657	-0.328744	219	172.515	198.51	224.505	0.906438
GO:0051082_unfolded_protein_binding	36	1	1.59657	-0.328744	219	172.515	198.51	224.505	0.906438
GO:0042826_histone_deacetylase_binding	38	1	1.51254	-0.312043	220	176.725	202.89	229.055	0.922227
GO:0022843_voltage-gated_cation_channel_activity	39	1	1.47376	-0.304136	221	178.432	204.99	231.548	0.927557
GO:0016758_transferase_activity__transferring_hexosyl_groups	96	2	1.19743	-0.300617	222	179.135	205.81	232.485	0.927072
GO:0005509_calcium_ion_binding	97	2	1.18508	-0.295854	223	183.993	210.29	236.587	0.943004
GO:0019900_kinase_binding	155	3	1.11245	-0.293611	224	184.611	210.85	237.089	0.941295
GO:0008013_beta-catenin_binding	41	1	1.40187	-0.289132	226	186.821	213.01	239.199	0.942522
GO:0008144_drug_binding	41	1	1.40187	-0.289132	226	186.821	213.01	239.199	0.942522
GO:0008270_zinc_ion_binding	99	2	1.16114	-0.28658	227	187.123	213.32	239.517	0.939736
GO:0005125_cytokine_activity	42	1	1.36849	-0.282009	229	188.711	214.94	241.169	0.938603
GO:0008757_S-adenosylmethionine-dependent_methyltransferase_activity	42	1	1.36849	-0.282009	229	188.711	214.94	241.169	0.938603
GO:0005102_receptor_binding	566	10	1.01549	-0.277825	230	189.223	215.53	241.837	0.937087
GO:0004620_phospholipase_activity	43	1	1.33666	-0.275122	231	191.442	217.83	244.218	0.942987
GO:0005178_integrin_binding	44	1	1.30628	-0.268458	233	194.548	220.92	247.292	0.948155
GO:0016798_hydrolase_activity__acting_on_glycosyl_bonds	44	1	1.30628	-0.268458	233	194.548	220.92	247.292	0.948155
GO:0005244_voltage-gated_ion_channel_activity	45	1	1.27726	-0.262009	235	195.964	222.37	248.776	0.946255
GO:0022832_voltage-gated_channel_activity	45	1	1.27726	-0.262009	235	195.964	222.37	248.776	0.946255
GO:0019904_protein_domain_specific_binding	225	4	1.02181	-0.256736	236	197.283	223.63	249.977	0.947585
GO:0016853_isomerase_activity	49	1	1.17299	-0.238162	238	204.175	230.75	257.325	0.969538
GO:0019887_protein_kinase_regulator_activity	49	1	1.17299	-0.238162	238	204.175	230.75	257.325	0.969538
GO:0001653_peptide_receptor_activity	50	1	1.14953	-0.232646	239	206.145	232.78	259.415	0.973975
GO:0042578_phosphoric_ester_hydrolase_activity	175	3	0.985312	-0.228309	240	206.887	233.53	260.173	0.973042
GO:0008081_phosphoric_diester_hydrolase_activity	51	1	1.12699	-0.227293	241	207.689	234.44	261.191	0.97278
GO:0005506_iron_ion_binding	52	1	1.10532	-0.222097	242	210.002	236.74	263.478	0.978264
GO:0046914_transition_metal_ion_binding	178	3	0.968705	-0.219873	243	210.268	237.1	263.932	0.97572
GO:0016298_lipase_activity	53	1	1.08446	-0.217051	244	211.305	238.33	265.355	0.976762
GO:0019899_enzyme_binding	485	8	0.948066	-0.212181	245	212.088	239	265.912	0.97551
GO:0008194_UDP-glycosyltransferase_activity	54	1	1.06438	-0.21215	247	213.686	240.54	267.394	0.973846
GO:0009055_electron_carrier_activity	54	1	1.06438	-0.21215	247	213.686	240.54	267.394	0.973846
GO:0016791_phosphatase_activity	123	2	0.934577	-0.197128	249	218.184	244.7	271.216	0.982731
GO:0022890_inorganic_cation_transmembrane_transporter_activity	123	2	0.934577	-0.197128	249	218.184	244.7	271.216	0.982731
GO:0019207_kinase_regulator_activity	58	1	0.990974	-0.193876	250	218.887	245.33	271.773	0.98132
GO:0005057_receptor_signaling_protein_activity	59	1	0.974178	-0.189616	251	220.183	246.67	273.157	0.982749
GO:0008168_methyltransferase_activity	60	1	0.957942	-0.185471	254	223.494	250.14	276.786	0.984803
GO:0015293_symporter_activity	60	1	0.957942	-0.185471	254	223.494	250.14	276.786	0.984803
GO:0015294_solute:cation_symporter_activity	60	1	0.957942	-0.185471	254	223.494	250.14	276.786	0.984803
GO:0004866_endopeptidase_inhibitor_activity	61	1	0.942238	-0.181436	256	225.208	251.97	278.732	0.984258
GO:0048037_cofactor_binding	61	1	0.942238	-0.181436	256	225.208	251.97	278.732	0.984258
GO:0046982_protein_heterodimerization_activity	130	2	0.884254	-0.177109	257	226.808	253.63	280.452	0.986887
GO:0030414_peptidase_inhibitor_activity	63	1	0.912326	-0.173681	258	229.214	256.15	283.086	0.992829
GO:0008234_cysteine-type_peptidase_activity	64	1	0.89807	-0.169954	260	231.187	258.01	284.833	0.992346
GO:0061135_endopeptidase_regulator_activity	64	1	0.89807	-0.169954	260	231.187	258.01	284.833	0.992346
GO:0016757_transferase_activity__transferring_glycosyl_groups	133	2	0.864308	-0.169198	261	231.493	258.25	285.007	0.989464
GO:0019901_protein_kinase_binding	134	2	0.857858	-0.166645	262	232.386	259.13	285.874	0.989046
GO:0042393_histone_binding	65	1	0.884254	-0.166323	263	232.704	259.52	286.336	0.986768
GO:0016788_hydrolase_activity__acting_on_ester_bonds	329	5	0.873503	-0.165293	264	232.875	259.69	286.505	0.983674
GO:0031406_carboxylic_acid_binding	66	1	0.870856	-0.162785	266	233.518	260.37	287.222	0.978835
GO:0047485_protein_N-terminus_binding	66	1	0.870856	-0.162785	266	233.518	260.37	287.222	0.978835
GO:0016741_transferase_activity__transferring_one-carbon_groups	67	1	0.857858	-0.159336	267	234.209	261.1	287.991	0.977903
GO:0004518_nuclease_activity	68	1	0.845243	-0.155973	268	234.769	261.63	288.491	0.976231
GO:0016614_oxidoreductase_activity__acting_on_CH-OH_group_of_donors	69	1	0.832993	-0.152695	269	235.446	262.37	289.294	0.975353
GO:0008237_metallopeptidase_activity	73	1	0.787349	-0.140365	270	240.038	267	293.962	0.988889
GO:0046872_metal_ion_binding	346	5	0.830585	-0.139381	271	240.294	267.18	294.066	0.985904
GO:0004857_enzyme_inhibitor_activity	146	2	0.787349	-0.138953	272	240.501	267.34	294.179	0.982868
GO:0004842_ubiquitin-protein_ligase_activity	150	2	0.766353	-0.130819	273	243.237	269.95	296.663	0.988828
GO:0043169_cation_binding	353	5	0.814115	-0.129842	274	243.537	270.2	296.863	0.986131
GO:0043167_ion_binding	357	5	0.804993	-0.124665	275	245.194	271.7	298.206	0.988
GO:0019787_small_conjugating_protein_ligase_activity	162	2	0.709587	-0.109223	276	252.328	278.65	304.972	1.0096
GO:0032553_ribonucleotide_binding	237	3	0.727551	-0.104545	278	253.139	279.46	305.781	1.00525
GO:0032555_purine_ribonucleotide_binding	237	3	0.727551	-0.104545	278	253.139	279.46	305.781	1.00525
GO:0017111_nucleoside-triphosphatase_activity	307	4	0.74888	-0.103849	279	253.618	279.98	306.342	1.00351
GO:0004672_protein_kinase_activity	375	5	0.766353	-0.103631	280	253.715	280.07	306.425	1.00025
GO:0003779_actin_binding	90	1	0.638628	-0.099272	281	255.131	281.55	307.969	1.00196
GO:0046873_metal_ion_transmembrane_transporter_activity	94	1	0.611452	-0.091697	282	259.72	285.84	311.96	1.01362
GO:0016881_acid-amino_acid_ligase_activity	175	2	0.656874	-0.08988	283	260.379	286.6	312.821	1.01272
GO:0017076_purine_nucleotide_binding	253	3	0.68154	-0.085234	284	261.677	287.9	314.123	1.01373
GO:0016462_pyrophosphatase_activity	325	4	0.707403	-0.084591	287	261.999	288.17	314.341	1.00408
GO:0016817_hydrolase_activity__acting_on_acid_anhydrides	325	4	0.707403	-0.084591	287	261.999	288.17	314.341	1.00408
GO:0016818_hydrolase_activity__acting_on_acid_anhydrides__in_phosphorus-containing_anhydrides	325	4	0.707403	-0.084591	287	261.999	288.17	314.341	1.00408
GO:0004175_endopeptidase_activity	107	1	0.537164	-0.071141	288	266.604	292.38	318.156	1.01521
GO:0016879_ligase_activity__forming_carbon-nitrogen_bonds	193	2	0.595612	-0.068635	289	267.417	293.3	319.183	1.01488
GO:0016773_phosphotransferase_activity__alcohol_group_as_acceptor	428	5	0.671455	-0.059119	290	270.351	296.05	321.749	1.02086
GO:0003723_RNA_binding	284	3	0.607146	-0.057099	291	271.03	296.67	322.31	1.01948
GO:0000166_nucleotide_binding	288	3	0.598714	-0.054194	292	271.684	297.34	322.996	1.01829
GO:0016772_transferase_activity__transferring_phosphorus-containing_groups	514	6	0.670932	-0.050432	293	272.341	298.01	323.679	1.0171
GO:0001883_purine_nucleoside_binding	215	2	0.534665	-0.049329	294	272.924	298.52	324.116	1.01537
GO:0001882_nucleoside_binding	218	2	0.527307	-0.047152	295	273.25	298.84	324.43	1.01302
GO:0008047_enzyme_activator_activity	219	2	0.5249	-0.046447	296	273.558	299.14	324.722	1.01061
GO:0005096_GTPase_activator_activity	130	1	0.442127	-0.04592	297	273.996	299.57	325.144	1.00865
GO:0070011_peptidase_activity__acting_on_L-amino_acid_peptides	228	2	0.50418	-0.040553	298	276.436	301.59	326.744	1.01205
GO:0016301_kinase_activity	468	5	0.614065	-0.038016	299	276.855	301.92	326.985	1.00977
GO:0008233_peptidase_activity	233	2	0.493361	-0.037603	300	276.973	302.03	327.087	1.00677
GO:0016787_hydrolase_activity	963	12	0.716218	-0.035804	301	277.608	302.6	327.592	1.00532
GO:0016740_transferase_activity	901	11	0.701711	-0.034166	302	278.385	303.12	327.855	1.00371
GO:0004930_G-protein_coupled_receptor_activity	148	1	0.388355	-0.032815	303	279.334	304.05	328.766	1.00347
GO:0016874_ligase_activity	246	2	0.467289	-0.030881	304	280.369	305.18	329.991	1.00388
GO:0005524_ATP_binding	171	1	0.33612	-0.021468	305	283.212	307.54	331.868	1.00833
GO:0003713_transcription_coactivator_activity	178	1	0.322902	-0.018881	306	284.63	308.76	332.89	1.00902
GO:0032559_adenyl_ribonucleotide_binding	180	1	0.319314	-0.018202	307	285.029	309.12	333.211	1.00691
GO:0030554_adenyl_nucleotide_binding	196	1	0.293248	-0.013587	308	286.593	310.44	334.287	1.00792
GO:0030234_enzyme_regulator_activity	476	4	0.482996	-0.013441	309	286.65	310.47	334.29	1.00476
GO:0004674_protein_serine_threonine_kinase_activity	208	1	0.276329	-0.010917	310	287.665	311.25	334.835	1.00403
GO:0016491_oxidoreductase_activity	327	2	0.351538	-0.008852	311	288.623	311.86	335.097	1.00276
GO:0008092_cytoskeletal_protein_binding	224	1	0.256592	-0.008158	312	288.857	312.08	335.303	1.00026
GO:0030695_GTPase_regulator_activity	230	1	0.249898	-0.007314	313	289.342	312.49	335.638	0.998371
GO:0060589_nucleoside-triphosphatase_regulator_activity	235	1	0.244581	-0.006678	314	289.6	312.66	335.72	0.995732
GO:0003824_catalytic_activity	2508	30	0.687518	-0.001745	315	291.217	313.86	336.503	0.996381
GO:0001972_retinoic_acid_binding	17	0	0	0	327	305.068	326.91	348.752	0.999725
GO:0004004_ATP-dependent_RNA_helicase_activity	17	0	0	0	327	305.068	326.91	348.752	0.999725
GO:0004180_carboxypeptidase_activity	17	0	0	0	327	305.068	326.91	348.752	0.999725
GO:0004869_cysteine-type_endopeptidase_inhibitor_activity	17	0	0	0	327	305.068	326.91	348.752	0.999725
GO:0008235_metalloexopeptidase_activity	17	0	0	0	327	305.068	326.91	348.752	0.999725
GO:0015662_ATPase_activity__coupled_to_transmembrane_movement_of_ions__phosphorylative_mechanism	17	0	0	0	327	305.068	326.91	348.752	0.999725
GO:0016814_hydrolase_activity__acting_on_carbon-nitrogen_(but_not_peptide)_bonds__in_cyclic_amidines	17	0	0	0	327	305.068	326.91	348.752	0.999725
GO:0016877_ligase_activity__forming_carbon-sulfur_bonds	17	0	0	0	327	305.068	326.91	348.752	0.999725
GO:0030295_protein_kinase_activator_activity	17	0	0	0	327	305.068	326.91	348.752	0.999725
GO:0030331_estrogen_receptor_binding	17	0	0	0	327	305.068	326.91	348.752	0.999725
GO:0043531_ADP_binding	17	0	0	0	327	305.068	326.91	348.752	0.999725
GO:0051213_dioxygenase_activity	17	0	0	0	327	305.068	326.91	348.752	0.999725
GO:0002020_protease_binding	27	0	0	0	332	309.568	331.16	352.752	0.99747
GO:0004221_ubiquitin_thiolesterase_activity	27	0	0	0	332	309.568	331.16	352.752	0.99747
GO:0005516_calmodulin_binding	27	0	0	0	332	309.568	331.16	352.752	0.99747
GO:0015103_inorganic_anion_transmembrane_transporter_activity	27	0	0	0	332	309.568	331.16	352.752	0.99747
GO:0015179_L-amino_acid_transmembrane_transporter_activity	27	0	0	0	332	309.568	331.16	352.752	0.99747
GO:0004843_ubiquitin-specific_protease_activity	34	0	0	0	333	310.191	331.7	353.209	0.996096
GO:0051015_actin_filament_binding	37	0	0	0	334	311.313	332.79	354.267	0.996377
GO:0003711_transcription_elongation_regulator_activity	13	0	0	0	348	326.841	347.89	368.939	0.999684
GO:0005159_insulin-like_growth_factor_receptor_binding	13	0	0	0	348	326.841	347.89	368.939	0.999684
GO:0005355_glucose_transmembrane_transporter_activity	13	0	0	0	348	326.841	347.89	368.939	0.999684
GO:0005544_calcium-dependent_phospholipid_binding	13	0	0	0	348	326.841	347.89	368.939	0.999684
GO:0005545_phosphatidylinositol_binding	13	0	0	0	348	326.841	347.89	368.939	0.999684
GO:0015114_phosphate_transmembrane_transporter_activity	13	0	0	0	348	326.841	347.89	368.939	0.999684
GO:0015301_anion:anion_antiporter_activity	13	0	0	0	348	326.841	347.89	368.939	0.999684
GO:0016455_RNA_polymerase_II_transcription_mediator_activity	13	0	0	0	348	326.841	347.89	368.939	0.999684
GO:0016628_oxidoreductase_activity__acting_on_the_CH-CH_group_of_donors__NAD_or_NADP_as_acceptor	13	0	0	0	348	326.841	347.89	368.939	0.999684
GO:0016702_oxidoreductase_activity__acting_on_single_donors_with_incorporation_of_molecular_oxygen__incorporation_of_two_atoms_of_oxygen	13	0	0	0	348	326.841	347.89	368.939	0.999684
GO:0032934_sterol_binding	13	0	0	0	348	326.841	347.89	368.939	0.999684
GO:0051183_vitamin_transporter_activity	13	0	0	0	348	326.841	347.89	368.939	0.999684
GO:0051287_NAD_or_NADH_binding	13	0	0	0	348	326.841	347.89	368.939	0.999684
GO:0070491_repressing_transcription_factor_binding	13	0	0	0	348	326.841	347.89	368.939	0.999684
GO:0003678_DNA_helicase_activity	33	0	0	0	350	327.838	348.92	370.002	0.996914
GO:0016627_oxidoreductase_activity__acting_on_the_CH-CH_group_of_donors	33	0	0	0	350	327.838	348.92	370.002	0.996914
GO:0005070_SH3_SH2_adaptor_activity	41	0	0	0	353	330.531	351.37	372.209	0.995382
GO:0015399_primary_active_transmembrane_transporter_activity	41	0	0	0	353	330.531	351.37	372.209	0.995382
GO:0015405_P-P-bond-hydrolysis-driven_transmembrane_transporter_activity	41	0	0	0	353	330.531	351.37	372.209	0.995382
GO:0003727_single-stranded_RNA_binding	19	0	0	0	361	336.873	357.75	378.627	0.990997
GO:0004003_ATP-dependent_DNA_helicase_activity	19	0	0	0	361	336.873	357.75	378.627	0.990997
GO:0004601_peroxidase_activity	19	0	0	0	361	336.873	357.75	378.627	0.990997
GO:0005048_signal_sequence_binding	19	0	0	0	361	336.873	357.75	378.627	0.990997
GO:0008565_protein_transporter_activity	19	0	0	0	361	336.873	357.75	378.627	0.990997
GO:0016684_oxidoreductase_activity__acting_on_peroxide_as_acceptor	19	0	0	0	361	336.873	357.75	378.627	0.990997
GO:0016706_oxidoreductase_activity__acting_on_paired_donors__with_incorporation_or_reduction_of_molecular_oxygen__2-oxoglutarate_as_one_donor__and_incorporation_of_one_atom_each_of_oxygen_into_both_donors	19	0	0	0	361	336.873	357.75	378.627	0.990997
GO:0050699_WW_domain_binding	19	0	0	0	361	336.873	357.75	378.627	0.990997
GO:0004386_helicase_activity	56	0	0	0	363	338.101	358.8	379.499	0.98843
GO:0004497_monooxygenase_activity	56	0	0	0	363	338.101	358.8	379.499	0.98843
GO:0000217_DNA_secondary_structure_binding	12	0	0	0	391	364.718	384.96	405.202	0.984552
GO:0003777_microtubule_motor_activity	12	0	0	0	391	364.718	384.96	405.202	0.984552
GO:0004033_aldo-keto_reductase_activity	12	0	0	0	391	364.718	384.96	405.202	0.984552
GO:0004521_endoribonuclease_activity	12	0	0	0	391	364.718	384.96	405.202	0.984552
GO:0004712_protein_serine_threonine_tyrosine_kinase_activity	12	0	0	0	391	364.718	384.96	405.202	0.984552
GO:0005245_voltage-gated_calcium_channel_activity	12	0	0	0	391	364.718	384.96	405.202	0.984552
GO:0005313_L-glutamate_transmembrane_transporter_activity	12	0	0	0	391	364.718	384.96	405.202	0.984552
GO:0005546_phosphatidylinositol-4_5-bisphosphate_binding	12	0	0	0	391	364.718	384.96	405.202	0.984552
GO:0005548_phospholipid_transporter_activity	12	0	0	0	391	364.718	384.96	405.202	0.984552
GO:0008188_neuropeptide_receptor_activity	12	0	0	0	391	364.718	384.96	405.202	0.984552
GO:0015085_calcium_ion_transmembrane_transporter_activity	12	0	0	0	391	364.718	384.96	405.202	0.984552
GO:0015172_acidic_amino_acid_transmembrane_transporter_activity	12	0	0	0	391	364.718	384.96	405.202	0.984552
GO:0015485_cholesterol_binding	12	0	0	0	391	364.718	384.96	405.202	0.984552
GO:0016409_palmitoyltransferase_activity	12	0	0	0	391	364.718	384.96	405.202	0.984552
GO:0017134_fibroblast_growth_factor_binding	12	0	0	0	391	364.718	384.96	405.202	0.984552
GO:0017137_Rab_GTPase_binding	12	0	0	0	391	364.718	384.96	405.202	0.984552
GO:0017147_Wnt-protein_binding	12	0	0	0	391	364.718	384.96	405.202	0.984552
GO:0019212_phosphatase_inhibitor_activity	12	0	0	0	391	364.718	384.96	405.202	0.984552
GO:0019829_cation-transporting_ATPase_activity	12	0	0	0	391	364.718	384.96	405.202	0.984552
GO:0030983_mismatched_DNA_binding	12	0	0	0	391	364.718	384.96	405.202	0.984552
GO:0032947_protein_complex_scaffold	12	0	0	0	391	364.718	384.96	405.202	0.984552
GO:0033764_steroid_dehydrogenase_activity__acting_on_the_CH-OH_group_of_donors__NAD_or_NADP_as_acceptor	12	0	0	0	391	364.718	384.96	405.202	0.984552
GO:0043022_ribosome_binding	12	0	0	0	391	364.718	384.96	405.202	0.984552
GO:0043027_caspase_inhibitor_activity	12	0	0	0	391	364.718	384.96	405.202	0.984552
GO:0043499_eukaryotic_cell_surface_binding	12	0	0	0	391	364.718	384.96	405.202	0.984552
GO:0050750_low-density_lipoprotein_receptor_binding	12	0	0	0	391	364.718	384.96	405.202	0.984552
GO:0051117_ATPase_binding	12	0	0	0	391	364.718	384.96	405.202	0.984552
GO:0051635_bacterial_cell_surface_binding	12	0	0	0	391	364.718	384.96	405.202	0.984552
GO:0000099_sulfur_amino_acid_transmembrane_transporter_activity	5	0	0	0	485	460.906	480.09	499.274	0.989876
GO:0000403_Y-form_DNA_binding	5	0	0	0	485	460.906	480.09	499.274	0.989876
GO:0001517_N-acetylglucosamine_6-O-sulfotransferase_activity	5	0	0	0	485	460.906	480.09	499.274	0.989876
GO:0001537_N-acetylgalactosamine_4-O-sulfotransferase_activity	5	0	0	0	485	460.906	480.09	499.274	0.989876
GO:0001784_phosphotyrosine_binding	5	0	0	0	485	460.906	480.09	499.274	0.989876
GO:0001848_complement_binding	5	0	0	0	485	460.906	480.09	499.274	0.989876
GO:0003755_peptidyl-prolyl_cis-trans_isomerase_activity	5	0	0	0	485	460.906	480.09	499.274	0.989876
GO:0004000_adenosine_deaminase_activity	5	0	0	0	485	460.906	480.09	499.274	0.989876
GO:0004028_3-chloroallyl_aldehyde_dehydrogenase_activity	5	0	0	0	485	460.906	480.09	499.274	0.989876
GO:0004128_cytochrome-b5_reductase_activity	5	0	0	0	485	460.906	480.09	499.274	0.989876
GO:0004129_cytochrome-c_oxidase_activity	5	0	0	0	485	460.906	480.09	499.274	0.989876
GO:0004470_malic_enzyme_activity	5	0	0	0	485	460.906	480.09	499.274	0.989876
GO:0004602_glutathione_peroxidase_activity	5	0	0	0	485	460.906	480.09	499.274	0.989876
GO:0004614_phosphoglucomutase_activity	5	0	0	0	485	460.906	480.09	499.274	0.989876
GO:0004691_cAMP-dependent_protein_kinase_activity	5	0	0	0	485	460.906	480.09	499.274	0.989876
GO:0004715_non-membrane_spanning_protein_tyrosine_kinase_activity	5	0	0	0	485	460.906	480.09	499.274	0.989876
GO:0004758_serine_C-palmitoyltransferase_activity	5	0	0	0	485	460.906	480.09	499.274	0.989876
GO:0004904_interferon_receptor_activity	5	0	0	0	485	460.906	480.09	499.274	0.989876
GO:0004952_dopamine_receptor_activity	5	0	0	0	485	460.906	480.09	499.274	0.989876
GO:0005003_ephrin_receptor_activity	5	0	0	0	485	460.906	480.09	499.274	0.989876
GO:0005005_transmembrane-ephrin_receptor_activity	5	0	0	0	485	460.906	480.09	499.274	0.989876
GO:0005025_transforming_growth_factor_beta_receptor_activity__type_I	5	0	0	0	485	460.906	480.09	499.274	0.989876
GO:0005031_tumor_necrosis_factor_receptor_activity	5	0	0	0	485	460.906	480.09	499.274	0.989876
GO:0005112_Notch_binding	5	0	0	0	485	460.906	480.09	499.274	0.989876
GO:0005149_interleukin-1_receptor_binding	5	0	0	0	485	460.906	480.09	499.274	0.989876
GO:0005314_high-affinity_glutamate_transmembrane_transporter_activity	5	0	0	0	485	460.906	480.09	499.274	0.989876
GO:0005375_copper_ion_transmembrane_transporter_activity	5	0	0	0	485	460.906	480.09	499.274	0.989876
GO:0005523_tropomyosin_binding	5	0	0	0	485	460.906	480.09	499.274	0.989876
GO:0008060_ARF_GTPase_activator_activity	5	0	0	0	485	460.906	480.09	499.274	0.989876
GO:0008137_NADH_dehydrogenase_(ubiquinone)_activity	5	0	0	0	485	460.906	480.09	499.274	0.989876
GO:0008138_protein_tyrosine_serine_threonine_phosphatase_activity	5	0	0	0	485	460.906	480.09	499.274	0.989876
GO:0008273_calcium__potassium:sodium_antiporter_activity	5	0	0	0	485	460.906	480.09	499.274	0.989876
GO:0008526_phosphatidylinositol_transporter_activity	5	0	0	0	485	460.906	480.09	499.274	0.989876
GO:0008556_potassium-transporting_ATPase_activity	5	0	0	0	485	460.906	480.09	499.274	0.989876
GO:0009008_DNA-methyltransferase_activity	5	0	0	0	485	460.906	480.09	499.274	0.989876
GO:0010181_FMN_binding	5	0	0	0	485	460.906	480.09	499.274	0.989876
GO:0015002_heme-copper_terminal_oxidase_activity	5	0	0	0	485	460.906	480.09	499.274	0.989876
GO:0015168_glycerol_transmembrane_transporter_activity	5	0	0	0	485	460.906	480.09	499.274	0.989876
GO:0015184_L-cystine_transmembrane_transporter_activity	5	0	0	0	485	460.906	480.09	499.274	0.989876
GO:0015205_nucleobase_transmembrane_transporter_activity	5	0	0	0	485	460.906	480.09	499.274	0.989876
GO:0015245_fatty_acid_transporter_activity	5	0	0	0	485	460.906	480.09	499.274	0.989876
GO:0015440_peptide-transporting_ATPase_activity	5	0	0	0	485	460.906	480.09	499.274	0.989876
GO:0016019_peptidoglycan_receptor_activity	5	0	0	0	485	460.906	480.09	499.274	0.989876
GO:0016405_CoA-ligase_activity	5	0	0	0	485	460.906	480.09	499.274	0.989876
GO:0016406_carnitine_O-acyltransferase_activity	5	0	0	0	485	460.906	480.09	499.274	0.989876
GO:0016454_C-palmitoyltransferase_activity	5	0	0	0	485	460.906	480.09	499.274	0.989876
GO:0016615_malate_dehydrogenase_activity	5	0	0	0	485	460.906	480.09	499.274	0.989876
GO:0016668_oxidoreductase_activity__acting_on_a_sulfur_group_of_donors__NAD_or_NADP_as_acceptor	5	0	0	0	485	460.906	480.09	499.274	0.989876
GO:0016675_oxidoreductase_activity__acting_on_a_heme_group_of_donors	5	0	0	0	485	460.906	480.09	499.274	0.989876
GO:0016676_oxidoreductase_activity__acting_on_a_heme_group_of_donors__oxygen_as_acceptor	5	0	0	0	485	460.906	480.09	499.274	0.989876
GO:0016832_aldehyde-lyase_activity	5	0	0	0	485	460.906	480.09	499.274	0.989876
GO:0016846_carbon-sulfur_lyase_activity	5	0	0	0	485	460.906	480.09	499.274	0.989876
GO:0016861_intramolecular_oxidoreductase_activity__interconverting_aldoses_and_ketoses	5	0	0	0	485	460.906	480.09	499.274	0.989876
GO:0016888_endodeoxyribonuclease_activity__producing_5'-phosphomonoesters	5	0	0	0	485	460.906	480.09	499.274	0.989876
GO:0017091_AU-rich_element_binding	5	0	0	0	485	460.906	480.09	499.274	0.989876
GO:0017108_5'-flap_endonuclease_activity	5	0	0	0	485	460.906	480.09	499.274	0.989876
GO:0019211_phosphatase_activator_activity	5	0	0	0	485	460.906	480.09	499.274	0.989876
GO:0019789_SUMO_ligase_activity	5	0	0	0	485	460.906	480.09	499.274	0.989876
GO:0019843_rRNA_binding	5	0	0	0	485	460.906	480.09	499.274	0.989876
GO:0030235_nitric-oxide_synthase_regulator_activity	5	0	0	0	485	460.906	480.09	499.274	0.989876
GO:0030249_guanylate_cyclase_regulator_activity	5	0	0	0	485	460.906	480.09	499.274	0.989876
GO:0030274_LIM_domain_binding	5	0	0	0	485	460.906	480.09	499.274	0.989876
GO:0030332_cyclin_binding	5	0	0	0	485	460.906	480.09	499.274	0.989876
GO:0030544_Hsp70_protein_binding	5	0	0	0	485	460.906	480.09	499.274	0.989876
GO:0030618_transforming_growth_factor_beta_receptor__pathway-specific_cytoplasmic_mediator_activity	5	0	0	0	485	460.906	480.09	499.274	0.989876
GO:0031013_troponin_I_binding	5	0	0	0	485	460.906	480.09	499.274	0.989876
GO:0031369_translation_initiation_factor_binding	5	0	0	0	485	460.906	480.09	499.274	0.989876
GO:0031624_ubiquitin_conjugating_enzyme_binding	5	0	0	0	485	460.906	480.09	499.274	0.989876
GO:0031694_alpha-2A_adrenergic_receptor_binding	5	0	0	0	485	460.906	480.09	499.274	0.989876
GO:0032407_MutSalpha_complex_binding	5	0	0	0	485	460.906	480.09	499.274	0.989876
GO:0034481_chondroitin_sulfotransferase_activity	5	0	0	0	485	460.906	480.09	499.274	0.989876
GO:0035240_dopamine_binding	5	0	0	0	485	460.906	480.09	499.274	0.989876
GO:0042301_phosphate_binding	5	0	0	0	485	460.906	480.09	499.274	0.989876
GO:0042392_sphingosine-1-phosphate_phosphatase_activity	5	0	0	0	485	460.906	480.09	499.274	0.989876
GO:0042805_actinin_binding	5	0	0	0	485	460.906	480.09	499.274	0.989876
GO:0042809_vitamin_D_receptor_binding	5	0	0	0	485	460.906	480.09	499.274	0.989876
GO:0043125_ErbB-3_class_receptor_binding	5	0	0	0	485	460.906	480.09	499.274	0.989876
GO:0043139_5'-3'_DNA_helicase_activity	5	0	0	0	485	460.906	480.09	499.274	0.989876
GO:0043237_laminin-1_binding	5	0	0	0	485	460.906	480.09	499.274	0.989876
GO:0043394_proteoglycan_binding	5	0	0	0	485	460.906	480.09	499.274	0.989876
GO:0047372_acylglycerol_lipase_activity	5	0	0	0	485	460.906	480.09	499.274	0.989876
GO:0047429_nucleoside-triphosphate_diphosphatase_activity	5	0	0	0	485	460.906	480.09	499.274	0.989876
GO:0048155_S100_alpha_binding	5	0	0	0	485	460.906	480.09	499.274	0.989876
GO:0048156_tau_protein_binding	5	0	0	0	485	460.906	480.09	499.274	0.989876
GO:0050136_NADH_dehydrogenase_(quinone)_activity	5	0	0	0	485	460.906	480.09	499.274	0.989876
GO:0051739_ammonia_transmembrane_transporter_activity	5	0	0	0	485	460.906	480.09	499.274	0.989876
GO:0051864_histone_demethylase_activity_(H3-K36_specific)	5	0	0	0	485	460.906	480.09	499.274	0.989876
GO:0060228_phosphatidylcholine-sterol_O-acyltransferase_activator_activity	5	0	0	0	485	460.906	480.09	499.274	0.989876
GO:0060590_ATPase_regulator_activity	5	0	0	0	485	460.906	480.09	499.274	0.989876
GO:0070061_fructose_binding	5	0	0	0	485	460.906	480.09	499.274	0.989876
GO:0070402_NADPH_binding	5	0	0	0	485	460.906	480.09	499.274	0.989876
GO:0070403_NAD_binding	5	0	0	0	485	460.906	480.09	499.274	0.989876
GO:0070569_uridylyltransferase_activity	5	0	0	0	485	460.906	480.09	499.274	0.989876
GO:0070577_histone_acetyl-lysine_binding	5	0	0	0	485	460.906	480.09	499.274	0.989876
GO:0003724_RNA_helicase_activity	24	0	0	0	489	465.006	484.13	503.254	0.990041
GO:0005496_steroid_binding	24	0	0	0	489	465.006	484.13	503.254	0.990041
GO:0008374_O-acyltransferase_activity	24	0	0	0	489	465.006	484.13	503.254	0.990041
GO:0048306_calcium-dependent_protein_binding	24	0	0	0	489	465.006	484.13	503.254	0.990041
GO:0004879_ligand-dependent_nuclear_receptor_activity	40	0	0	0	499	470.712	489.5	508.288	0.980962
GO:0008080_N-acetyltransferase_activity	40	0	0	0	499	470.712	489.5	508.288	0.980962
GO:0008083_growth_factor_activity	40	0	0	0	499	470.712	489.5	508.288	0.980962
GO:0008201_heparin_binding	40	0	0	0	499	470.712	489.5	508.288	0.980962
GO:0008238_exopeptidase_activity	40	0	0	0	499	470.712	489.5	508.288	0.980962
GO:0016790_thiolester_hydrolase_activity	40	0	0	0	499	470.712	489.5	508.288	0.980962
GO:0016820_hydrolase_activity__acting_on_acid_anhydrides__catalyzing_transmembrane_movement_of_substances	40	0	0	0	499	470.712	489.5	508.288	0.980962
GO:0017016_Ras_GTPase_binding	40	0	0	0	499	470.712	489.5	508.288	0.980962
GO:0033293_monocarboxylic_acid_binding	40	0	0	0	499	470.712	489.5	508.288	0.980962
GO:0042626_ATPase_activity__coupled_to_transmembrane_movement_of_substances	40	0	0	0	499	470.712	489.5	508.288	0.980962
GO:0003697_single-stranded_DNA_binding	49	0	0	0	503	473.668	492.52	511.372	0.979165
GO:0008017_microtubule_binding	49	0	0	0	503	473.668	492.52	511.372	0.979165
GO:0008135_translation_factor_activity__nucleic_acid_binding	49	0	0	0	503	473.668	492.52	511.372	0.979165
GO:0031267_small_GTPase_binding	49	0	0	0	503	473.668	492.52	511.372	0.979165
GO:0015081_sodium_ion_transmembrane_transporter_activity	53	0	0	0	504	474.569	493.22	511.871	0.978611
GO:0043492_ATPase_activity__coupled_to_movement_of_substances	43	0	0	0	505	476.59	494.89	513.19	0.97998
GO:0016651_oxidoreductase_activity__acting_on_NADH_or_NADPH	36	0	0	0	510	482.296	500.27	518.244	0.980922
GO:0016779_nucleotidyltransferase_activity	36	0	0	0	510	482.296	500.27	518.244	0.980922
GO:0016782_transferase_activity__transferring_sulfur-containing_groups	36	0	0	0	510	482.296	500.27	518.244	0.980922
GO:0019783_small_conjugating_protein-specific_protease_activity	36	0	0	0	510	482.296	500.27	518.244	0.980922
GO:0043498_cell_surface_binding	36	0	0	0	510	482.296	500.27	518.244	0.980922
GO:0051020_GTPase_binding	51	0	0	0	511	483.293	501.13	518.967	0.980685
GO:0004402_histone_acetyltransferase_activity	31	0	0	0	518	490.138	507.83	525.522	0.980367
GO:0004540_ribonuclease_activity	31	0	0	0	518	490.138	507.83	525.522	0.980367
GO:0005501_retinoid_binding	31	0	0	0	518	490.138	507.83	525.522	0.980367
GO:0015370_solute:sodium_symporter_activity	31	0	0	0	518	490.138	507.83	525.522	0.980367
GO:0019205_nucleobase__nucleoside__nucleotide_kinase_activity	31	0	0	0	518	490.138	507.83	525.522	0.980367
GO:0019840_isoprenoid_binding	31	0	0	0	518	490.138	507.83	525.522	0.980367
GO:0035258_steroid_hormone_receptor_binding	31	0	0	0	518	490.138	507.83	525.522	0.980367
GO:0016776_phosphotransferase_activity__phosphate_group_as_acceptor	23	0	0	0	520	492.462	509.95	527.438	0.980673
GO:0051087_chaperone_binding	23	0	0	0	520	492.462	509.95	527.438	0.980673
GO:0035091_phosphoinositide_binding	52	0	0	0	521	493.752	511.19	528.628	0.981171
GO:0001637_G-protein_chemoattractant_receptor_activity	18	0	0	0	532	503.647	520.55	537.453	0.978477
GO:0004867_serine-type_endopeptidase_inhibitor_activity	18	0	0	0	532	503.647	520.55	537.453	0.978477
GO:0004950_chemokine_receptor_activity	18	0	0	0	532	503.647	520.55	537.453	0.978477
GO:0005504_fatty_acid_binding	18	0	0	0	532	503.647	520.55	537.453	0.978477
GO:0008066_glutamate_receptor_activity	18	0	0	0	532	503.647	520.55	537.453	0.978477
GO:0008186_RNA-dependent_ATPase_activity	18	0	0	0	532	503.647	520.55	537.453	0.978477
GO:0008408_3'-5'_exonuclease_activity	18	0	0	0	532	503.647	520.55	537.453	0.978477
GO:0015020_glucuronosyltransferase_activity	18	0	0	0	532	503.647	520.55	537.453	0.978477
GO:0016620_oxidoreductase_activity__acting_on_the_aldehyde_or_oxo_group_of_donors__NAD_or_NADP_as_acceptor	18	0	0	0	532	503.647	520.55	537.453	0.978477
GO:0019213_deacetylase_activity	18	0	0	0	532	503.647	520.55	537.453	0.978477
GO:0030374_ligand-dependent_nuclear_receptor_transcription_coactivator_activity	18	0	0	0	532	503.647	520.55	537.453	0.978477
GO:0000287_magnesium_ion_binding	83	0	0	0	560	530.88	543.89	556.9	0.971232
GO:0001871_pattern_binding	62	0	0	0	560	530.88	543.89	556.9	0.971232
GO:0003674_molecular_function	8564	149	1	0	560	530.88	543.89	556.9	0.971232
GO:0005083_small_GTPase_regulator_activity	116	0	0	0	560	530.88	543.89	556.9	0.971232
GO:0005085_guanyl-nucleotide_exchange_factor_activity	83	0	0	0	560	530.88	543.89	556.9	0.971232
GO:0005126_cytokine_receptor_binding	93	0	0	0	560	530.88	543.89	556.9	0.971232
GO:0005539_glycosaminoglycan_binding	59	0	0	0	560	530.88	543.89	556.9	0.971232
GO:0005543_phospholipid_binding	101	0	0	0	560	530.88	543.89	556.9	0.971232
GO:0008022_protein_C-terminus_binding	115	0	0	0	560	530.88	543.89	556.9	0.971232
GO:0008236_serine-type_peptidase_activity	70	0	0	0	560	530.88	543.89	556.9	0.971232
GO:0008289_lipid_binding	191	0	0	0	560	530.88	543.89	556.9	0.971232
GO:0008415_acyltransferase_activity	101	0	0	0	560	530.88	543.89	556.9	0.971232
GO:0008509_anion_transmembrane_transporter_activity	92	0	0	0	560	530.88	543.89	556.9	0.971232
GO:0015631_tubulin_binding	83	0	0	0	560	530.88	543.89	556.9	0.971232
GO:0016616_oxidoreductase_activity__acting_on_the_CH-OH_group_of_donors__NAD_or_NADP_as_acceptor	63	0	0	0	560	530.88	543.89	556.9	0.971232
GO:0016705_oxidoreductase_activity__acting_on_paired_donors__with_incorporation_or_reduction_of_molecular_oxygen	72	0	0	0	560	530.88	543.89	556.9	0.971232
GO:0016746_transferase_activity__transferring_acyl_groups	112	0	0	0	560	530.88	543.89	556.9	0.971232
GO:0016747_transferase_activity__transferring_acyl_groups_other_than_amino-acyl_groups	102	0	0	0	560	530.88	543.89	556.9	0.971232
GO:0016810_hydrolase_activity__acting_on_carbon-nitrogen_(but_not_peptide)_bonds	60	0	0	0	560	530.88	543.89	556.9	0.971232
GO:0016887_ATPase_activity	171	0	0	0	560	530.88	543.89	556.9	0.971232
GO:0017171_serine_hydrolase_activity	72	0	0	0	560	530.88	543.89	556.9	0.971232
GO:0030246_carbohydrate_binding	89	0	0	0	560	530.88	543.89	556.9	0.971232
GO:0030247_polysaccharide_binding	62	0	0	0	560	530.88	543.89	556.9	0.971232
GO:0030674_protein_binding__bridging	71	0	0	0	560	530.88	543.89	556.9	0.971232
GO:0035257_nuclear_hormone_receptor_binding	59	0	0	0	560	530.88	543.89	556.9	0.971232
GO:0042623_ATPase_activity__coupled	126	0	0	0	560	530.88	543.89	556.9	0.971232
GO:0051427_hormone_receptor_binding	64	0	0	0	560	530.88	543.89	556.9	0.971232
GO:0060090_binding__bridging	74	0	0	0	560	530.88	543.89	556.9	0.971232
GO:0004065_arylsulfatase_activity	10	0	0	0	587	562.198	574.23	586.262	0.978245
GO:0004143_diacylglycerol_kinase_activity	10	0	0	0	587	562.198	574.23	586.262	0.978245
GO:0004385_guanylate_kinase_activity	10	0	0	0	587	562.198	574.23	586.262	0.978245
GO:0004467_long-chain_fatty_acid-CoA_ligase_activity	10	0	0	0	587	562.198	574.23	586.262	0.978245
GO:0004532_exoribonuclease_activity	10	0	0	0	587	562.198	574.23	586.262	0.978245
GO:0004623_phospholipase_A2_activity	10	0	0	0	587	562.198	574.23	586.262	0.978245
GO:0004864_phosphoprotein_phosphatase_inhibitor_activity	10	0	0	0	587	562.198	574.23	586.262	0.978245
GO:0005095_GTPase_inhibitor_activity	10	0	0	0	587	562.198	574.23	586.262	0.978245
GO:0005123_death_receptor_binding	10	0	0	0	587	562.198	574.23	586.262	0.978245
GO:0005242_inward_rectifier_potassium_channel_activity	10	0	0	0	587	562.198	574.23	586.262	0.978245
GO:0015368_calcium:cation_antiporter_activity	10	0	0	0	587	562.198	574.23	586.262	0.978245
GO:0015645_fatty_acid_ligase_activity	10	0	0	0	587	562.198	574.23	586.262	0.978245
GO:0016408_C-acyltransferase_activity	10	0	0	0	587	562.198	574.23	586.262	0.978245
GO:0019200_carbohydrate_kinase_activity	10	0	0	0	587	562.198	574.23	586.262	0.978245
GO:0019894_kinesin_binding	10	0	0	0	587	562.198	574.23	586.262	0.978245
GO:0034061_DNA_polymerase_activity	10	0	0	0	587	562.198	574.23	586.262	0.978245
GO:0035035_histone_acetyltransferase_binding	10	0	0	0	587	562.198	574.23	586.262	0.978245
GO:0042287_MHC_protein_binding	10	0	0	0	587	562.198	574.23	586.262	0.978245
GO:0048365_Rac_GTPase_binding	10	0	0	0	587	562.198	574.23	586.262	0.978245
GO:0050431_transforming_growth_factor_beta_binding	10	0	0	0	587	562.198	574.23	586.262	0.978245
GO:0051536_iron-sulfur_cluster_binding	10	0	0	0	587	562.198	574.23	586.262	0.978245
GO:0051540_metal_cluster_binding	10	0	0	0	587	562.198	574.23	586.262	0.978245
GO:0051721_protein_phosphatase_2A_binding	10	0	0	0	587	562.198	574.23	586.262	0.978245
GO:0055102_lipase_inhibitor_activity	10	0	0	0	587	562.198	574.23	586.262	0.978245
GO:0070064_proline-rich_region_binding	10	0	0	0	587	562.198	574.23	586.262	0.978245
GO:0070411_I-SMAD_binding	10	0	0	0	587	562.198	574.23	586.262	0.978245
GO:0072349_modified_amino_acid_transmembrane_transporter_activity	10	0	0	0	587	562.198	574.23	586.262	0.978245
GO:0004527_exonuclease_activity	30	0	0	0	591	566.062	577.79	589.518	0.977648
GO:0004553_hydrolase_activity__hydrolyzing_O-glycosyl_compounds	30	0	0	0	591	566.062	577.79	589.518	0.977648
GO:0019825_oxygen_binding	30	0	0	0	591	566.062	577.79	589.518	0.977648
GO:0043021_ribonucleoprotein_binding	30	0	0	0	591	566.062	577.79	589.518	0.977648
GO:0004468_lysine_N-acetyltransferase_activity	32	0	0	0	595	569.632	581.24	592.848	0.976874
GO:0008146_sulfotransferase_activity	32	0	0	0	595	569.632	581.24	592.848	0.976874
GO:0016811_hydrolase_activity__acting_on_carbon-nitrogen_(but_not_peptide)_bonds__in_linear_amides	32	0	0	0	595	569.632	581.24	592.848	0.976874
GO:0072509_divalent_inorganic_cation_transmembrane_transporter_activity	32	0	0	0	595	569.632	581.24	592.848	0.976874
GO:0005089_Rho_guanyl-nucleotide_exchange_factor_activity	44	0	0	0	597	571.516	582.99	594.464	0.976533
GO:0005099_Ras_GTPase_activator_activity	44	0	0	0	597	571.516	582.99	594.464	0.976533
GO:0000033_alpha-1_3-mannosyltransferase_activity	3	0
GO:0000268_peroxisome_targeting_sequence_binding	3	0
GO:0000293_ferric-chelate_reductase_activity	3	0
GO:0000309_nicotinamide-nucleotide_adenylyltransferase_activity	3	0
GO:0000400_four-way_junction_DNA_binding	3	0
GO:0000404_loop_DNA_binding	3	0
GO:0000826_inositol_pyrophosphate_synthase_activity	3	0
GO:0000828_inositol_hexakisphosphate_kinase_activity	3	0
GO:0001591_dopamine_receptor_activity__coupled_via_Gi_Go	3	0
GO:0001595_angiotensin_receptor_activity	3	0
GO:0001614_purinergic_nucleotide_receptor_activity	3	0
GO:0001846_opsonin_binding	3	0
GO:0002162_dystroglycan_binding	3	0
GO:0003696_satellite_DNA_binding	3	0
GO:0003715_transcription_termination_factor_activity	3	0
GO:0003756_protein_disulfide_isomerase_activity	3	0
GO:0003810_protein-glutamine_gamma-glutamyltransferase_activity	3	0
GO:0003841_1-acylglycerol-3-phosphate_O-acyltransferase_activity	3	0
GO:0003854_3-beta-hydroxy-delta5-steroid_dehydrogenase_activity	3	0
GO:0003865_3-oxo-5-alpha-steroid_4-dehydrogenase_activity	3	0
GO:0003872_6-phosphofructokinase_activity	3	0
GO:0003886_DNA_(cytosine-5-)-methyltransferase_activity	3	0
GO:0003909_DNA_ligase_activity	3	0
GO:0003960_NADPH:quinone_reductase_activity	3	0
GO:0003985_acetyl-CoA_C-acetyltransferase_activity	3	0
GO:0003986_acetyl-CoA_hydrolase_activity	3	0
GO:0004035_alkaline_phosphatase_activity	3	0
GO:0004064_arylesterase_activity	3	0
GO:0004090_carbonyl_reductase_(NADPH)_activity	3	0
GO:0004095_carnitine_O-palmitoyltransferase_activity	3	0
GO:0004117_calmodulin-dependent_cyclic-nucleotide_phosphodiesterase_activity	3	0
GO:0004167_dopachrome_isomerase_activity	3	0
GO:0004176_ATP-dependent_peptidase_activity	3	0
GO:0004300_enoyl-CoA_hydratase_activity	3	0
GO:0004305_ethanolamine_kinase_activity	3	0
GO:0004311_farnesyltranstransferase_activity	3	0
GO:0004331_fructose-2_6-bisphosphate_2-phosphatase_activity	3	0
GO:0004332_fructose-bisphosphate_aldolase_activity	3	0
GO:0004357_glutamate-cysteine_ligase_activity	3	0
GO:0004448_isocitrate_dehydrogenase_activity	3	0
GO:0004499_flavin-containing_monooxygenase_activity	3	0
GO:0004515_nicotinate-nucleotide_adenylyltransferase_activity	3	0
GO:0004517_nitric-oxide_synthase_activity	3	0
GO:0004523_ribonuclease_H_activity	3	0
GO:0004582_dolichyl-phosphate_beta-D-mannosyltransferase_activity	3	0
GO:0004622_lysophospholipase_activity	3	0
GO:0004677_DNA-dependent_protein_kinase_activity	3	0
GO:0004705_JUN_kinase_activity	3	0
GO:0004706_JUN_kinase_kinase_kinase_activity	3	0
GO:0004749_ribose_phosphate_diphosphokinase_activity	3	0
GO:0004769_steroid_delta-isomerase_activity	3	0
GO:0004784_superoxide_dismutase_activity	3	0
GO:0004791_thioredoxin-disulfide_reductase_activity	3	0
GO:0004833_tryptophan_2_3-dioxygenase_activity	3	0
GO:0004862_cAMP-dependent_protein_kinase_inhibitor_activity	3	0
GO:0004865_protein_serine_threonine_phosphatase_inhibitor_activity	3	0
GO:0004924_oncostatin-M_receptor_activity	3	0
GO:0004938_alpha2-adrenergic_receptor_activity	3	0
GO:0004939_beta-adrenergic_receptor_activity	3	0
GO:0004945_angiotensin_type_II_receptor_activity	3	0
GO:0004953_icosanoid_receptor_activity	3	0
GO:0004954_prostanoid_receptor_activity	3	0
GO:0004980_melanocyte-stimulating_hormone_receptor_activity	3	0
GO:0004983_neuropeptide_Y_receptor_activity	3	0
GO:0004985_opioid_receptor_activity	3	0
GO:0004992_platelet_activating_factor_receptor_activity	3	0
GO:0005006_epidermal_growth_factor_receptor_activity	3	0
GO:0005017_platelet-derived_growth_factor_receptor_activity	3	0
GO:0005047_signal_recognition_particle_binding	3	0
GO:0005087_Ran_guanyl-nucleotide_exchange_factor_activity	3	0
GO:0005134_interleukin-2_receptor_binding	3	0
GO:0005229_intracellular_calcium_activated_chloride_channel_activity	3	0
GO:0005237_inhibitory_extracellular_ligand-gated_ion_channel_activity	3	0
GO:0005243_gap_junction_channel_activity	3	0
GO:0005248_voltage-gated_sodium_channel_activity	3	0
GO:0005294_neutral_L-amino_acid_secondary_active_transmembrane_transporter_activity	3	0
GO:0005328_neurotransmitter:sodium_symporter_activity	3	0
GO:0005332_gamma-aminobutyric_acid:sodium_symporter_activity	3	0
GO:0005345_purine_transmembrane_transporter_activity	3	0
GO:0005384_manganese_ion_transmembrane_transporter_activity	3	0
GO:0005412_glucose:sodium_symporter_activity	3	0
GO:0005415_nucleoside:sodium_symporter_activity	3	0
GO:0005487_nucleocytoplasmic_transporter_activity	3	0
GO:0005534_galactose_binding	3	0
GO:0008061_chitin_binding	3	0
GO:0008191_metalloendopeptidase_inhibitor_activity	3	0
GO:0008195_phosphatidate_phosphatase_activity	3	0
GO:0008239_dipeptidyl-peptidase_activity	3	0
GO:0008241_peptidyl-dipeptidase_activity	3	0
GO:0008242_omega_peptidase_activity	3	0
GO:0008266_poly(U)_RNA_binding	3	0
GO:0008296_3'-5'-exodeoxyribonuclease_activity	3	0
GO:0008312_7S_RNA_binding	3	0
GO:0008379_thioredoxin_peroxidase_activity	3	0
GO:0008422_beta-glucosidase_activity	3	0
GO:0008428_ribonuclease_inhibitor_activity	3	0
GO:0008467_[heparan_sulfate]-glucosamine_3-sulfotransferase_1_activity	3	0
GO:0008499_UDP-galactose:beta-N-acetylglucosamine_beta-1_3-galactosyltransferase_activity	3	0
GO:0008508_bile_acid:sodium_symporter_activity	3	0
GO:0008519_ammonium_transmembrane_transporter_activity	3	0
GO:0008568_microtubule-severing_ATPase_activity	3	0
GO:0008603_cAMP-dependent_protein_kinase_regulator_activity	3	0
GO:0010340_carboxyl-O-methyltransferase_activity	3	0
GO:0010521_telomerase_inhibitor_activity	3	0
GO:0010576_metalloenzyme_regulator_activity	3	0
GO:0015037_peptide_disulfide_oxidoreductase_activity	3	0
GO:0015038_glutathione_disulfide_oxidoreductase_activity	3	0
GO:0015183_L-aspartate_transmembrane_transporter_activity	3	0
GO:0015185_L-gamma-aminobutyric_acid_transmembrane_transporter_activity	3	0
GO:0015194_L-serine_transmembrane_transporter_activity	3	0
GO:0015226_carnitine_transporter_activity	3	0
GO:0015254_glycerol_channel_activity	3	0
GO:0015307_drug:hydrogen_antiporter_activity	3	0
GO:0015349_thyroid_hormone_transmembrane_transporter_activity	3	0
GO:0015562_efflux_transmembrane_transporter_activity	3	0
GO:0015923_mannosidase_activity	3	0
GO:0015925_galactosidase_activity	3	0
GO:0015929_hexosaminidase_activity	3	0
GO:0016208_AMP_binding	3	0
GO:0016212_kynurenine-oxoglutarate_transaminase_activity	3	0
GO:0016307_phosphatidylinositol_phosphate_kinase_activity	3	0
GO:0016308_1-phosphatidylinositol-4-phosphate_5-kinase_activity	3	0
GO:0016416_O-palmitoyltransferase_activity	3	0
GO:0016417_S-acyltransferase_activity	3	0
GO:0016453_C-acetyltransferase_activity	3	0
GO:0016520_growth_hormone-releasing_hormone_receptor_activity	3	0
GO:0016531_copper_chaperone_activity	3	0
GO:0016647_oxidoreductase_activity__acting_on_the_CH-NH_group_of_donors__oxygen_as_acceptor	3	0
GO:0016721_oxidoreductase_activity__acting_on_superoxide_radicals_as_acceptor	3	0
GO:0016783_sulfurtransferase_activity	3	0
GO:0016803_ether_hydrolase_activity	3	0
GO:0016833_oxo-acid-lyase_activity	3	0
GO:0016864_intramolecular_oxidoreductase_activity__transposing_S-S_bonds	3	0
GO:0016885_ligase_activity__forming_carbon-carbon_bonds	3	0
GO:0016886_ligase_activity__forming_phosphoric_ester_bonds	3	0
GO:0016889_endodeoxyribonuclease_activity__producing_3'-phosphomonoesters	3	0
GO:0016909_SAP_kinase_activity	3	0
GO:0016918_retinal_binding	3	0
GO:0016933_extracellular-glycine-gated_ion_channel_activity	3	0
GO:0016934_extracellular-glycine-gated_chloride_channel_activity	3	0
GO:0016944_RNA_polymerase_II_transcription_elongation_factor_activity	3	0
GO:0017123_Ral_GTPase_activator_activity	3	0
GO:0017136_NAD-dependent_histone_deacetylase_activity	3	0
GO:0017169_CDP-alcohol_phosphatidyltransferase_activity	3	0
GO:0018685_alkane_1-monooxygenase_activity	3	0
GO:0019215_intermediate_filament_binding	3	0
GO:0019841_retinol_binding	3	0
GO:0019958_C-X-C_chemokine_binding	3	0
GO:0019959_interleukin-8_binding	3	0
GO:0019964_interferon-gamma_binding	3	0
GO:0022889_serine_transmembrane_transporter_activity	3	0
GO:0030172_troponin_C_binding	3	0
GO:0030229_very-low-density_lipoprotein_receptor_activity	3	0
GO:0030284_estrogen_receptor_activity	3	0
GO:0030548_acetylcholine_receptor_regulator_activity	3	0
GO:0030911_TPR_domain_binding	3	0
GO:0030955_potassium_ion_binding	3	0
GO:0031014_troponin_T_binding	3	0
GO:0031705_bombesin_receptor_binding	3	0
GO:0031708_endothelin_B_receptor_binding	3	0
GO:0031711_bradykinin_receptor_binding	3	0
GO:0031779_melanocortin_receptor_binding	3	0
GO:0031781_type_3_melanocortin_receptor_binding	3	0
GO:0031782_type_4_melanocortin_receptor_binding	3	0
GO:0031849_olfactory_receptor_binding	3	0
GO:0032137_guanine_thymine_mispair_binding	3	0
GO:0032139_dinucleotide_insertion_or_deletion_binding	3	0
GO:0032142_single_guanine_insertion_binding	3	0
GO:0032217_riboflavin_transporter_activity	3	0
GO:0032356_oxidized_DNA_binding	3	0
GO:0032357_oxidized_purine_DNA_binding	3	0
GO:0033038_bitter_taste_receptor_activity	3	0
GO:0033300_dehydroascorbic_acid_transporter_activity	3	0
GO:0033549_MAP_kinase_phosphatase_activity	3	0
GO:0033765_steroid_dehydrogenase_activity__acting_on_the_CH-CH_group_of_donors	3	0
GO:0034186_apolipoprotein_A-I_binding	3	0
GO:0034187_apolipoprotein_E_binding	3	0
GO:0034189_very-low-density_lipoprotein_binding	3	0
GO:0034190_apolipoprotein_receptor_binding	3	0
GO:0034236_protein_kinase_A_catalytic_subunit_binding	3	0
GO:0034483_heparan_sulfate_sulfotransferase_activity	3	0
GO:0034584_piRNA_binding	3	0
GO:0034618_arginine_binding	3	0
GO:0034648_histone_demethylase_activity_(H3-dimethyl-K4_specific)	3	0
GO:0035184_histone_threonine_kinase_activity	3	0
GO:0035198_miRNA_binding	3	0
GO:0035252_UDP-xylosyltransferase_activity	3	0
GO:0035259_glucocorticoid_receptor_binding	3	0
GO:0042285_xylosyltransferase_activity	3	0
GO:0042577_lipid_phosphatase_activity	3	0
GO:0042806_fucose_binding	3	0
GO:0042903_tubulin_deacetylase_activity	3	0
GO:0042975_peroxisome_proliferator_activated_receptor_binding	3	0
GO:0043024_ribosomal_small_subunit_binding	3	0
GO:0043047_single-stranded_telomeric_DNA_binding	3	0
GO:0043138_3'-5'_DNA_helicase_activity	3	0
GO:0043141_ATP-dependent_5'-3'_DNA_helicase_activity	3	0
GO:0043142_single-stranded_DNA-dependent_ATPase_activity	3	0
GO:0043184_vascular_endothelial_growth_factor_receptor_2_binding	3	0
GO:0043208_glycosphingolipid_binding	3	0
GO:0043495_protein_anchor	3	0
GO:0043533_inositol_1_3_4_5_tetrakisphosphate_binding	3	0
GO:0043734_DNA-N1-methyladenine_dioxygenase_activity	3	0
GO:0045236_CXCR_chemokine_receptor_binding	3	0
GO:0046030_inositol_trisphosphate_phosphatase_activity	3	0
GO:0046592_polyamine_oxidase_activity	3	0
GO:0046912_transferase_activity__transferring_acyl_groups__acyl_groups_converted_into_alkyl_on_transfer	3	0
GO:0046934_phosphatidylinositol-4_5-bisphosphate_3-kinase_activity	3	0
GO:0046974_histone_methyltransferase_activity_(H3-K9_specific)	3	0
GO:0046980_tapasin_binding	3	0
GO:0047184_1-acylglycerophosphocholine_O-acyltransferase_activity	3	0
GO:0047756_chondroitin_4-sulfotransferase_activity	3	0
GO:0047894_flavonol_3-sulfotransferase_activity	3	0
GO:0048020_CCR_chemokine_receptor_binding	3	0
GO:0048039_ubiquinone_binding	3	0
GO:0048406_nerve_growth_factor_binding	3	0
GO:0048551_metalloenzyme_inhibitor_activity	3	0
GO:0050542_icosanoid_binding	3	0
GO:0050543_icosatetraenoic_acid_binding	3	0
GO:0050544_arachidonic_acid_binding	3	0
GO:0050682_AF-2_domain_binding	3	0
GO:0051379_epinephrine_binding	3	0
GO:0051380_norepinephrine_binding	3	0
GO:0051636_Gram-negative_bacterial_cell_surface_binding	3	0
GO:0051733_polydeoxyribonucleotide_kinase_activity	3	0
GO:0051734_ATP-dependent_polynucleotide_kinase_activity	3	0
GO:0051787_misfolded_protein_binding	3	0
GO:0051880_G-quadruplex_DNA_binding	3	0
GO:0051920_peroxiredoxin_activity	3	0
GO:0051998_protein_carboxyl_O-methyltransferase_activity	3	0
GO:0060230_lipoprotein_lipase_activator_activity	3	0
GO:0061133_endopeptidase_activator_activity	3	0
GO:0070215_MDM2_binding	3	0
GO:0070326_very-low-density_lipoprotein_receptor_binding	3	0
GO:0070576_vitamin_D_24-hydroxylase_activity	3	0
GO:0070644_vitamin_D_response_element_binding	3	0
GO:0070653_high-density_lipoprotein_receptor_binding	3	0
GO:0070735_protein-glycine_ligase_activity	3	0
GO:0070996_type_1_melanocortin_receptor_binding	3	0
GO:0071208_histone_pre-mRNA_DCP_binding	3	0
GO:0000146_microfilament_motor_activity	8	0	0	0	648	623.257	633.81	644.363	0.978102
GO:0000339_RNA_cap_binding	8	0	0	0	648	623.257	633.81	644.363	0.978102
GO:0003706_ligand-regulated_transcription_factor_activity	8	0	0	0	648	623.257	633.81	644.363	0.978102
GO:0003707_steroid_hormone_receptor_activity	8	0	0	0	648	623.257	633.81	644.363	0.978102
GO:0003906_DNA-(apurinic_or_apyrimidinic_site)_lyase_activity	8	0	0	0	648	623.257	633.81	644.363	0.978102
GO:0004693_cyclin-dependent_protein_kinase_activity	8	0	0	0	648	623.257	633.81	644.363	0.978102
GO:0004745_retinol_dehydrogenase_activity	8	0	0	0	648	623.257	633.81	644.363	0.978102
GO:0004993_serotonin_receptor_activity	8	0	0	0	648	623.257	633.81	644.363	0.978102
GO:0005272_sodium_channel_activity	8	0	0	0	648	623.257	633.81	644.363	0.978102
GO:0005338_nucleotide-sugar_transmembrane_transporter_activity	8	0	0	0	648	623.257	633.81	644.363	0.978102
GO:0005388_calcium-transporting_ATPase_activity	8	0	0	0	648	623.257	633.81	644.363	0.978102
GO:0005436_sodium:phosphate_symporter_activity	8	0	0	0	648	623.257	633.81	644.363	0.978102
GO:0005537_mannose_binding	8	0	0	0	648	623.257	633.81	644.363	0.978102
GO:0008143_poly(A)_RNA_binding	8	0	0	0	648	623.257	633.81	644.363	0.978102
GO:0008171_O-methyltransferase_activity	8	0	0	0	648	623.257	633.81	644.363	0.978102
GO:0008252_nucleotidase_activity	8	0	0	0	648	623.257	633.81	644.363	0.978102
GO:0008409_5'-3'_exonuclease_activity	8	0	0	0	648	623.257	633.81	644.363	0.978102
GO:0008536_Ran_GTPase_binding	8	0	0	0	648	623.257	633.81	644.363	0.978102
GO:0008641_small_protein_activating_enzyme_activity	8	0	0	0	648	623.257	633.81	644.363	0.978102
GO:0015166_polyol_transmembrane_transporter_activity	8	0	0	0	648	623.257	633.81	644.363	0.978102
GO:0015238_drug_transmembrane_transporter_activity	8	0	0	0	648	623.257	633.81	644.363	0.978102
GO:0015269_calcium-activated_potassium_channel_activity	8	0	0	0	648	623.257	633.81	644.363	0.978102
GO:0015377_cation:chloride_symporter_activity	8	0	0	0	648	623.257	633.81	644.363	0.978102
GO:0015926_glucosidase_activity	8	0	0	0	648	623.257	633.81	644.363	0.978102
GO:0016638_oxidoreductase_activity__acting_on_the_CH-NH2_group_of_donors	8	0	0	0	648	623.257	633.81	644.363	0.978102
GO:0016655_oxidoreductase_activity__acting_on_NADH_or_NADPH__quinone_or_similar_compound_as_acceptor	8	0	0	0	648	623.257	633.81	644.363	0.978102
GO:0016725_oxidoreductase_activity__acting_on_CH_or_CH2_groups	8	0	0	0	648	623.257	633.81	644.363	0.978102
GO:0016863_intramolecular_oxidoreductase_activity__transposing_C=C_bonds	8	0	0	0	648	623.257	633.81	644.363	0.978102
GO:0016986_transcription_initiation_factor_activity	8	0	0	0	648	623.257	633.81	644.363	0.978102
GO:0017025_TATA-binding_protein_binding	8	0	0	0	648	623.257	633.81	644.363	0.978102
GO:0017166_vinculin_binding	8	0	0	0	648	623.257	633.81	644.363	0.978102
GO:0019905_syntaxin_binding	8	0	0	0	648	623.257	633.81	644.363	0.978102
GO:0019966_interleukin-1_binding	8	0	0	0	648	623.257	633.81	644.363	0.978102
GO:0030275_LRR_domain_binding	8	0	0	0	648	623.257	633.81	644.363	0.978102
GO:0030276_clathrin_binding	8	0	0	0	648	623.257	633.81	644.363	0.978102
GO:0030546_receptor_activator_activity	8	0	0	0	648	623.257	633.81	644.363	0.978102
GO:0030675_Rac_GTPase_activator_activity	8	0	0	0	648	623.257	633.81	644.363	0.978102
GO:0030742_GTP-dependent_protein_binding	8	0	0	0	648	623.257	633.81	644.363	0.978102
GO:0031690_adrenergic_receptor_binding	8	0	0	0	648	623.257	633.81	644.363	0.978102
GO:0032404_mismatch_repair_complex_binding	8	0	0	0	648	623.257	633.81	644.363	0.978102
GO:0042800_histone_methyltransferase_activity_(H3-K4_specific)	8	0	0	0	648	623.257	633.81	644.363	0.978102
GO:0043621_protein_self-association	8	0	0	0	648	623.257	633.81	644.363	0.978102
GO:0046527_glucosyltransferase_activity	8	0	0	0	648	623.257	633.81	644.363	0.978102
GO:0050664_oxidoreductase_activity__acting_on_NADH_or_NADPH__oxygen_as_acceptor	8	0	0	0	648	623.257	633.81	644.363	0.978102
GO:0050997_quaternary_ammonium_group_binding	8	0	0	0	648	623.257	633.81	644.363	0.978102
GO:0051010_microtubule_plus-end_binding	8	0	0	0	648	623.257	633.81	644.363	0.978102
GO:0055056_D-glucose_transmembrane_transporter_activity	8	0	0	0	648	623.257	633.81	644.363	0.978102
GO:0070513_death_domain_binding	8	0	0	0	648	623.257	633.81	644.363	0.978102
GO:0070628_proteasome_binding	8	0	0	0	648	623.257	633.81	644.363	0.978102
GO:0071855_neuropeptide_receptor_binding	8	0	0	0	648	623.257	633.81	644.363	0.978102
GO:0080025_phosphatidylinositol-3_5-bisphosphate_binding	8	0	0	0	648	623.257	633.81	644.363	0.978102
GO:0001727_lipid_kinase_activity	14	0	0	0	665	643.469	653.58	663.691	0.982827
GO:0003725_double-stranded_RNA_binding	14	0	0	0	665	643.469	653.58	663.691	0.982827
GO:0003730_mRNA_3'-UTR_binding	14	0	0	0	665	643.469	653.58	663.691	0.982827
GO:0005104_fibroblast_growth_factor_receptor_binding	14	0	0	0	665	643.469	653.58	663.691	0.982827
GO:0005385_zinc_ion_transmembrane_transporter_activity	14	0	0	0	665	643.469	653.58	663.691	0.982827
GO:0005547_phosphatidylinositol-3_4_5-trisphosphate_binding	14	0	0	0	665	643.469	653.58	663.691	0.982827
GO:0008378_galactosyltransferase_activity	14	0	0	0	665	643.469	653.58	663.691	0.982827
GO:0008484_sulfuric_ester_hydrolase_activity	14	0	0	0	665	643.469	653.58	663.691	0.982827
GO:0008514_organic_anion_transmembrane_transporter_activity	14	0	0	0	665	643.469	653.58	663.691	0.982827
GO:0015149_hexose_transmembrane_transporter_activity	14	0	0	0	665	643.469	653.58	663.691	0.982827
GO:0016701_oxidoreductase_activity__acting_on_single_donors_with_incorporation_of_molecular_oxygen	14	0	0	0	665	643.469	653.58	663.691	0.982827
GO:0016709_oxidoreductase_activity__acting_on_paired_donors__with_incorporation_or_reduction_of_molecular_oxygen__NADH_or_NADPH_as_one_donor__and_incorporation_of_one_atom_of_oxygen	14	0	0	0	665	643.469	653.58	663.691	0.982827
GO:0016796_exonuclease_activity__active_with_either_ribo-_or_deoxyribonucleic_acids_and_producing_5'-phosphomonoesters	14	0	0	0	665	643.469	653.58	663.691	0.982827
GO:0042379_chemokine_receptor_binding	14	0	0	0	665	643.469	653.58	663.691	0.982827
GO:0048487_beta-tubulin_binding	14	0	0	0	665	643.469	653.58	663.691	0.982827
GO:0050681_androgen_receptor_binding	14	0	0	0	665	643.469	653.58	663.691	0.982827
GO:0051059_NF-kappaB_binding	14	0	0	0	665	643.469	653.58	663.691	0.982827
GO:0008094_DNA-dependent_ATPase_activity	48	0	0	0	668	644.705	654.96	665.215	0.980479
GO:0016410_N-acyltransferase_activity	48	0	0	0	668	644.705	654.96	665.215	0.980479
GO:0035591_signaling_adaptor_activity	48	0	0	0	668	644.705	654.96	665.215	0.980479
GO:0000049_tRNA_binding	9	0	0	0	707	689.099	698.49	707.881	0.987963
GO:0001786_phosphatidylserine_binding	9	0	0	0	707	689.099	698.49	707.881	0.987963
GO:0003954_NADH_dehydrogenase_activity	9	0	0	0	707	689.099	698.49	707.881	0.987963
GO:0003995_acyl-CoA_dehydrogenase_activity	9	0	0	0	707	689.099	698.49	707.881	0.987963
GO:0004181_metallocarboxypeptidase_activity	9	0	0	0	707	689.099	698.49	707.881	0.987963
GO:0004312_fatty_acid_synthase_activity	9	0	0	0	707	689.099	698.49	707.881	0.987963
GO:0004437_inositol_or_phosphatidylinositol_phosphatase_activity	9	0	0	0	707	689.099	698.49	707.881	0.987963
GO:0004707_MAP_kinase_activity	9	0	0	0	707	689.099	698.49	707.881	0.987963
GO:0004709_MAP_kinase_kinase_kinase_activity	9	0	0	0	707	689.099	698.49	707.881	0.987963
GO:0004970_ionotropic_glutamate_receptor_activity	9	0	0	0	707	689.099	698.49	707.881	0.987963
GO:0005154_epidermal_growth_factor_receptor_binding	9	0	0	0	707	689.099	698.49	707.881	0.987963
GO:0005227_calcium_activated_cation_channel_activity	9	0	0	0	707	689.099	698.49	707.881	0.987963
GO:0005337_nucleoside_transmembrane_transporter_activity	9	0	0	0	707	689.099	698.49	707.881	0.987963
GO:0005372_water_transmembrane_transporter_activity	9	0	0	0	707	689.099	698.49	707.881	0.987963
GO:0008139_nuclear_localization_sequence_binding	9	0	0	0	707	689.099	698.49	707.881	0.987963
GO:0008173_RNA_methyltransferase_activity	9	0	0	0	707	689.099	698.49	707.881	0.987963
GO:0008198_ferrous_iron_binding	9	0	0	0	707	689.099	698.49	707.881	0.987963
GO:0008200_ion_channel_inhibitor_activity	9	0	0	0	707	689.099	698.49	707.881	0.987963
GO:0008373_sialyltransferase_activity	9	0	0	0	707	689.099	698.49	707.881	0.987963
GO:0008601_protein_phosphatase_type_2A_regulator_activity	9	0	0	0	707	689.099	698.49	707.881	0.987963
GO:0015125_bile_acid_transmembrane_transporter_activity	9	0	0	0	707	689.099	698.49	707.881	0.987963
GO:0015250_water_channel_activity	9	0	0	0	707	689.099	698.49	707.881	0.987963
GO:0016248_channel_inhibitor_activity	9	0	0	0	707	689.099	698.49	707.881	0.987963
GO:0016646_oxidoreductase_activity__acting_on_the_CH-NH_group_of_donors__NAD_or_NADP_as_acceptor	9	0	0	0	707	689.099	698.49	707.881	0.987963
GO:0016780_phosphotransferase_activity__for_other_substituted_phosphate_groups	9	0	0	0	707	689.099	698.49	707.881	0.987963
GO:0016868_intramolecular_transferase_activity__phosphotransferases	9	0	0	0	707	689.099	698.49	707.881	0.987963
GO:0016896_exoribonuclease_activity__producing_5'-phosphomonoesters	9	0	0	0	707	689.099	698.49	707.881	0.987963
GO:0017127_cholesterol_transporter_activity	9	0	0	0	707	689.099	698.49	707.881	0.987963
GO:0019206_nucleoside_kinase_activity	9	0	0	0	707	689.099	698.49	707.881	0.987963
GO:0030228_lipoprotein_receptor_activity	9	0	0	0	707	689.099	698.49	707.881	0.987963
GO:0032266_phosphatidylinositol-3-phosphate_binding	9	0	0	0	707	689.099	698.49	707.881	0.987963
GO:0042288_MHC_class_I_protein_binding	9	0	0	0	707	689.099	698.49	707.881	0.987963
GO:0042834_peptidoglycan_binding	9	0	0	0	707	689.099	698.49	707.881	0.987963
GO:0042974_retinoic_acid_receptor_binding	9	0	0	0	707	689.099	698.49	707.881	0.987963
GO:0043168_anion_binding	9	0	0	0	707	689.099	698.49	707.881	0.987963
GO:0045309_protein_phosphorylated_amino_acid_binding	9	0	0	0	707	689.099	698.49	707.881	0.987963
GO:0051018_protein_kinase_A_binding	9	0	0	0	707	689.099	698.49	707.881	0.987963
GO:0070016_armadillo_repeat_domain_binding	9	0	0	0	707	689.099	698.49	707.881	0.987963
GO:0070717_poly-purine_tract_binding	9	0	0	0	707	689.099	698.49	707.881	0.987963
GO:0001948_glycoprotein_binding	26	0	0	0	713	697.034	706.16	715.286	0.990407
GO:0005100_Rho_GTPase_activator_activity	26	0	0	0	713	697.034	706.16	715.286	0.990407
GO:0005529_sugar_binding	26	0	0	0	713	697.034	706.16	715.286	0.990407
GO:0017124_SH3_domain_binding	26	0	0	0	713	697.034	706.16	715.286	0.990407
GO:0019208_phosphatase_regulator_activity	26	0	0	0	713	697.034	706.16	715.286	0.990407
GO:0019888_protein_phosphatase_regulator_activity	26	0	0	0	713	697.034	706.16	715.286	0.990407
GO:0016209_antioxidant_activity	29	0	0	0	714	699.485	708.28	717.075	0.991989
GO:0005253_anion_channel_activity	35	0	0	0	719	703.721	712.66	721.599	0.991182
GO:0005319_lipid_transporter_activity	35	0	0	0	719	703.721	712.66	721.599	0.991182
GO:0008026_ATP-dependent_helicase_activity	35	0	0	0	719	703.721	712.66	721.599	0.991182
GO:0008307_structural_constituent_of_muscle	35	0	0	0	719	703.721	712.66	721.599	0.991182
GO:0070035_purine_NTP-dependent_helicase_activity	35	0	0	0	719	703.721	712.66	721.599	0.991182
GO:0004252_serine-type_endopeptidase_activity	42	0	0	0	720	705.412	714.28	723.148	0.992056
GO:0003729_mRNA_binding	55	0	0	0	722	706.094	715	723.906	0.990305
GO:0005088_Ras_guanyl-nucleotide_exchange_factor_activity	55	0	0	0	722	706.094	715	723.906	0.990305
GO:0004428_inositol_or_phosphatidylinositol_kinase_activity	16	0	0	0	737	719.114	727.38	735.646	0.986947
GO:0005160_transforming_growth_factor_beta_receptor_binding	16	0	0	0	737	719.114	727.38	735.646	0.986947
GO:0015932_nucleobase__nucleoside__nucleotide_and_nucleic_acid_transmembrane_transporter_activity	16	0	0	0	737	719.114	727.38	735.646	0.986947
GO:0016229_steroid_dehydrogenase_activity	16	0	0	0	737	719.114	727.38	735.646	0.986947
GO:0016278_lysine_N-methyltransferase_activity	16	0	0	0	737	719.114	727.38	735.646	0.986947
GO:0016279_protein-lysine_N-methyltransferase_activity	16	0	0	0	737	719.114	727.38	735.646	0.986947
GO:0016645_oxidoreductase_activity__acting_on_the_CH-NH_group_of_donors	16	0	0	0	737	719.114	727.38	735.646	0.986947
GO:0016667_oxidoreductase_activity__acting_on_a_sulfur_group_of_donors	16	0	0	0	737	719.114	727.38	735.646	0.986947
GO:0017048_Rho_GTPase_binding	16	0	0	0	737	719.114	727.38	735.646	0.986947
GO:0018024_histone-lysine_N-methyltransferase_activity	16	0	0	0	737	719.114	727.38	735.646	0.986947
GO:0030145_manganese_ion_binding	16	0	0	0	737	719.114	727.38	735.646	0.986947
GO:0033558_protein_deacetylase_activity	16	0	0	0	737	719.114	727.38	735.646	0.986947
GO:0042162_telomeric_DNA_binding	16	0	0	0	737	719.114	727.38	735.646	0.986947
GO:0043014_alpha-tubulin_binding	16	0	0	0	737	719.114	727.38	735.646	0.986947
GO:0050661_NADP_or_NADPH_binding	16	0	0	0	737	719.114	727.38	735.646	0.986947
GO:0008528_peptide_receptor_activity__G-protein_coupled	47	0	0	0	739	720.196	728.24	736.284	0.98544
GO:0050662_coenzyme_binding	47	0	0	0	739	720.196	728.24	736.284	0.98544
GO:0004222_metalloendopeptidase_activity	21	0	0	0	748	729.073	736.57	744.067	0.984719
GO:0005080_protein_kinase_C_binding	21	0	0	0	748	729.073	736.57	744.067	0.984719
GO:0008227_G-protein_coupled_amine_receptor_activity	21	0	0	0	748	729.073	736.57	744.067	0.984719
GO:0016860_intramolecular_oxidoreductase_activity	21	0	0	0	748	729.073	736.57	744.067	0.984719
GO:0016903_oxidoreductase_activity__acting_on_the_aldehyde_or_oxo_group_of_donors	21	0	0	0	748	729.073	736.57	744.067	0.984719
GO:0019209_kinase_activator_activity	21	0	0	0	748	729.073	736.57	744.067	0.984719
GO:0046915_transition_metal_ion_transmembrane_transporter_activity	21	0	0	0	748	729.073	736.57	744.067	0.984719
GO:0046966_thyroid_hormone_receptor_binding	21	0	0	0	748	729.073	736.57	744.067	0.984719
GO:0048029_monosaccharide_binding	21	0	0	0	748	729.073	736.57	744.067	0.984719
GO:0002039_p53_binding	25	0	0	0	753	737.625	744.6	751.575	0.988845
GO:0003743_translation_initiation_factor_activity	25	0	0	0	753	737.625	744.6	751.575	0.988845
GO:0004702_receptor_signaling_protein_serine_threonine_kinase_activity	25	0	0	0	753	737.625	744.6	751.575	0.988845
GO:0004722_protein_serine_threonine_phosphatase_activity	25	0	0	0	753	737.625	744.6	751.575	0.988845
GO:0015296_anion:cation_symporter_activity	25	0	0	0	753	737.625	744.6	751.575	0.988845
GO:0000016_lactase_activity	1	0
GO:0000035_acyl_binding	1	0
GO:0000095_S-adenosylmethionine_transmembrane_transporter_activity	1	0
GO:0000170_sphingosine_hydroxylase_activity	1	0
GO:0000171_ribonuclease_MRP_activity	1	0
GO:0000225_N-acetylglucosaminylphosphatidylinositol_deacetylase_activity	1	0
GO:0000247_C-8_sterol_isomerase_activity	1	0
GO:0000250_lanosterol_synthase_activity	1	0
GO:0000252_C-3_sterol_dehydrogenase_(C-4_sterol_decarboxylase)_activity	1	0
GO:0000253_3-keto_sterol_reductase_activity	1	0
GO:0000254_C-4_methylsterol_oxidase_activity	1	0
GO:0000257_nitrilase_activity	1	0
GO:0000295_adenine_nucleotide_transmembrane_transporter_activity	1	0
GO:0000334_3-hydroxyanthranilate_3_4-dioxygenase_activity	1	0
GO:0000386_second_spliceosomal_transesterification_activity	1	0
GO:0000701_purine-specific_mismatch_base_pair_DNA_N-glycosylase_activity	1	0
GO:0000703_oxidized_pyrimidine_base_lesion_DNA_N-glycosylase_activity	1	0
GO:0000822_inositol_hexakisphosphate_binding	1	0
GO:0000831_inositol_hexakisphosphate_6-kinase_activity	1	0
GO:0000900_translation_repressor_activity__nucleic_acid_binding	1	0
GO:0000976_transcription_regulatory_region_sequence-specific_DNA_binding	1	0
GO:0000977_RNA_polymerase_II_regulatory_region_sequence-specific_DNA_binding	1	0
GO:0000978_RNA_polymerase_II_regulatory_transcription_factor_site_sequence-specific_DNA_binding	1	0
GO:0000982_sequence-specific_regulatory_transcription_factor_site_binding_RNA_polymerase_II_transcription_factor_activity	1	0
GO:0000987_regulatory_transcription_factor_site_sequence-specific_DNA_binding	1	0
GO:0001011_sequence-specific_DNA_binding_RNA_polymerase_recruiting_transcription_factor_activity	1	0
GO:0001012_RNA_polymerase_II_regulatory_region_DNA_binding	1	0
GO:0001076_RNA_polymerase_II_transcription_factor_binding_transcription_factor_activity	1	0
GO:0001077_sequence-specific_regulatory_transcription_factor_site_binding_RNA_polymerase_II_transcription_factor_activity_involved_in_positive_regulation_of_transcription_from_RNA_polymerase_II_promoter	1	0
GO:0001083_RNA_polymerase_II_basal_transcription_factor_binding_transcription_factor_activity	1	0
GO:0001085_RNA_polymerase_II_transcription_factor_binding	1	0
GO:0001087_TFIIB-class_binding_transcription_factor_activity	1	0
GO:0001091_RNA_polymerase_II_basal_transcription_factor_binding	1	0
GO:0001093_TFIIB-class_transcription_factor_binding	1	0
GO:0001098_basal_transcription_machinery_binding	1	0
GO:0001099_basal_RNA_polymerase_II_transcription_machinery_binding	1	0
GO:0001592_dopamine_D3_receptor_activity	1	0
GO:0001593_dopamine_D4_receptor_activity	1	0
GO:0001596_angiotensin_type_I_receptor_activity	1	0
GO:0001600_endothelin-B_receptor_activity	1	0
GO:0001608_nucleotide_receptor_activity__G-protein_coupled	1	0
GO:0001609_adenosine_receptor_activity__G-protein_coupled	1	0
GO:0001616_growth_hormone_secretagogue_receptor_activity	1	0
GO:0001642_group_III_metabotropic_glutamate_receptor_activity	1	0
GO:0001670_dopamine_D2_receptor_activity	1	0
GO:0001729_ceramide_kinase_activity	1	0
GO:0001735_prenylcysteine_oxidase_activity	1	0
GO:0001760_aminocarboxymuconate-semialdehyde_decarboxylase_activity	1	0
GO:0001847_opsonin_receptor_activity	1	0
GO:0001888_glucuronyl-galactosyl-proteoglycan_4-alpha-N-acetylglucosaminyltransferase_activity	1	0
GO:0001918_farnesylated_protein_binding	1	0
GO:0002151_G-quadruplex_RNA_binding	1	0
GO:0003681_bent_DNA_binding	1	0
GO:0003689_DNA_clamp_loader_activity	1	0
GO:0003716_RNA_polymerase_I_transcription_termination_factor_activity	1	0
GO:0003717_RNA_polymerase_II_transcription_termination_factor_activity	1	0
GO:0003721_telomeric_template_RNA_reverse_transcriptase_activity	1	0
GO:0003826_alpha-ketoacid_dehydrogenase_activity	1	0
GO:0003831_beta-N-acetylglucosaminylglycopeptide_beta-1_4-galactosyltransferase_activity	1	0
GO:0003834_beta-carotene_15_15'-monooxygenase_activity	1	0
GO:0003835_beta-galactoside_alpha-2_6-sialyltransferase_activity	1	0
GO:0003836_beta-galactoside_alpha-2_3-sialyltransferase_activity	1	0
GO:0003837_beta-ureidopropionase_activity	1	0
GO:0003840_gamma-glutamyltransferase_activity	1	0
GO:0003842_1-pyrroline-5-carboxylate_dehydrogenase_activity	1	0
GO:0003844_1_4-alpha-glucan_branching_enzyme_activity	1	0
GO:0003845_11-beta-hydroxysteroid_dehydrogenase_activity	1	0
GO:0003860_3-hydroxyisobutyryl-CoA_hydrolase_activity	1	0
GO:0003867_4-aminobutyrate_transaminase_activity	1	0
GO:0003868_4-hydroxyphenylpyruvate_dioxygenase_activity	1	0
GO:0003870_5-aminolevulinate_synthase_activity	1	0
GO:0003873_6-phosphofructo-2-kinase_activity	1	0
GO:0003875_ADP-ribosylarginine_hydrolase_activity	1	0
GO:0003884_D-amino-acid_oxidase_activity	1	0
GO:0003896_DNA_primase_activity	1	0
GO:0003908_methylated-DNA-[protein]-cysteine_S-methyltransferase_activity	1	0
GO:0003910_DNA_ligase_(ATP)_activity	1	0
GO:0003917_DNA_topoisomerase_type_I_activity	1	0
GO:0003918_DNA_topoisomerase_(ATP-hydrolyzing)_activity	1	0
GO:0003919_FMN_adenylyltransferase_activity	1	0
GO:0003921_GMP_synthase_activity	1	0
GO:0003933_GTP_cyclohydrolase_activity	1	0
GO:0003934_GTP_cyclohydrolase_I_activity	1	0
GO:0003937_IMP_cyclohydrolase_activity	1	0
GO:0003939_L-iditol_2-dehydrogenase_activity	1	0
GO:0003943_N-acetylgalactosamine-4-sulfatase_activity	1	0
GO:0003945_N-acetyllactosamine_synthase_activity	1	0
GO:0003951_NAD+_kinase_activity	1	0
GO:0003952_NAD+_synthase_(glutamine-hydrolyzing)_activity	1	0
GO:0003956_NAD(P)+-protein-arginine_ADP-ribosyltransferase_activity	1	0
GO:0003957_NAD(P)+_transhydrogenase_(B-specific)_activity	1	0
GO:0003958_NADPH-hemoprotein_reductase_activity	1	0
GO:0003975_UDP-N-acetylglucosamine-dolichyl-phosphate_N-acetylglucosaminephosphotransferase_activity	1	0
GO:0003977_UDP-N-acetylglucosamine_diphosphorylase_activity	1	0
GO:0003978_UDP-glucose_4-epimerase_activity	1	0
GO:0003979_UDP-glucose_6-dehydrogenase_activity	1	0
GO:0003983_UTP:glucose-1-phosphate_uridylyltransferase_activity	1	0
GO:0003988_acetyl-CoA_C-acyltransferase_activity	1	0
GO:0003993_acid_phosphatase_activity	1	0
GO:0003996_acyl-CoA_ligase_activity	1	0
GO:0003999_adenine_phosphoribosyltransferase_activity	1	0
GO:0004001_adenosine_kinase_activity	1	0
GO:0004013_adenosylhomocysteinase_activity	1	0
GO:0004014_adenosylmethionine_decarboxylase_activity	1	0
GO:0004018_N6-(1_2-dicarboxyethyl)AMP_AMP-lyase_(fumarate-forming)_activity	1	0
GO:0004031_aldehyde_oxidase_activity	1	0
GO:0004040_amidase_activity	1	0
GO:0004042_acetyl-CoA:L-glutamate_N-acetyltransferase_activity	1	0
GO:0004043_L-aminoadipate-semialdehyde_dehydrogenase_activity	1	0
GO:0004044_amidophosphoribosyltransferase_activity	1	0
GO:0004045_aminoacyl-tRNA_hydrolase_activity	1	0
GO:0004051_arachidonate_5-lipoxygenase_activity	1	0
GO:0004052_arachidonate_12-lipoxygenase_activity	1	0
GO:0004055_argininosuccinate_synthase_activity	1	0
GO:0004056_argininosuccinate_lyase_activity	1	0
GO:0004057_arginyltransferase_activity	1	0
GO:0004058_aromatic-L-amino-acid_decarboxylase_activity	1	0
GO:0004059_aralkylamine_N-acetyltransferase_activity	1	0
GO:0004063_aryldialkylphosphatase_activity	1	0
GO:0004066_asparagine_synthase_(glutamine-hydrolyzing)_activity	1	0
GO:0004070_aspartate_carbamoyltransferase_activity	1	0
GO:0004075_biotin_carboxylase_activity	1	0
GO:0004080_biotin-[propionyl-CoA-carboxylase_(ATP-hydrolyzing)]_ligase_activity	1	0
GO:0004081_bis(5'-nucleosyl)-tetraphosphatase_(asymmetrical)_activity	1	0
GO:0004087_carbamoyl-phosphate_synthase_(ammonia)_activity	1	0
GO:0004088_carbamoyl-phosphate_synthase_(glutamine-hydrolyzing)_activity	1	0
GO:0004089_carbonate_dehydratase_activity	1	0
GO:0004092_carnitine_O-acetyltransferase_activity	1	0
GO:0004096_catalase_activity	1	0
GO:0004102_choline_O-acetyltransferase_activity	1	0
GO:0004108_citrate_(Si)-synthase_activity	1	0
GO:0004109_coproporphyrinogen_oxidase_activity	1	0
GO:0004118_cGMP-stimulated_cyclic-nucleotide_phosphodiesterase_activity	1	0
GO:0004123_cystathionine_gamma-lyase_activity	1	0
GO:0004127_cytidylate_kinase_activity	1	0
GO:0004132_dCMP_deaminase_activity	1	0
GO:0004133_glycogen_debranching_enzyme_activity	1	0
GO:0004134_4-alpha-glucanotransferase_activity	1	0
GO:0004135_amylo-alpha-1_6-glucosidase_activity	1	0
GO:0004137_deoxycytidine_kinase_activity	1	0
GO:0004138_deoxyguanosine_kinase_activity	1	0
GO:0004139_deoxyribose-phosphate_aldolase_activity	1	0
GO:0004140_dephospho-CoA_kinase_activity	1	0
GO:0004145_diamine_N-acetyltransferase_activity	1	0
GO:0004146_dihydrofolate_reductase_activity	1	0
GO:0004151_dihydroorotase_activity	1	0
GO:0004152_dihydroorotate_dehydrogenase_activity	1	0
GO:0004155_6_7-dihydropteridine_reductase_activity	1	0
GO:0004163_diphosphomevalonate_decarboxylase_activity	1	0
GO:0004165_dodecenoyl-CoA_delta-isomerase_activity	1	0
GO:0004168_dolichol_kinase_activity	1	0
GO:0004170_dUTP_diphosphatase_activity	1	0
GO:0004185_serine-type_carboxypeptidase_activity	1	0
GO:0004198_calcium-dependent_cysteine-type_endopeptidase_activity	1	0
GO:0004306_ethanolamine-phosphate_cytidylyltransferase_activity	1	0
GO:0004307_ethanolaminephosphotransferase_activity	1	0
GO:0004308_exo-alpha-sialidase_activity	1	0
GO:0004310_farnesyl-diphosphate_farnesyltransferase_activity	1	0
GO:0004314_[acyl-carrier-protein]_S-malonyltransferase_activity	1	0
GO:0004315_3-oxoacyl-[acyl-carrier-protein]_synthase_activity	1	0
GO:0004321_fatty-acyl-CoA_synthase_activity	1	0
GO:0004322_ferroxidase_activity	1	0
GO:0004325_ferrochelatase_activity	1	0
GO:0004326_tetrahydrofolylpolyglutamate_synthase_activity	1	0
GO:0004333_fumarate_hydratase_activity	1	0
GO:0004334_fumarylacetoacetase_activity	1	0
GO:0004342_glucosamine-6-phosphate_deaminase_activity	1	0
GO:0004343_glucosamine_6-phosphate_N-acetyltransferase_activity	1	0
GO:0004345_glucose-6-phosphate_dehydrogenase_activity	1	0
GO:0004346_glucose-6-phosphatase_activity	1	0
GO:0004347_glucose-6-phosphate_isomerase_activity	1	0
GO:0004356_glutamate-ammonia_ligase_activity	1	0
GO:0004361_glutaryl-CoA_dehydrogenase_activity	1	0
GO:0004362_glutathione-disulfide_reductase_activity	1	0
GO:0004363_glutathione_synthase_activity	1	0
GO:0004367_glycerol-3-phosphate_dehydrogenase_[NAD+]_activity	1	0
GO:0004368_glycerol-3-phosphate_dehydrogenase_activity	1	0
GO:0004370_glycerol_kinase_activity	1	0
GO:0004373_glycogen_(starch)_synthase_activity	1	0
GO:0004397_histidine_ammonia-lyase_activity	1	0
GO:0004411_homogentisate_1_2-dioxygenase_activity	1	0
GO:0004415_hyalurononglucosaminidase_activity	1	0
GO:0004416_hydroxyacylglutathione_hydrolase_activity	1	0
GO:0004418_hydroxymethylbilane_synthase_activity	1	0
GO:0004430_1-phosphatidylinositol_4-kinase_activity	1	0
GO:0004449_isocitrate_dehydrogenase_(NAD+)_activity	1	0
GO:0004461_lactose_synthase_activity	1	0
GO:0004462_lactoylglutathione_lyase_activity	1	0
GO:0004463_leukotriene-A4_hydrolase_activity	1	0
GO:0004466_long-chain-acyl-CoA_dehydrogenase_activity	1	0
GO:0004471_malate_dehydrogenase_(decarboxylating)_activity	1	0
GO:0004476_mannose-6-phosphate_isomerase_activity	1	0
GO:0004482_mRNA_(guanine-N7-)-methyltransferase_activity	1	0
GO:0004483_mRNA_(nucleoside-2'-O-)-methyltransferase_activity	1	0
GO:0004487_methylenetetrahydrofolate_dehydrogenase_(NAD+)_activity	1	0
GO:0004488_methylenetetrahydrofolate_dehydrogenase_(NADP+)_activity	1	0
GO:0004489_methylenetetrahydrofolate_reductase_(NADPH)_activity	1	0
GO:0004490_methylglutaconyl-CoA_hydratase_activity	1	0
GO:0004491_methylmalonate-semialdehyde_dehydrogenase_(acylating)_activity	1	0
GO:0004492_methylmalonyl-CoA_decarboxylase_activity	1	0
GO:0004493_methylmalonyl-CoA_epimerase_activity	1	0
GO:0004494_methylmalonyl-CoA_mutase_activity	1	0
GO:0004496_mevalonate_kinase_activity	1	0
GO:0004498_calcidiol_1-monooxygenase_activity	1	0
GO:0004500_dopamine_beta-monooxygenase_activity	1	0
GO:0004502_kynurenine_3-monooxygenase_activity	1	0
GO:0004503_monophenol_monooxygenase_activity	1	0
GO:0004505_phenylalanine_4-monooxygenase_activity	1	0
GO:0004506_squalene_monooxygenase_activity	1	0
GO:0004508_steroid_17-alpha-monooxygenase_activity	1	0
GO:0004509_steroid_21-monooxygenase_activity	1	0
GO:0004510_tryptophan_5-monooxygenase_activity	1	0
GO:0004511_tyrosine_3-monooxygenase_activity	1	0
GO:0004513_neolactotetraosylceramide_alpha-2_3-sialyltransferase_activity	1	0
GO:0004514_nicotinate-nucleotide_diphosphorylase_(carboxylating)_activity	1	0
GO:0004516_nicotinate_phosphoribosyltransferase_activity	1	0
GO:0004522_pancreatic_ribonuclease_activity	1	0
GO:0004525_ribonuclease_III_activity	1	0
GO:0004526_ribonuclease_P_activity	1	0
GO:0004534_5'-3'_exoribonuclease_activity	1	0
GO:0004549_tRNA-specific_ribonuclease_activity	1	0
GO:0004555_alpha_alpha-trehalase_activity	1	0
GO:0004556_alpha-amylase_activity	1	0
GO:0004557_alpha-galactosidase_activity	1	0
GO:0004560_alpha-L-fucosidase_activity	1	0
GO:0004563_beta-N-acetylhexosaminidase_activity	1	0
GO:0004564_beta-fructofuranosidase_activity	1	0
GO:0004566_beta-glucuronidase_activity	1	0
GO:0004573_mannosyl-oligosaccharide_glucosidase_activity	1	0
GO:0004575_sucrose_alpha-glucosidase_activity	1	0
GO:0004578_chitobiosyldiphosphodolichol_beta-mannosyltransferase_activity	1	0
GO:0004581_dolichyl-phosphate_beta-glucosyltransferase_activity	1	0
GO:0004585_ornithine_carbamoyltransferase_activity	1	0
GO:0004586_ornithine_decarboxylase_activity	1	0
GO:0004587_ornithine-oxo-acid_transaminase_activity	1	0
GO:0004588_orotate_phosphoribosyltransferase_activity	1	0
GO:0004590_orotidine-5'-phosphate_decarboxylase_activity	1	0
GO:0004591_oxoglutarate_dehydrogenase_(succinyl-transferring)_activity	1	0
GO:0004595_pantetheine-phosphate_adenylyltransferase_activity	1	0
GO:0004603_phenylethanolamine_N-methyltransferase_activity	1	0
GO:0004607_phosphatidylcholine-sterol_O-acyltransferase_activity	1	0
GO:0004610_phosphoacetylglucosamine_mutase_activity	1	0
GO:0004616_phosphogluconate_dehydrogenase_(decarboxylating)_activity	1	0
GO:0004630_phospholipase_D_activity	1	0
GO:0004631_phosphomevalonate_kinase_activity	1	0
GO:0004632_phosphopantothenate--cysteine_ligase_activity	1	0
GO:0004633_phosphopantothenoylcysteine_decarboxylase_activity	1	0
GO:0004637_phosphoribosylamine-glycine_ligase_activity	1	0
GO:0004638_phosphoribosylaminoimidazole_carboxylase_activity	1	0
GO:0004639_phosphoribosylaminoimidazolesuccinocarboxamide_synthase_activity	1	0
GO:0004641_phosphoribosylformylglycinamidine_cyclo-ligase_activity	1	0
GO:0004642_phosphoribosylformylglycinamidine_synthase_activity	1	0
GO:0004643_phosphoribosylaminoimidazolecarboxamide_formyltransferase_activity	1	0
GO:0004644_phosphoribosylglycinamide_formyltransferase_activity	1	0
GO:0004649_poly(ADP-ribose)_glycohydrolase_activity	1	0
GO:0004655_porphobilinogen_synthase_activity	1	0
GO:0004656_procollagen-proline_4-dioxygenase_activity	1	0
GO:0004657_proline_dehydrogenase_activity	1	0
GO:0004661_protein_geranylgeranyltransferase_activity	1	0
GO:0004676_3-phosphoinositide-dependent_protein_kinase_activity	1	0
GO:0004679_AMP-activated_protein_kinase_activity	1	0
GO:0004699_calcium-independent_protein_kinase_C_activity	1	0
GO:0004703_G-protein_coupled_receptor_kinase_activity	1	0
GO:0004719_protein-L-isoaspartate_(D-aspartate)_O-methyltransferase_activity	1	0
GO:0004729_oxygen-dependent_protoporphyrinogen_oxidase_activity	1	0
GO:0004731_purine-nucleoside_phosphorylase_activity	1	0
GO:0004735_pyrroline-5-carboxylate_reductase_activity	1	0
GO:0004736_pyruvate_carboxylase_activity	1	0
GO:0004743_pyruvate_kinase_activity	1	0
GO:0004750_ribulose-phosphate_3-epimerase_activity	1	0
GO:0004751_ribose-5-phosphate_isomerase_activity	1	0
GO:0004753_saccharopine_dehydrogenase_activity	1	0
GO:0004757_sepiapterin_reductase_activity	1	0
GO:0004767_sphingomyelin_phosphodiesterase_activity	1	0
GO:0004774_succinate-CoA_ligase_activity	1	0
GO:0004775_succinate-CoA_ligase_(ADP-forming)_activity	1	0
GO:0004777_succinate-semialdehyde_dehydrogenase_activity	1	0
GO:0004792_thiosulfate_sulfurtransferase_activity	1	0
GO:0004796_thromboxane-A_synthase_activity	1	0
GO:0004798_thymidylate_kinase_activity	1	0
GO:0004799_thymidylate_synthase_activity	1	0
GO:0004801_transaldolase_activity	1	0
GO:0004802_transketolase_activity	1	0
GO:0004807_triose-phosphate_isomerase_activity	1	0
GO:0004810_tRNA_adenylyltransferase_activity	1	0
GO:0004813_alanine-tRNA_ligase_activity	1	0
GO:0004815_aspartate-tRNA_ligase_activity	1	0
GO:0004817_cysteine-tRNA_ligase_activity	1	0
GO:0004818_glutamate-tRNA_ligase_activity	1	0
GO:0004819_glutamine-tRNA_ligase_activity	1	0
GO:0004820_glycine-tRNA_ligase_activity	1	0
GO:0004824_lysine-tRNA_ligase_activity	1	0
GO:0004826_phenylalanine-tRNA_ligase_activity	1	0
GO:0004827_proline-tRNA_ligase_activity	1	0
GO:0004829_threonine-tRNA_ligase_activity	1	0
GO:0004832_valine-tRNA_ligase_activity	1	0
GO:0004838_L-tyrosine:2-oxoglutarate_aminotransferase_activity	1	0
GO:0004849_uridine_kinase_activity	1	0
GO:0004852_uroporphyrinogen-III_synthase_activity	1	0
GO:0004853_uroporphyrinogen_decarboxylase_activity	1	0
GO:0004854_xanthine_dehydrogenase_activity	1	0
GO:0004855_xanthine_oxidase_activity	1	0
GO:0004876_complement_component_C3a_receptor_activity	1	0
GO:0004900_erythropoietin_receptor_activity	1	0
GO:0004918_interleukin-8_receptor_activity	1	0
GO:0004937_alpha1-adrenergic_receptor_activity	1	0
GO:0004941_beta2-adrenergic_receptor_activity	1	0
GO:0004947_bradykinin_receptor_activity	1	0
GO:0004948_calcitonin_receptor_activity	1	0
GO:0004949_cannabinoid_receptor_activity	1	0
GO:0004951_cholecystokinin_receptor_activity	1	0
GO:0004957_prostaglandin_E_receptor_activity	1	0
GO:0004960_thromboxane_receptor_activity	1	0
GO:0004961_thromboxane_A2_receptor_activity	1	0
GO:0004962_endothelin_receptor_activity	1	0
GO:0004969_histamine_receptor_activity	1	0
GO:0004971_alpha-amino-3-hydroxy-5-methyl-4-isoxazole_propionate_selective_glutamate_receptor_activity	1	0
GO:0004982_N-formyl_peptide_receptor_activity	1	0
GO:0004984_olfactory_receptor_activity	1	0
GO:0004991_parathyroid_hormone_receptor_activity	1	0
GO:0004994_somatostatin_receptor_activity	1	0
GO:0004995_tachykinin_receptor_activity	1	0
GO:0004996_thyroid-stimulating_hormone_receptor_activity	1	0
GO:0005000_vasopressin_receptor_activity	1	0
GO:0005009_insulin_receptor_activity	1	0
GO:0005018_platelet-derived_growth_factor_alpha-receptor_activity	1	0
GO:0005030_neurotrophin_receptor_activity	1	0
GO:0005052_peroxisome_matrix_targeting_signal-1_binding	1	0
GO:0005053_peroxisome_matrix_targeting_signal-2_binding	1	0
GO:0005055_laminin_receptor_activity	1	0
GO:0005115_receptor_tyrosine_kinase-like_orphan_receptor_binding	1	0
GO:0005130_granulocyte_colony-stimulating_factor_receptor_binding	1	0
GO:0005133_interferon-gamma_receptor_binding	1	0
GO:0005135_interleukin-3_receptor_binding	1	0
GO:0005136_interleukin-4_receptor_binding	1	0
GO:0005137_interleukin-5_receptor_binding	1	0
GO:0005143_interleukin-12_receptor_binding	1	0
GO:0005146_leukemia_inhibitory_factor_receptor_binding	1	0
GO:0005147_oncostatin-M_receptor_binding	1	0
GO:0005151_interleukin-1__Type_II_receptor_binding	1	0
GO:0005152_interleukin-1_receptor_antagonist_activity	1	0
GO:0005163_nerve_growth_factor_receptor_binding	1	0
GO:0005165_neurotrophin_receptor_binding	1	0
GO:0005171_hepatocyte_growth_factor_receptor_binding	1	0
GO:0005174_CD40_receptor_binding	1	0
GO:0005175_CD27_receptor_binding	1	0
GO:0005220_inositol_1_4_5-trisphosphate-sensitive_calcium-release_channel_activity	1	0
GO:0005223_intracellular_cGMP_activated_cation_channel_activity	1	0
GO:0005224_ATP-binding_and_phosphorylation-dependent_chloride_channel_activity	1	0
GO:0005232_serotonin-activated_cation-selective_channel_activity	1	0
GO:0005234_extracellular-glutamate-gated_ion_channel_activity	1	0
GO:0005247_voltage-gated_chloride_channel_activity	1	0
GO:0005250_A-type_(transient_outward)_potassium_channel_activity	1	0
GO:0005277_acetylcholine_transmembrane_transporter_activity	1	0
GO:0005290_L-histidine_transmembrane_transporter_activity	1	0
GO:0005298_proline:sodium_symporter_activity	1	0
GO:0005302_L-tyrosine_transmembrane_transporter_activity	1	0
GO:0005307_choline:sodium_symporter_activity	1	0
GO:0005308_creatine_transporter_activity	1	0
GO:0005309_creatine:sodium_symporter_activity	1	0
GO:0005315_inorganic_phosphate_transmembrane_transporter_activity	1	0
GO:0005324_long-chain_fatty_acid_transporter_activity	1	0
GO:0005325_peroxisomal_fatty_acyl_CoA_transporter_activity	1	0
GO:0005329_dopamine_transmembrane_transporter_activity	1	0
GO:0005335_serotonin:sodium_symporter_activity	1	0
GO:0005344_oxygen_transporter_activity	1	0
GO:0005350_pyrimidine_transmembrane_transporter_activity	1	0
GO:0005351_sugar:hydrogen_symporter_activity	1	0
GO:0005353_fructose_transmembrane_transporter_activity	1	0
GO:0005366_myo-inositol:hydrogen_symporter_activity	1	0
GO:0005367_myo-inositol:sodium_symporter_activity	1	0
GO:0005381_iron_ion_transmembrane_transporter_activity	1	0
GO:0005402_cation:sugar_symporter_activity	1	0
GO:0005456_CMP-sialic_acid_transmembrane_transporter_activity	1	0
GO:0005457_GDP-fucose_transmembrane_transporter_activity	1	0
GO:0005461_UDP-glucuronic_acid_transmembrane_transporter_activity	1	0
GO:0005464_UDP-xylose_transmembrane_transporter_activity	1	0
GO:0005477_pyruvate_secondary_active_transmembrane_transporter_activity	1	0
GO:0005502_11-cis_retinal_binding	1	0
GO:0005503_all-trans_retinal_binding	1	0
GO:0005519_cytoskeletal_regulatory_protein_binding	1	0
GO:0008035_high-density_lipoprotein_binding	1	0
GO:0008046_axon_guidance_receptor_activity	1	0
GO:0008106_alcohol_dehydrogenase_(NADP+)_activity	1	0
GO:0008108_UDP-glucose:hexose-1-phosphate_uridylyltransferase_activity	1	0
GO:0008109_N-acetyllactosaminide_beta-1_6-N-acetylglucosaminyltransferase_activity	1	0
GO:0008111_alpha-methylacyl-CoA_racemase_activity	1	0
GO:0008116_prostaglandin-I_synthase_activity	1	0
GO:0008117_sphinganine-1-phosphate_aldolase_activity	1	0
GO:0008119_thiopurine_S-methyltransferase_activity	1	0
GO:0008121_ubiquinol-cytochrome-c_reductase_activity	1	0
GO:0008123_cholesterol_7-alpha-monooxygenase_activity	1	0
GO:0008124_4-alpha-hydroxytetrahydrobiopterin_dehydratase_activity	1	0
GO:0008127_quercetin_2_3-dioxygenase_activity	1	0
GO:0008142_oxysterol_binding	1	0
GO:0008147_structural_constituent_of_bone	1	0
GO:0008184_glycogen_phosphorylase_activity	1	0
GO:0008251_tRNA-specific_adenosine_deaminase_activity	1	0
GO:0008260_3-oxoacid_CoA-transferase_activity	1	0
GO:0008263_pyrimidine-specific_mismatch_base_pair_DNA_N-glycosylase_activity	1	0
GO:0008265_Mo-molybdopterin_cofactor_sulfurase_activity	1	0
GO:0008267_poly-glutamine_tract_binding	1	0
GO:0008281_sulfonylurea_receptor_activity	1	0
GO:0008310_single-stranded_DNA_specific_3'-5'_exodeoxyribonuclease_activity	1	0
GO:0008321_Ral_guanyl-nucleotide_exchange_factor_activity	1	0
GO:0008330_protein_tyrosine_threonine_phosphatase_activity	1	0
GO:0008336_gamma-butyrobetaine_dioxygenase_activity	1	0
GO:0008349_MAP_kinase_kinase_kinase_kinase_activity	1	0
GO:0008384_IkappaB_kinase_activity	1	0
GO:0008386_cholesterol_monooxygenase_(side-chain-cleaving)_activity	1	0
GO:0008391_arachidonic_acid_monooxygenase_activity	1	0
GO:0008392_arachidonic_acid_epoxygenase_activity	1	0
GO:0008398_sterol_14-demethylase_activity	1	0
GO:0008404_arachidonic_acid_14_15-epoxygenase_activity	1	0
GO:0008405_arachidonic_acid_11_12-epoxygenase_activity	1	0
GO:0008410_CoA-transferase_activity	1	0
GO:0008419_RNA_lariat_debranching_enzyme_activity	1	0
GO:0008424_glycoprotein_6-alpha-L-fucosyltransferase_activity	1	0
GO:0008426_protein_kinase_C_inhibitor_activity	1	0
GO:0008434_vitamin_D3_receptor_activity	1	0
GO:0008441_3'(2')_5'-bisphosphate_nucleotidase_activity	1	0
GO:0008442_3-hydroxyisobutyrate_dehydrogenase_activity	1	0
GO:0008445_D-aspartate_oxidase_activity	1	0
GO:0008446_GDP-mannose_4_6-dehydratase_activity	1	0
GO:0008453_alanine-glyoxylate_transaminase_activity	1	0
GO:0008456_alpha-N-acetylgalactosaminidase_activity	1	0
GO:0008457_beta-galactosyl-N-acetylglucosaminylgalactosylglucosyl-ceramide_beta-1_3-acetylglucosaminyltransferase_activity	1	0
GO:0008458_carnitine_O-octanoyltransferase_activity	1	0
GO:0008465_glycerate_dehydrogenase_activity	1	0
GO:0008470_isovaleryl-CoA_dehydrogenase_activity	1	0
GO:0008478_pyridoxal_kinase_activity	1	0
GO:0008488_gamma-glutamyl_carboxylase_activity	1	0
GO:0008493_tetracycline_transporter_activity	1	0
GO:0008507_sodium:iodide_symporter_activity	1	0
GO:0008513_secondary_active_organic_cation_transmembrane_transporter_activity	1	0
GO:0008520_L-ascorbate:sodium_symporter_activity	1	0
GO:0008521_acetyl-CoA_transporter_activity	1	0
GO:0008523_sodium-dependent_multivitamin_transmembrane_transporter_activity	1	0
GO:0008531_riboflavin_kinase_activity	1	0
GO:0008534_oxidized_purine_base_lesion_DNA_N-glycosylase_activity	1	0
GO:0008554_sodium-exporting_ATPase_activity__phosphorylative_mechanism	1	0
GO:0008559_xenobiotic-transporting_ATPase_activity	1	0
GO:0008609_alkylglycerone-phosphate_synthase_activity	1	0
GO:0008613_diuretic_hormone_activity	1	0
GO:0008665_2'-phosphotransferase_activity	1	0
GO:0008670_2_4-dienoyl-CoA_reductase_(NADPH)_activity	1	0
GO:0008705_methionine_synthase_activity	1	0
GO:0008709_7-alpha-hydroxysteroid_dehydrogenase_activity	1	0
GO:0008745_N-acetylmuramoyl-L-alanine_amidase_activity	1	0
GO:0008792_arginine_decarboxylase_activity	1	0
GO:0008794_arsenate_reductase_(glutaredoxin)_activity	1	0
GO:0008796_bis(5'-nucleosyl)-tetraphosphatase_activity	1	0
GO:0008798_beta-aspartyl-peptidase_activity	1	0
GO:0008803_bis(5'-nucleosyl)-tetraphosphatase_(symmetrical)_activity	1	0
GO:0008815_citrate_(pro-3S)-lyase_activity	1	0
GO:0008829_dCTP_deaminase_activity	1	0
GO:0008843_endochitinase_activity	1	0
GO:0008887_glycerate_kinase_activity	1	0
GO:0008889_glycerophosphodiester_phosphodiesterase_activity	1	0
GO:0008891_glycolate_oxidase_activity	1	0
GO:0008892_guanine_deaminase_activity	1	0
GO:0008897_holo-[acyl-carrier-protein]_synthase_activity	1	0
GO:0008900_hydrogen:potassium-exchanging_ATPase_activity	1	0
GO:0008955_peptidoglycan_glycosyltransferase_activity	1	0
GO:0008967_phosphoglycolate_phosphatase_activity	1	0
GO:0008969_phosphohistidine_phosphatase_activity	1	0
GO:0008995_ribonuclease_E_activity	1	0
GO:0009041_uridylate_kinase_activity	1	0
GO:0009374_biotin_binding	1	0
GO:0009673_low_affinity_phosphate_transmembrane_transporter_activity	1	0
GO:0009917_sterol_5-alpha_reductase_activity	1	0
GO:0010385_double-stranded_methylated_DNA_binding	1	0
GO:0010465_nerve_growth_factor_receptor_activity	1	0
GO:0010484_H3_histone_acetyltransferase_activity	1	0
GO:0010485_H4_histone_acetyltransferase_activity	1	0
GO:0010852_cyclase_inhibitor_activity	1	0
GO:0010854_adenylate_cyclase_regulator_activity	1	0
GO:0010855_adenylate_cyclase_inhibitor_activity	1	0
GO:0010857_calcium-dependent_protein_kinase_activity	1	0
GO:0010861_thyroid_hormone_receptor_activator_activity	1	0
GO:0015018_galactosylgalactosylxylosylprotein_3-beta-glucuronosyltransferase_activity	1	0
GO:0015035_protein_disulfide_oxidoreductase_activity	1	0
GO:0015052_beta3-adrenergic_receptor_activity	1	0
GO:0015054_gastrin_receptor_activity	1	0
GO:0015055_secretin_receptor_activity	1	0
GO:0015065_uridine_nucleotide_receptor_activity	1	0
GO:0015067_amidinotransferase_activity	1	0
GO:0015068_glycine_amidinotransferase_activity	1	0
GO:0015087_cobalt_ion_transmembrane_transporter_activity	1	0
GO:0015093_ferrous_iron_transmembrane_transporter_activity	1	0
GO:0015094_lead_ion_transmembrane_transporter_activity	1	0
GO:0015099_nickel_ion_transmembrane_transporter_activity	1	0
GO:0015100_vanadium_ion_transmembrane_transporter_activity	1	0
GO:0015105_arsenite_transmembrane_transporter_activity	1	0
GO:0015111_iodide_transmembrane_transporter_activity	1	0
GO:0015119_hexose_phosphate_transmembrane_transporter_activity	1	0
GO:0015126_canalicular_bile_acid_transmembrane_transporter_activity	1	0
GO:0015130_mevalonate_transmembrane_transporter_activity	1	0
GO:0015132_prostaglandin_transmembrane_transporter_activity	1	0
GO:0015136_sialic_acid_transmembrane_transporter_activity	1	0
GO:0015139_alpha-ketoglutarate_transmembrane_transporter_activity	1	0
GO:0015140_malate_transmembrane_transporter_activity	1	0
GO:0015152_glucose-6-phosphate_transmembrane_transporter_activity	1	0
GO:0015173_aromatic_amino_acid_transmembrane_transporter_activity	1	0
GO:0015182_L-asparagine_transmembrane_transporter_activity	1	0
GO:0015186_L-glutamine_transmembrane_transporter_activity	1	0
GO:0015195_L-threonine_transmembrane_transporter_activity	1	0
GO:0015216_purine_nucleotide_transmembrane_transporter_activity	1	0
GO:0015222_serotonin_transmembrane_transporter_activity	1	0
GO:0015227_acyl_carnitine_transporter_activity	1	0
GO:0015246_fatty_acyl_transporter_activity	1	0
GO:0015266_protein_channel_activity	1	0
GO:0015271_outward_rectifier_potassium_channel_activity	1	0
GO:0015280_ligand-gated_sodium_channel_activity	1	0
GO:0015319_sodium:inorganic_phosphate_symporter_activity	1	0
GO:0015320_phosphate_carrier_activity	1	0
GO:0015327_cystine:glutamate_antiporter_activity	1	0
GO:0015350_methotrexate_transporter_activity	1	0
GO:0015361_low_affinity_sodium:dicarboxylate_symporter_activity	1	0
GO:0015362_high_affinity_sodium:dicarboxylate_symporter_activity	1	0
GO:0015367_oxoglutarate:malate_antiporter_activity	1	0
GO:0015373_monovalent_anion:sodium_symporter_activity	1	0
GO:0015378_sodium:chloride_symporter_activity	1	0
GO:0015386_potassium:hydrogen_antiporter_activity	1	0
GO:0015410_manganese-transporting_ATPase_activity	1	0
GO:0015439_heme-transporting_ATPase_activity	1	0
GO:0015450_P-P-bond-hydrolysis-driven_protein_transmembrane_transporter_activity	1	0
GO:0015467_G-protein_activated_inward_rectifier_potassium_channel_activity	1	0
GO:0015538_sialic_acid:hydrogen_symporter_activity	1	0
GO:0015556_C4-dicarboxylate_transmembrane_transporter_activity	1	0
GO:0015607_fatty_acyl_CoA_transporter_activity	1	0
GO:0015616_DNA_translocase_activity	1	0
GO:0015633_zinc_transporting_ATPase_activity	1	0
GO:0015922_aspartate_oxidase_activity	1	0
GO:0015927_trehalase_activity	1	0
GO:0015928_fucosidase_activity	1	0
GO:0016034_maleylacetoacetate_isomerase_activity	1	0
GO:0016150_translation_release_factor_activity__codon_nonspecific	1	0
GO:0016153_urocanate_hydratase_activity	1	0
GO:0016160_amylase_activity	1	0
GO:0016211_ammonia_ligase_activity	1	0
GO:0016262_protein_N-acetylglucosaminyltransferase_activity	1	0
GO:0016263_glycoprotein-N-acetylgalactosamine_3-beta-galactosyltransferase_activity	1	0
GO:0016277_[myelin_basic_protein]-arginine_N-methyltransferase_activity	1	0
GO:0016286_small_conductance_calcium-activated_potassium_channel_activity	1	0
GO:0016287_glycerone-phosphate_O-acyltransferase_activity	1	0
GO:0016290_palmitoyl-CoA_hydrolase_activity	1	0
GO:0016300_tRNA_(uracil)_methyltransferase_activity	1	0
GO:0016312_inositol_bisphosphate_phosphatase_activity	1	0
GO:0016401_palmitoyl-CoA_oxidase_activity	1	0
GO:0016404_15-hydroxyprostaglandin_dehydrogenase_(NAD+)_activity	1	0
GO:0016412_serine_O-acyltransferase_activity	1	0
GO:0016414_O-octanoyltransferase_activity	1	0
GO:0016415_octanoyltransferase_activity	1	0
GO:0016419_S-malonyltransferase_activity	1	0
GO:0016420_malonyltransferase_activity	1	0
GO:0016427_tRNA_(cytosine)_methyltransferase_activity	1	0
GO:0016428_tRNA_(cytosine-5-)-methyltransferase_activity	1	0
GO:0016493_C-C_chemokine_receptor_activity	1	0
GO:0016494_C-X-C_chemokine_receptor_activity	1	0
GO:0016500_protein-hormone_receptor_activity	1	0
GO:0016508_long-chain-enoyl-CoA_hydratase_activity	1	0
GO:0016509_long-chain-3-hydroxyacyl-CoA_dehydrogenase_activity	1	0
GO:0016618_hydroxypyruvate_reductase_activity	1	0
GO:0016624_oxidoreductase_activity__acting_on_the_aldehyde_or_oxo_group_of_donors__disulfide_as_acceptor	1	0
GO:0016635_oxidoreductase_activity__acting_on_the_CH-CH_group_of_donors__quinone_or_related_compound_as_acceptor	1	0
GO:0016679_oxidoreductase_activity__acting_on_diphenols_and_related_substances_as_donors	1	0
GO:0016681_oxidoreductase_activity__acting_on_diphenols_and_related_substances_as_donors__cytochrome_as_acceptor	1	0
GO:0016715_oxidoreductase_activity__acting_on_paired_donors__with_incorporation_or_reduction_of_molecular_oxygen__reduced_ascorbate_as_one_donor__and_incorporation_of_one_atom_of_oxygen	1	0
GO:0016716_oxidoreductase_activity__acting_on_paired_donors__with_incorporation_or_reduction_of_molecular_oxygen__another_compound_as_one_donor__and_incorporation_of_one_atom_of_oxygen	1	0
GO:0016724_oxidoreductase_activity__oxidizing_metal_ions__oxygen_as_acceptor	1	0
GO:0016726_oxidoreductase_activity__acting_on_CH_or_CH2_groups__NAD_or_NADP_as_acceptor	1	0
GO:0016727_oxidoreductase_activity__acting_on_CH_or_CH2_groups__oxygen_as_acceptor	1	0
GO:0016748_succinyltransferase_activity	1	0
GO:0016749_N-succinyltransferase_activity	1	0
GO:0016768_spermine_synthase_activity	1	0
GO:0016802_trialkylsulfonium_hydrolase_activity	1	0
GO:0016805_dipeptidase_activity	1	0
GO:0016815_hydrolase_activity__acting_on_carbon-nitrogen_(but_not_peptide)_bonds__in_nitriles	1	0
GO:0016847_1-aminocyclopropane-1-carboxylate_synthase_activity	1	0
GO:0016855_racemase_and_epimerase_activity__acting_on_amino_acids_and_derivatives	1	0
GO:0016880_acid-ammonia_(or_amide)_ligase_activity	1	0
GO:0016892_endoribonuclease_activity__producing_3'-phosphomonoesters	1	0
GO:0016901_oxidoreductase_activity__acting_on_the_CH-OH_group_of_donors__quinone_or_similar_compound_as_acceptor	1	0
GO:0016971_flavin-linked_sulfhydryl_oxidase_activity	1	0
GO:0016972_thiol_oxidase_activity	1	0
GO:0016988_transcription_initiation_factor_antagonist_activity	1	0
GO:0017005_3'-tyrosyl-DNA_phosphodiesterase_activity	1	0
GO:0017018_myosin_phosphatase_activity	1	0
GO:0017033_DNA_topoisomerase_I_binding	1	0
GO:0017042_glycosylceramidase_activity	1	0
GO:0017056_structural_constituent_of_nuclear_pore	1	0
GO:0017064_fatty_acid_amide_hydrolase_activity	1	0
GO:0017065_single-strand_selective_uracil_DNA_N-glycosylase_activity	1	0
GO:0017089_glycolipid_transporter_activity	1	0
GO:0017099_very_long-chain-acyl-CoA_dehydrogenase_activity	1	0
GO:0017110_nucleoside-diphosphatase_activity	1	0
GO:0017113_dihydropyrimidine_dehydrogenase_(NADP+)_activity	1	0
GO:0017128_phospholipid_scramblase_activity	1	0
GO:0017129_triglyceride_binding	1	0
GO:0017130_poly(C)_RNA_binding	1	0
GO:0017140_lipoic_acid_synthase_activity	1	0
GO:0017172_cysteine_dioxygenase_activity	1	0
GO:0017174_glycine_N-methyltransferase_activity	1	0
GO:0017176_phosphatidylinositol_N-acetylglucosaminyltransferase_activity	1	0
GO:0018114_threonine_racemase_activity	1	0
GO:0018169_ribosomal_S6-glutamic_acid_ligase_activity	1	0
GO:0018271_biotin-protein_ligase_activity	1	0
GO:0018467_formaldehyde_dehydrogenase_activity	1	0
GO:0018478_malonate-semialdehyde_dehydrogenase_(acetylating)_activity	1	0
GO:0019103_pyrimidine_nucleotide_binding	1	0
GO:0019107_myristoyltransferase_activity	1	0
GO:0019115_benzaldehyde_dehydrogenase_activity	1	0
GO:0019135_deoxyhypusine_monooxygenase_activity	1	0
GO:0019144_ADP-sugar_diphosphatase_activity	1	0
GO:0019145_aminobutyraldehyde_dehydrogenase_activity	1	0
GO:0019166_trans-2-enoyl-CoA_reductase_(NADPH)_activity	1	0
GO:0019187_beta-1_4-mannosyltransferase_activity	1	0
GO:0019776_Atg8_ligase_activity	1	0
GO:0019778_APG12_activating_enzyme_activity	1	0
GO:0019780_FAT10_activating_enzyme_activity	1	0
GO:0019781_NEDD8_activating_enzyme_activity	1	0
GO:0019782_ISG15_activating_enzyme_activity	1	0
GO:0019798_procollagen-proline_dioxygenase_activity	1	0
GO:0019799_tubulin_N-acetyltransferase_activity	1	0
GO:0019862_IgA_binding	1	0
GO:0019871_sodium_channel_inhibitor_activity	1	0
GO:0019911_structural_constituent_of_myelin_sheath	1	0
GO:0019957_C-C_chemokine_binding	1	0
GO:0019992_diacylglycerol_binding	1	0
GO:0022821_potassium_ion_antiporter_activity	1	0
GO:0030158_protein_xylosyltransferase_activity	1	0
GO:0030184_nitric_oxide_transmembrane_transporter_activity	1	0
GO:0030215_semaphorin_receptor_binding	1	0
GO:0030226_apolipoprotein_receptor_activity	1	0
GO:0030233_deoxynucleotide_transmembrane_transporter_activity	1	0
GO:0030251_guanylate_cyclase_inhibitor_activity	1	0
GO:0030267_glyoxylate_reductase_(NADP)_activity	1	0
GO:0030272_5-formyltetrahydrofolate_cyclo-ligase_activity	1	0
GO:0030305_heparanase_activity	1	0
GO:0030342_1-alpha_25-dihydroxyvitamin_D3_24-hydroxylase_activity	1	0
GO:0030346_protein_phosphatase_2B_binding	1	0
GO:0030348_syntaxin-3_binding	1	0
GO:0030350_iron-responsive_element_binding	1	0
GO:0030353_fibroblast_growth_factor_receptor_antagonist_activity	1	0
GO:0030366_Mo-molybdopterin_synthase_activity	1	0
GO:0030375_thyroid_hormone_receptor_coactivator_activity	1	0
GO:0030378_serine_racemase_activity	1	0
GO:0030379_neurotensin_receptor_activity__non-G-protein_coupled	1	0
GO:0030380_interleukin-17E_receptor_binding	1	0
GO:0030395_lactose_binding	1	0
GO:0030412_formimidoyltetrahydrofolate_cyclodeaminase_activity	1	0
GO:0030429_kynureninase_activity	1	0
GO:0030492_hemoglobin_binding	1	0
GO:0030504_inorganic_diphosphate_transmembrane_transporter_activity	1	0
GO:0030551_cyclic_nucleotide_binding	1	0
GO:0030552_cAMP_binding	1	0
GO:0030586_[methionine_synthase]_reductase_activity	1	0
GO:0030611_arsenate_reductase_activity	1	0
GO:0030613_oxidoreductase_activity__acting_on_phosphorus_or_arsenic_in_donors	1	0
GO:0030614_oxidoreductase_activity__acting_on_phosphorus_or_arsenic_in_donors__disulfide_as_acceptor	1	0
GO:0030616_transforming_growth_factor_beta_receptor__common-partner_cytoplasmic_mediator_activity	1	0
GO:0030619_U1_snRNA_binding	1	0
GO:0030621_U4_snRNA_binding	1	0
GO:0030731_guanidinoacetate_N-methyltransferase_activity	1	0
GO:0030760_pyridine_N-methyltransferase_activity	1	0
GO:0030791_arsenite_methyltransferase_activity	1	0
GO:0030792_methylarsonite_methyltransferase_activity	1	0
GO:0030882_lipid_antigen_binding	1	0
GO:0030884_exogenous_lipid_antigen_binding	1	0
GO:0030899_calcium-dependent_ATPase_activity	1	0
GO:0030942_endoplasmic_reticulum_signal_peptide_binding	1	0
GO:0030976_thiamine_pyrophosphate_binding	1	0
GO:0030977_taurine_binding	1	0
GO:0031071_cysteine_desulfurase_activity	1	0
GO:0031403_lithium_ion_binding	1	0
GO:0031419_cobalamin_binding	1	0
GO:0031433_telethonin_binding	1	0
GO:0031434_mitogen-activated_protein_kinase_kinase_binding	1	0
GO:0031492_nucleosomal_DNA_binding	1	0
GO:0031493_nucleosomal_histone_binding	1	0
GO:0031531_thyrotropin-releasing_hormone_receptor_binding	1	0
GO:0031545_peptidyl-proline_4-dioxygenase_activity	1	0
GO:0031559_oxidosqualene_cyclase_activity	1	0
GO:0031692_alpha-1B_adrenergic_receptor_binding	1	0
GO:0031695_alpha-2B_adrenergic_receptor_binding	1	0
GO:0031703_type_2_angiotensin_receptor_binding	1	0
GO:0031707_endothelin_A_receptor_binding	1	0
GO:0031716_calcitonin_receptor_binding	1	0
GO:0031726_CCR1_chemokine_receptor_binding	1	0
GO:0031748_D1_dopamine_receptor_binding	1	0
GO:0031768_ghrelin_receptor_binding	1	0
GO:0031770_growth_hormone-releasing_hormone_receptor_binding	1	0
GO:0031854_orexigenic_neuropeptide_QRFP_receptor_binding	1	0
GO:0031862_prostanoid_receptor_binding	1	0
GO:0031870_thromboxane_A2_receptor_binding	1	0
GO:0031871_proteinase_activated_receptor_binding	1	0
GO:0031957_very_long-chain_fatty_acid-CoA_ligase_activity	1	0
GO:0031997_N-terminal_myristoylation_domain_binding	1	0
GO:0032003_interleukin-28_receptor_binding	1	0
GO:0032036_myosin_heavy_chain_binding	1	0
GO:0032050_clathrin_heavy_chain_binding	1	0
GO:0032051_clathrin_light_chain_binding	1	0
GO:0032093_SAM_domain_binding	1	0
GO:0032145_succinate-semialdehyde_dehydrogenase_binding	1	0
GO:0032183_SUMO_binding	1	0
GO:0032184_SUMO_polymer_binding	1	0
GO:0032399_HECT_domain_binding	1	0
GO:0032406_MutLbeta_complex_binding	1	0
GO:0032408_MutSbeta_complex_binding	1	0
GO:0032422_purine-rich_negative_regulatory_element_binding	1	0
GO:0032427_GBD_domain_binding	1	0
GO:0032448_DNA_hairpin_binding	1	0
GO:0032500_muramyl_dipeptide_binding	1	0
GO:0032574_5'-3'_RNA_helicase_activity	1	0
GO:0032575_ATP-dependent_5'-3'_RNA_helicase_activity	1	0
GO:0032791_lead_ion_binding	1	0
GO:0032795_heterotrimeric_G-protein_binding	1	0
GO:0032841_calcitonin_binding	1	0
GO:0033142_progesterone_receptor_binding	1	0
GO:0033170_protein-DNA_loading_ATPase_activity	1	0
GO:0033187_inositol_hexakisphosphate_4-kinase_or_6-kinase_activity	1	0
GO:0033265_choline_binding	1	0
GO:0033560_folate_reductase_activity	1	0
GO:0033678_5'-3'_DNA_RNA_helicase_activity	1	0
GO:0033680_ATP-dependent_DNA_RNA_helicase_activity	1	0
GO:0033682_ATP-dependent_5'-3'_DNA_RNA_helicase_activity	1	0
GO:0033699_DNA_5'-adenosine_monophosphate_hydrolase_activity	1	0
GO:0033746_histone_demethylase_activity_(H3-R2_specific)	1	0
GO:0033749_histone_demethylase_activity_(H4-R3_specific)	1	0
GO:0033754_indoleamine_2_3-dioxygenase_activity	1	0
GO:0033778_7alpha-hydroxycholest-4-en-3-one_12alpha-hydroxylase_activity	1	0
GO:0033781_cholesterol_24-hydroxylase_activity	1	0
GO:0033862_UMP_kinase_activity	1	0
GO:0033989_3alpha_7alpha_12alpha-trihydroxy-5beta-cholest-24-enoyl-CoA_hydratase_activity	1	0
GO:0034038_deoxyhypusine_synthase_activity	1	0
GO:0034040_lipid-transporting_ATPase_activity	1	0
GO:0034041_sterol-transporting_ATPase_activity	1	0
GO:0034046_poly(G)_RNA_binding	1	0
GO:0034056_estrogen_response_element_binding	1	0
GO:0034188_apolipoprotein_A-I_receptor_activity	1	0
GO:0034191_apolipoprotein_A-I_receptor_binding	1	0
GO:0034212_peptide_N-acetyltransferase_activity	1	0
GO:0034237_protein_kinase_A_regulatory_subunit_binding	1	0
GO:0034416_bisphosphoglycerate_phosphatase_activity	1	0
GO:0034417_bisphosphoglycerate_3-phosphatase_activity	1	0
GO:0034437_glycoprotein_transporter_activity	1	0
GO:0034590_L-hydroxyproline_transmembrane_transporter_activity	1	0
GO:0034593_phosphatidylinositol_bisphosphate_phosphatase_activity	1	0
GO:0034647_histone_demethylase_activity_(H3-trimethyl-K4_specific)	1	0
GO:0034649_histone_demethylase_activity_(H3-monomethyl-K4_specific)	1	0
GO:0034714_type_III_transforming_growth_factor_beta_receptor_binding	1	0
GO:0034722_gamma-glutamyl-peptidase_activity	1	0
GO:0034986_iron_chaperone_activity	1	0
GO:0034987_immunoglobulin_receptor_binding	1	0
GO:0034988_Fc-gamma_receptor_I_complex_binding	1	0
GO:0034989_GTP-Ral_binding	1	0
GO:0035034_histone_acetyltransferase_regulator_activity	1	0
GO:0035226_glutamate-cysteine_ligase_catalytic_subunit_binding	1	0
GO:0035248_alpha-1_4-N-acetylgalactosaminyltransferase_activity	1	0
GO:0035276_ethanol_binding	1	0
GO:0035299_inositol_pentakisphosphate_2-kinase_activity	1	0
GO:0035325_Toll-like_receptor_binding	1	0
GO:0035326_enhancer_binding	1	0
GO:0035375_zymogen_binding	1	0
GO:0035379_carbon_dioxide_transmembrane_transporter_activity	1	0
GO:0035400_histone_tyrosine_kinase_activity	1	0
GO:0035401_histone_kinase_activity_(H3-Y41_specific)	1	0
GO:0035402_histone_kinase_activity_(H3-T11_specific)	1	0
GO:0035473_lipase_binding	1	0
GO:0035478_chylomicron_binding	1	0
GO:0035497_cAMP_response_element_binding	1	0
GO:0035515_oxidative_RNA_demethylase_activity	1	0
GO:0035516_oxidative_DNA_demethylase_activity	1	0
GO:0035538_carbohydrate_response_element_binding	1	0
GO:0035539_8-oxo-7_8-dihydrodeoxyguanosine_triphosphate_pyrophosphatase_activity	1	0
GO:0035594_ganglioside_binding	1	0
GO:0035605_peptidyl-cysteine_S-nitrosylase_activity	1	0
GO:0042007_interleukin-18_binding	1	0
GO:0042017_interleukin-22_binding	1	0
GO:0042018_interleukin-22_receptor_activity	1	0
GO:0042030_ATPase_inhibitor_activity	1	0
GO:0042083_5_10-methylenetetrahydrofolate-dependent_methyltransferase_activity	1	0
GO:0042084_5-methyltetrahydrofolate-dependent_methyltransferase_activity	1	0
GO:0042132_fructose_1_6-bisphosphate_1-phosphatase_activity	1	0
GO:0042134_rRNA_primary_transcript_binding	1	0
GO:0042171_lysophosphatidic_acid_acyltransferase_activity	1	0
GO:0042284_sphingolipid_delta-4_desaturase_activity	1	0
GO:0042289_MHC_class_II_protein_binding	1	0
GO:0042292_URM1_activating_enzyme_activity	1	0
GO:0042356_GDP-4-dehydro-D-rhamnose_reductase_activity	1	0
GO:0042497_triacyl_lipopeptide_binding	1	0
GO:0042586_peptide_deformylase_activity	1	0
GO:0042602_flavin_reductase_activity	1	0
GO:0042608_T_cell_receptor_binding	1	0
GO:0042610_CD8_receptor_binding	1	0
GO:0042731_PH_domain_binding	1	0
GO:0042799_histone_methyltransferase_activity_(H4-K20_specific)	1	0
GO:0042801_polo_kinase_kinase_activity	1	0
GO:0042808_neuronal_Cdc2-like_kinase_binding	1	0
GO:0042895_antibiotic_transporter_activity	1	0
GO:0042910_xenobiotic_transporter_activity	1	0
GO:0043023_ribosomal_large_subunit_binding	1	0
GO:0043035_chromatin_insulator_sequence_binding	1	0
GO:0043140_ATP-dependent_3'-5'_DNA_helicase_activity	1	0
GO:0043175_RNA_polymerase_core_enzyme_binding	1	0
GO:0043221_SMC_protein_binding	1	0
GO:0043395_heparan_sulfate_proteoglycan_binding	1	0
GO:0043426_MRF_binding	1	0
GO:0043546_molybdopterin_cofactor_binding	1	0
GO:0043783_oxidoreductase_activity__oxidizing_metal_ions_with_flavin_as_acceptor	1	0
GO:0043874_acireductone_synthase_activity	1	0
GO:0043924_suramin_binding	1	0
GO:0045031_ATP-activated_nucleotide_receptor_activity	1	0
GO:0045130_keratan_sulfotransferase_activity	1	0
GO:0045134_uridine-diphosphatase_activity	1	0
GO:0045145_single-stranded_DNA_specific_5'-3'_exodeoxyribonuclease_activity	1	0
GO:0045513_interleukin-27_binding	1	0
GO:0045517_interleukin-20_receptor_binding	1	0
GO:0045523_interleukin-27_receptor_binding	1	0
GO:0046525_xylosylprotein_4-beta-galactosyltransferase_activity	1	0
GO:0046715_boron_transmembrane_transporter_activity	1	0
GO:0046789_host_cell_surface_receptor_binding	1	0
GO:0046812_host_cell_surface_binding	1	0
GO:0046848_hydroxyapatite_binding	1	0
GO:0046870_cadmium_ion_binding	1	0
GO:0046911_metal_chelating_activity	1	0
GO:0046921_alpha(1_6)-fucosyltransferase_activity	1	0
GO:0046922_peptide-O-fucosyltransferase_activity	1	0
GO:0046935_1-phosphatidylinositol-3-kinase_regulator_activity	1	0
GO:0046964_3'-phosphoadenosine_5'-phosphosulfate_transmembrane_transporter_activity	1	0
GO:0046975_histone_methyltransferase_activity_(H3-K36_specific)	1	0
GO:0047006_20-alpha-hydroxysteroid_dehydrogenase_activity	1	0
GO:0047035_3-alpha(17-beta)-hydroxysteroid_dehydrogenase_(NAD+)_activity	1	0
GO:0047042_3-alpha-hydroxysteroid_dehydrogenase_(B-specific)_activity	1	0
GO:0047045_testosterone_17-beta-dehydrogenase_(NADP+)_activity	1	0
GO:0047130_saccharopine_dehydrogenase_(NADP+__L-lysine-forming)_activity	1	0
GO:0047131_saccharopine_dehydrogenase_(NAD+__L-glutamate-forming)_activity	1	0
GO:0047134_protein-disulfide_reductase_activity	1	0
GO:0047192_1-alkylglycerophosphocholine_O-acetyltransferase_activity	1	0
GO:0047223_beta-1_3-galactosyl-O-glycosyl-glycoprotein_beta-1_3-N-acetylglucosaminyltransferase_activity	1	0
GO:0047237_glucuronylgalactosylproteoglycan_4-beta-N-acetylgalactosaminyltransferase_activity	1	0
GO:0047280_nicotinamide_phosphoribosyltransferase_activity	1	0
GO:0047291_lactosylceramide_alpha-2_3-sialyltransferase_activity	1	0
GO:0047315_kynurenine-glyoxylate_transaminase_activity	1	0
GO:0047536_2-aminoadipate_transaminase_activity	1	0
GO:0047560_3-dehydrosphinganine_reductase_activity	1	0
GO:0047598_7-dehydrocholesterol_reductase_activity	1	0
GO:0047661_amino-acid_racemase_activity	1	0
GO:0047710_bis(5'-adenosyl)-triphosphatase_activity	1	0
GO:0047714_galactolipase_activity	1	0
GO:0047730_carnosine_synthase_activity	1	0
GO:0047757_chondroitin-glucuronate_5-epimerase_activity	1	0
GO:0047760_butyrate-CoA_ligase_activity	1	0
GO:0047865_dimethylglycine_dehydrogenase_activity	1	0
GO:0047874_dolichyldiphosphatase_activity	1	0
GO:0047962_glycine_N-benzoyltransferase_activity	1	0
GO:0047969_glyoxylate_oxidase_activity	1	0
GO:0047977_hepoxilin-epoxide_hydrolase_activity	1	0
GO:0047988_hydroxyacid-oxoacid_transhydrogenase_activity	1	0
GO:0048018_receptor_agonist_activity	1	0
GO:0048030_disaccharide_binding	1	0
GO:0048184_follistatin_binding	1	0
GO:0048187_inhibin_beta-B_binding	1	0
GO:0048244_phytanoyl-CoA_dioxygenase_activity	1	0
GO:0048270_methionine_adenosyltransferase_regulator_activity	1	0
GO:0048273_mitogen-activated_protein_kinase_p38_binding	1	0
GO:0048603_fibroblast_growth_factor_2_binding	1	0
GO:0048604_fibroblast_growth_factor_3_binding	1	0
GO:0050104_L-gulonate_3-dehydrogenase_activity	1	0
GO:0050124_N-acylneuraminate-9-phosphatase_activity	1	0
GO:0050178_phenylpyruvate_tautomerase_activity	1	0
GO:0050197_phytanate-CoA_ligase_activity	1	0
GO:0050220_prostaglandin-E_synthase_activity	1	0
GO:0050290_sphingomyelin_phosphodiesterase_D_activity	1	0
GO:0050333_thiamin-triphosphatase_activity	1	0
GO:0050353_trimethyllysine_dioxygenase_activity	1	0
GO:0050473_arachidonate_15-lipoxygenase_activity	1	0
GO:0050479_glyceryl-ether_monooxygenase_activity	1	0
GO:0050508_glucuronosyl-N-acetylglucosaminyl-proteoglycan_4-alpha-N-acetylglucosaminyltransferase_activity	1	0
GO:0050509_N-acetylglucosaminyl-proteoglycan_4-beta-glucuronosyltransferase_activity	1	0
GO:0050614_delta24-sterol_reductase_activity	1	0
GO:0050649_testosterone_6-beta-hydroxylase_activity	1	0
GO:0050656_3'-phosphoadenosine_5'-phosphosulfate_binding	1	0
GO:0050659_N-acetylgalactosamine_4-sulfate_6-O-sulfotransferase_activity	1	0
GO:0050780_dopamine_receptor_binding	1	0
GO:0050833_pyruvate_transmembrane_transporter_activity	1	0
GO:0050897_cobalt_ion_binding	1	0
GO:0051139_metal_ion:hydrogen_antiporter_activity	1	0
GO:0051264_mono-olein_transacylation_activity	1	0
GO:0051265_diolein_transacylation_activity	1	0
GO:0051267_CP2_mannose-ethanolamine_phosphotransferase_activity	1	0
GO:0051370_ZASP_binding	1	0
GO:0051374_FATZ_1_binding	1	0
GO:0051377_mannose-ethanolamine_phosphotransferase_activity	1	0
GO:0051428_peptide_hormone_receptor_binding	1	0
GO:0051525_NFAT_protein_binding	1	0
GO:0051535_syntaxin-5_binding	1	0
GO:0051538_3_iron__4_sulfur_cluster_binding	1	0
GO:0051577_MyoD_binding	1	0
GO:0051717_inositol-1_3_4_5-tetrakisphosphate_3-phosphatase_activity	1	0
GO:0051722_protein_C-terminal_methylesterase_activity	1	0
GO:0051723_protein_methylesterase_activity	1	0
GO:0051732_polyribonucleotide_kinase_activity	1	0
GO:0051736_ATP-dependent_polyribonucleotide_5'-hydroxyl-kinase_activity	1	0
GO:0051747_cytosine_C-5_DNA_demethylase_activity	1	0
GO:0051748_UTP-monosaccharide-1-phosphate_uridylyltransferase_activity	1	0
GO:0051786_all-trans-retinol_13_14-reductase_activity	1	0
GO:0051800_phosphatidylinositol-3_4-bisphosphate_3-phosphatase_activity	1	0
GO:0051903_S-(hydroxymethyl)glutathione_dehydrogenase_activity	1	0
GO:0051908_double-stranded_DNA_specific_5'-3'_exodeoxyribonuclease_activity	1	0
GO:0051990_(R)-2-hydroxyglutarate_dehydrogenase_activity	1	0
GO:0052381_tRNA_dimethylallyltransferase_activity	1	0
GO:0055100_adiponectin_binding	1	0
GO:0055104_ligase_inhibitor_activity	1	0
GO:0055105_ubiquitin-protein_ligase_inhibitor_activity	1	0
GO:0055131_C3HC4-type_RING_finger_domain_binding	1	0
GO:0060002_plus-end_directed_microfilament_motor_activity	1	0
GO:0060072_large_conductance_calcium-activated_potassium_channel_activity	1	0
GO:0060422_peptidyl-dipeptidase_inhibitor_activity	1	0
GO:0060961_phospholipase_D_inhibitor_activity	1	0
GO:0070006_metalloaminopeptidase_activity	1	0
GO:0070008_serine-type_exopeptidase_activity	1	0
GO:0070051_fibrinogen_binding	1	0
GO:0070052_collagen_V_binding	1	0
GO:0070119_ciliary_neurotrophic_factor_binding	1	0
GO:0070123_transforming_growth_factor_beta_receptor_activity__type_III	1	0
GO:0070181_SSU_rRNA_binding	1	0
GO:0070251_pristanate-CoA_ligase_activity	1	0
GO:0070260_5'-tyrosyl-DNA_phosphodiesterase_activity	1	0
GO:0070287_ferritin_receptor_activity	1	0
GO:0070300_phosphatidic_acid_binding	1	0
GO:0070330_aromatase_activity	1	0
GO:0070335_aspartate_binding	1	0
GO:0070361_mitochondrial_light_strand_promoter_anti-sense_binding	1	0
GO:0070362_mitochondrial_heavy_strand_promoter_anti-sense_binding	1	0
GO:0070363_mitochondrial_light_strand_promoter_sense_binding	1	0
GO:0070364_mitochondrial_heavy_strand_promoter_sense_binding	1	0
GO:0070404_NADH_binding	1	0
GO:0070463_tubulin-dependent_ATPase_activity	1	0
GO:0070506_high-density_lipoprotein_receptor_activity	1	0
GO:0070539_linoleic_acid_binding	1	0
GO:0070547_L-tyrosine_aminotransferase_activity	1	0
GO:0070551_endoribonuclease_activity__cleaving_siRNA-paired_mRNA	1	0
GO:0070553_nicotinic_acid_receptor_activity	1	0
GO:0070567_cytidylyltransferase_activity	1	0
GO:0070611_histone_methyltransferase_activity_(H3-R2_specific)	1	0
GO:0070612_histone_methyltransferase_activity_(H2A-R3_specific)	1	0
GO:0070679_inositol_1_4_5_trisphosphate_binding	1	0
GO:0070694_deoxyribonucleoside_5'-monophosphate_N-glycosidase_activity	1	0
GO:0070697_activin_receptor_binding	1	0
GO:0070698_type_I_activin_receptor_binding	1	0
GO:0070733_protein_adenylyltransferase_activity	1	0
GO:0070740_tubulin-glutamic_acid_ligase_activity	1	0
GO:0070773_protein_N-terminal_glutamine_amidohydrolase_activity	1	0
GO:0070774_phytoceramidase_activity	1	0
GO:0070815_peptidyl-lysine_5-dioxygenase_activity	1	0
GO:0070818_protoporphyrinogen_oxidase_activity	1	0
GO:0070835_chromium_ion_transmembrane_transporter_activity	1	0
GO:0070905_serine_binding	1	0
GO:0070975_FHA_domain_binding	1	0
GO:0070990_snRNP_binding	1	0
GO:0070991_medium-chain-acyl-CoA_dehydrogenase_activity	1	0
GO:0071164_RNA_trimethylguanosine_synthase_activity	1	0
GO:0071209_U7_snRNA_binding	1	0
GO:0071253_connexin_binding	1	0
GO:0071553_pyrimidinergic_nucleotide_receptor_activity__G-protein_coupled	1	0
GO:0071566_UFM1_activating_enzyme_activity	1	0
GO:0071614_linoleic_acid_epoxygenase_activity	1	0
[truncated: 754 more rows]
