# Supplementary material for: Global Analysis of DNA Methylation by Methyl-Capture Sequencing Reveals Epigenetic Control of Cisplatin Resistance in Ovarian Cancer Cell
Source: PLoS One. 2011 Dec 22;6(12):e29450. doi: 10.1371/journal.pone.0029450 (PMC3245283; doi:10.1371/journal.pone.0029450)
Supplement: Table S6 — Gene Ontology enrichment result for genes with hypermethylated promoters in the A2780 cell line. (XLS) [file pone.0029450.s006.xls]

## Sheet: Sheet1
Table S6. Gene ontology enrichment result for genes with hypermethylated promoter in A2780 cell line
HYPERLINKED GO CATEGORY	TOTAL GENES	CHANGED GENES	ENRICHMENT	LOG10(p)	CUMULATIVE NUMBER OF CATEGORIES	CUMULATIVE RANDOMS LOWER BOUND	CUMULATIVE RANDOMS MEAN	CUMULATIVE RANDOMS UPPER BOUND	FALSE DISCOVERY RATE
GO:0044459_plasma_membrane_part	1258	36	2.10562	-4.98914	1	0	0	0	0
GO:0010627_regulation_of_intracellular_protein_kinase_cascade	272	12	3.24616	-3.47529	2	-0.71002	0.41	1.53002	0.205
GO:0023034_intracellular_signaling_pathway	1077	28	1.91293	-3.23192	3	-0.640512	0.79	2.22051	0.263333
GO:0006916_anti-apoptosis	175	9	3.7841	-3.19714	4	-0.625159	0.82	2.26516	0.205
GO:0033137_negative_regulation_of_peptidyl-serine_phosphorylation	4	2
GO:0042574_retinal_metabolic_process	4	2
GO:0043288_apocarotenoid_metabolic_process	4	2
GO:0033135_regulation_of_peptidyl-serine_phosphorylation	16	3	13.7962	-2.91685	5	-0.401928	1.8	4.00193	0.36
GO:0043069_negative_regulation_of_programmed_cell_death	274	11	2.95393	-2.89135	6	-0.503784	1.88	4.26378	0.313333
GO:0043408_regulation_of_MAPKKK_cascade	121	7	4.25667	-2.88725	7	-0.487908	1.89	4.26791	0.27
GO:0010740_positive_regulation_of_intracellular_protein_kinase_cascade	196	9	3.37866	-2.84896	8	-0.459171	2.12	4.69917	0.265
GO:0044425_membrane_part	1909	41	1.58028	-2.84581	9	-0.421699	2.15	4.7217	0.238889
GO:0060548_negative_regulation_of_cell_death	280	11	2.89063	-2.81613	10	-0.519485	2.3	5.11949	0.23
GO:0009966_regulation_of_signal_transduction	559	17	2.23766	-2.81166	11	-0.568508	2.36	5.28851	0.214545
GO:0005624_membrane_fraction	369	13	2.59224	-2.80667	12	-0.576167	2.37	5.31617	0.1975
GO:0023051_regulation_of_signaling_process	562	17	2.22572	-2.78682	13	-0.546689	2.39	5.32669	0.183846
GO:0016337_cell-cell_adhesion	126	7	4.08776	-2.7855	14	-0.547349	2.4	5.34735	0.171429
GO:0006081_cellular_aldehyde_metabolic_process	18	3	12.2633	-2.76201	15	-0.544768	2.62	5.78477	0.174667
GO:0016846_carbon-sulfur_lyase_activity	5	2	29.4318	-2.74795	16	-0.275583	3.47	7.21558	0.216875
GO:0007243_intracellular_protein_kinase_cascade	472	15	2.33833	-2.71791	18	-0.329803	3.53	7.3898	0.196111
GO:0023014_signal_transmission_via_phosphorylation_event	472	15	2.33833	-2.71791	18	-0.329803	3.53	7.3898	0.196111
GO:0016310_phosphorylation	622	18	2.12931	-2.7104	19	-0.329803	3.53	7.3898	0.185789
GO:0005887_integral_to_plasma_membrane	888	23	1.90578	-2.69788	20	-0.314825	3.55	7.41483	0.1775
GO:0005626_insoluble_fraction	381	13	2.51059	-2.68372	21	-0.264297	3.81	7.8843	0.181429
GO:0035556_intracellular_signal_transduction	949	24	1.86081	-2.66006	22	-0.242278	3.86	7.96228	0.175455
GO:0005886_plasma_membrane	2652	52	1.44274	-2.65769	23	-0.242278	3.86	7.96228	0.167826
GO:0000267_cell_fraction	528	16	2.22968	-2.6574	24	-0.262122	3.88	8.02212	0.161667
GO:0018105_peptidyl-serine_phosphorylation	41	4	7.1785	-2.64807	25	-0.248064	3.95	8.14806	0.158
GO:0031226_intrinsic_to_plasma_membrane	907	23	1.86586	-2.58038	26	-0.037129	4.33	8.69713	0.166538
GO:0008634_negative_regulation_of_survival_gene_product_expression	6	2	24.5265	-2.57575	27	0.384541	5.26	10.1355	0.194815
GO:0071944_cell_periphery	2675	52	1.43033	-2.57335	28	0.384541	5.26	10.1355	0.187857
GO:0005913_cell-cell_adherens_junction	21	3	10.5114	-2.56281	29	0.546683	5.5	10.4533	0.189655
GO:0045216_cell-cell_junction_organization	74	5	4.9716	-2.48186	30	0.795635	6.06	11.3244	0.202
GO:0005911_cell-cell_junction	107	6	4.12596	-2.47494	31	0.78878	6.09	11.3912	0.196452
GO:0018209_peptidyl-serine_modification	46	4	6.39823	-2.46365	32	0.757612	6.14	11.5224	0.191875
GO:0009967_positive_regulation_of_signal_transduction	224	9	2.95632	-2.45599	33	0.752007	6.17	11.588	0.18697
GO:0004030_aldehyde_dehydrogenase_[NAD(P)+]_activity	7	2	21.0227	-2.43351	35	1.20844	7.45	13.6916	0.212857
GO:0016342_catenin_complex	7	2	21.0227	-2.43351	35	1.20844	7.45	13.6916	0.212857
GO:0006928_cellular_component_movement	459	14	2.24426	-2.40803	36	1.29591	7.56	13.8241	0.21
GO:0043066_negative_regulation_of_apoptosis	272	10	2.70513	-2.39833	37	1.33966	7.6	13.8603	0.205405
GO:0023056_positive_regulation_of_signaling_process	229	9	2.89177	-2.39296	38	1.39769	7.73	14.0623	0.203421
GO:0048471_perinuclear_region_of_cytoplasm	148	7	3.48012	-2.39245	39	1.39769	7.73	14.0623	0.198205
GO:0044093_positive_regulation_of_molecular_function	565	16	2.08367	-2.36811	40	1.32718	7.9	14.4728	0.1975
GO:0035468_positive_regulation_of_signaling_pathway	323	11	2.50581	-2.33796	41	1.52202	8.36	15.198	0.203902
GO:0051100_negative_regulation_of_binding	80	5	4.59873	-2.33616	42	1.52202	8.36	15.198	0.199048
GO:0007202_activation_of_phospholipase_C_activity	81	5	4.54195	-2.31318	43	1.63545	8.61	15.5846	0.200233
GO:0002029_desensitization_of_G-protein_coupled_receptor_protein_signaling_pathway	8	2	18.3949	-2.31245	46	2.27213	10.11	17.9479	0.219783
GO:0022401_negative_adaptation_of_signaling_pathway	8	2	18.3949	-2.31245	46	2.27213	10.11	17.9479	0.219783
GO:0023058_adaptation_of_signaling_pathway	8	2	18.3949	-2.31245	46	2.27213	10.11	17.9479	0.219783
GO:0010863_positive_regulation_of_phospholipase_C_activity	82	5	4.48656	-2.29055	47	2.43282	10.48	18.5272	0.222979
GO:0030054_cell_junction	197	8	2.988	-2.2632	48	2.67043	10.84	19.0096	0.225833
GO:0010647_positive_regulation_of_cell_communication	331	11	2.44524	-2.25936	49	2.69676	10.89	19.0832	0.222245
GO:0010518_positive_regulation_of_phospholipase_activity	84	5	4.37974	-2.24629	50	2.82043	11.09	19.3596	0.2218
GO:0035466_regulation_of_signaling_pathway	802	20	1.8349	-2.21835	51	2.9296	11.33	19.7304	0.222157
GO:0006793_phosphorus_metabolic_process	693	18	1.91116	-2.21545	53	2.96727	11.35	19.7327	0.214151
GO:0006796_phosphate_metabolic_process	693	18	1.91116	-2.21545	53	2.96727	11.35	19.7327	0.214151
GO:0007213_muscarinic_acetylcholine_receptor_signaling_pathway	9	2	16.351	-2.20718	54	3.57802	12.68	21.782	0.234815
GO:0016021_integral_to_membrane	1147	26	1.66789	-2.20437	55	3.57802	12.68	21.782	0.230545
GO:0019897_extrinsic_to_plasma_membrane	28	3	7.88353	-2.20148	56	3.8113	13.01	22.2087	0.232321
GO:0000165_MAPKKK_cascade	247	9	2.68104	-2.18132	57	3.94251	13.38	22.8175	0.234737
GO:0043085_positive_regulation_of_catalytic_activity	489	14	2.10657	-2.1695	58	4.00011	13.48	22.9599	0.232414
GO:0010517_regulation_of_phospholipase_activity	88	5	4.18066	-2.16157	59	4.02309	13.6	23.1769	0.230508
GO:0007200_activation_of_phospholipase_C_activity_by_G-protein_coupled_receptor_protein_signaling_pathway_coupled_to_IP3_second_messenger	29	3	7.61168	-2.15835	60	4.19447	13.81	23.4255	0.230167
GO:0060193_positive_regulation_of_lipase_activity	90	5	4.08776	-2.12099	61	4.48142	14.36	24.2386	0.23541
GO:0000299_integral_to_membrane_of_membrane_fraction	10	2	14.7159	-2.11415	64	5.68479	16.25	26.8152	0.253906
GO:0004065_arylsulfatase_activity	10	2	14.7159	-2.11415	64	5.68479	16.25	26.8152	0.253906
GO:0045295_gamma-catenin_binding	10	2	14.7159	-2.11415	64	5.68479	16.25	26.8152	0.253906
GO:0023033_signaling_pathway	1906	38	1.46696	-2.09591	65	5.76268	16.46	27.1573	0.253231
GO:0050790_regulation_of_catalytic_activity	713	18	1.85755	-2.09204	66	5.79207	16.48	27.1679	0.249697
GO:0031224_intrinsic_to_membrane	1172	26	1.63231	-2.08549	67	5.7662	16.49	27.2138	0.246119
GO:0007155_cell_adhesion	305	10	2.41245	-2.05758	68	6.1745	17.04	27.9055	0.250588
GO:0043410_positive_regulation_of_MAPKKK_cascade	60	4	4.90531	-2.05175	69	6.25027	17.14	28.0297	0.248406
GO:0034330_cell_junction_organization	131	6	3.37006	-2.05099	70	6.26355	17.17	28.0764	0.245286
GO:0022610_biological_adhesion	306	10	2.40456	-2.04813	72	6.25382	17.18	28.1062	0.238611
GO:0045859_regulation_of_protein_kinase_activity	306	10	2.40456	-2.04813	72	6.25382	17.18	28.1062	0.238611
GO:0043616_keratinocyte_proliferation	11	2	13.3781	-2.03086	73	7.47368	19.18	30.8863	0.26274
GO:0065009_regulation_of_molecular_function	894	21	1.72838	-2.02069	74	7.68207	19.44	31.1979	0.262703
GO:0043627_response_to_estrogen_stimulus	33	3	6.68906	-2.0014	75	7.95884	19.91	31.8612	0.265467
GO:0016616_oxidoreductase_activity__acting_on_the_CH-OH_group_of_donors__NAD_or_NADP_as_acceptor	63	4	4.67172	-1.9784	76	8.12721	20.32	32.5128	0.267368
GO:0007165_signal_transduction	1500	31	1.52065	-1.97568	77	8.13375	20.33	32.5263	0.264026
GO:0012501_programmed_cell_death	789	19	1.77188	-1.97503	78	8.1031	20.34	32.5769	0.260769
GO:0009888_tissue_development	413	12	2.13791	-1.97255	79	8.13109	20.37	32.6089	0.257848
GO:0007498_mesoderm_development	34	3	6.49232	-1.96557	81	8.34881	20.68	33.0112	0.255309
GO:0048016_inositol_phosphate-mediated_signaling	34	3	6.49232	-1.96557	81	8.34881	20.68	33.0112	0.255309
GO:0004033_aldo-keto_reductase_activity	12	2	12.2633	-1.95555	83	9.03752	22.24	35.4425	0.267952
GO:0022612_gland_morphogenesis	12	2	12.2633	-1.95555	83	9.03752	22.24	35.4425	0.267952
GO:0043549_regulation_of_kinase_activity	317	10	2.32112	-1.9472	84	9.09723	22.43	35.7628	0.267024
GO:0006937_regulation_of_muscle_contraction	36	3	6.13164	-1.89741	85	10.0439	23.99	37.9361	0.282235
GO:0000122_negative_regulation_of_transcription_from_RNA_polymerase_II_promoter	184	7	2.79922	-1.89284	86	10.0612	24.02	37.9788	0.279302
GO:0033138_positive_regulation_of_peptidyl-serine_phosphorylation	13	2	11.3199	-1.88686	88	11.1198	25.71	40.3002	0.292159
GO:0045884_regulation_of_survival_gene_product_expression	13	2	11.3199	-1.88686	88	11.1198	25.71	40.3002	0.292159
GO:0042325_regulation_of_phosphorylation	425	12	2.07754	-1.88151	89	11.1841	25.82	40.4559	0.290112
GO:0001542_ovulation_from_ovarian_follicle	1	1
GO:0001544_initiation_of_primordial_ovarian_follicle_growth	1	1
GO:0002070_epithelial_cell_maturation	1	1
GO:0002691_regulation_of_cellular_extravasation	1	1
GO:0002693_positive_regulation_of_cellular_extravasation	1	1
GO:0003108_negative_regulation_of_the_force_of_heart_contraction_by_chemical_signal	1	1
GO:0004703_G-protein_coupled_receptor_kinase_activity	1	1
GO:0004941_beta2-adrenergic_receptor_activity	1	1
GO:0004947_bradykinin_receptor_activity	1	1
GO:0005853_eukaryotic_translation_elongation_factor_1_complex	1	1
GO:0006741_NADP_biosynthetic_process	1	1
GO:0007499_ectoderm_and_mesoderm_interaction	1	1
GO:0008106_alcohol_dehydrogenase_(NADP+)_activity	1	1
GO:0008426_protein_kinase_C_inhibitor_activity	1	1
GO:0010801_negative_regulation_of_peptidyl-threonine_phosphorylation	1	1
GO:0016847_1-aminocyclopropane-1-carboxylate_synthase_activity	1	1
GO:0030913_paranodal_junction_assembly	1	1
GO:0032747_positive_regulation_of_interleukin-23_production	1	1
GO:0033484_nitric_oxide_homeostasis	1	1
GO:0033693_neurofilament_bundle_assembly	1	1
GO:0046713_boron_transport	1	1
GO:0046715_boron_transmembrane_transporter_activity	1	1
GO:0048018_receptor_agonist_activity	1	1
GO:0060528_secretory_columnal_luminar_epithelial_cell_differentiation_involved_in_prostate_glandular_acinus_development	1	1
GO:0060741_prostate_gland_stromal_morphogenesis	1	1
GO:0060743_epithelial_cell_maturation_involved_in_prostate_gland_development	1	1
GO:0023060_signal_transmission	1781	35	1.44598	-1.86045	90	11.6953	26.82	41.9447	0.298
GO:0023046_signaling_process	1783	35	1.44436	-1.85338	91	11.705	26.89	42.075	0.295495
GO:0008219_cell_death	812	19	1.72169	-1.85228	93	11.705	26.89	42.075	0.28914
GO:0016265_death	812	19	1.72169	-1.85228	93	11.705	26.89	42.075	0.28914
GO:0060191_regulation_of_lipase_activity	105	5	3.50379	-1.84912	94	11.7192	26.92	42.1208	0.286383
GO:0016614_oxidoreductase_activity__acting_on_CH-OH_group_of_donors	69	4	4.26548	-1.8437	95	11.8264	27.07	42.3136	0.284947
GO:0051338_regulation_of_transferase_activity	329	10	2.23646	-1.84316	96	11.8403	27.1	42.3597	0.282292
GO:0065007_biological_regulation	4428	74	1.22965	-1.83748	97	11.8428	27.11	42.3772	0.279485
GO:0007157_heterophilic_cell-cell_adhesion	14	2	10.5114	-1.82377	99	12.8887	29.06	45.2313	0.293535
GO:0008484_sulfuric_ester_hydrolase_activity	14	2	10.5114	-1.82377	99	12.8887	29.06	45.2313	0.293535
GO:0019222_regulation_of_metabolic_process	2125	40	1.38503	-1.7843	100	13.5513	30.73	47.9087	0.3073
GO:0019220_regulation_of_phosphate_metabolic_process	439	12	2.01129	-1.78061	102	13.7003	31.01	48.3197	0.30402
GO:0051174_regulation_of_phosphorus_metabolic_process	439	12	2.01129	-1.78061	102	13.7003	31.01	48.3197	0.30402
GO:0008016_regulation_of_heart_contraction	40	3	5.51847	-1.77343	103	13.9562	31.53	49.1038	0.306117
GO:0050794_regulation_of_cellular_process	3680	63	1.25965	-1.77198	104	13.961	31.56	49.159	0.303462
GO:0050900_leukocyte_migration	151	6	2.92369	-1.76922	105	14.0471	31.67	49.2929	0.301619
GO:0016504_peptidase_activator_activity	15	2	9.81062	-1.76547	108	15.0708	33.55	52.0292	0.310648
GO:0032091_negative_regulation_of_protein_binding	15	2	9.81062	-1.76547	108	15.0708	33.55	52.0292	0.310648
GO:0045744_negative_regulation_of_G-protein_coupled_receptor_protein_signaling_pathway	15	2	9.81062	-1.76547	108	15.0708	33.55	52.0292	0.310648
GO:0007596_blood_coagulation	340	10	2.16411	-1.75295	109	15.3705	34.11	52.8495	0.312936
GO:0050817_coagulation	341	10	2.15776	-1.74498	110	15.3717	34.2	53.0283	0.310909
GO:0071900_regulation_of_protein_serine_threonine_kinase_activity	197	7	2.6145	-1.74472	111	15.3802	34.29	53.1998	0.308919
GO:0030855_epithelial_cell_differentiation	74	4	3.97728	-1.74202	112	15.6414	34.8	53.9586	0.310714
GO:0023052_signaling	2610	47	1.325	-1.71426	113	16.1073	36.07	56.0327	0.319204
GO:0007599_hemostasis	345	10	2.13274	-1.71349	114	16.1422	36.1	56.0578	0.316667
GO:0006942_regulation_of_striated_muscle_contraction	16	2	9.19745	-1.71133	115	16.8585	37.81	58.7615	0.328783
GO:0032403_protein_complex_binding	114	5	3.22718	-1.709	116	16.912	37.9	58.888	0.326724
GO:0006915_apoptosis	784	18	1.68933	-1.70238	117	17.0468	38.18	59.3132	0.326325
GO:0043067_regulation_of_programmed_cell_death	670	16	1.75713	-1.70162	118	17.0531	38.2	59.3469	0.323729
GO:0010941_regulation_of_cell_death	677	16	1.73896	-1.66403	119	17.6799	39.78	61.8801	0.334286
GO:0005178_integrin_binding	44	3	5.01679	-1.6632	123	18.0135	40.27	62.5265	0.327398
GO:0019898_extrinsic_to_membrane	44	3	5.01679	-1.6632	123	18.0135	40.27	62.5265	0.327398
GO:0043296_apical_junction_complex	44	3	5.01679	-1.6632	123	18.0135	40.27	62.5265	0.327398
GO:0090257_regulation_of_muscle_system_process	44	3	5.01679	-1.6632	123	18.0135	40.27	62.5265	0.327398
GO:0007159_leukocyte_cell-cell_adhesion	17	2	8.65643	-1.66082	124	19.3239	42.12	64.9161	0.339677
GO:0005102_receptor_binding	566	14	1.81999	-1.658	125	19.3866	42.25	65.1134	0.338
GO:0050789_regulation_of_biological_process	4010	67	1.22938	-1.64712	126	19.5396	42.63	65.7204	0.338333
GO:0016327_apicolateral_plasma_membrane	45	3	4.90531	-1.63749	127	19.8766	43.31	66.7434	0.341024
GO:0001523_retinoid_metabolic_process	18	2	8.17551	-1.6135	133	22.0809	46.58	71.0791	0.350226
GO:0001836_release_of_cytochrome_c_from_mitochondria	18	2	8.17551	-1.6135	133	22.0809	46.58	71.0791	0.350226
GO:0016101_diterpenoid_metabolic_process	18	2	8.17551	-1.6135	133	22.0809	46.58	71.0791	0.350226
GO:0016620_oxidoreductase_activity__acting_on_the_aldehyde_or_oxo_group_of_donors__NAD_or_NADP_as_acceptor	18	2	8.17551	-1.6135	133	22.0809	46.58	71.0791	0.350226
GO:0048469_cell_maturation	18	2	8.17551	-1.6135	133	22.0809	46.58	71.0791	0.350226
GO:0060048_cardiac_muscle_contraction	18	2	8.17551	-1.6135	133	22.0809	46.58	71.0791	0.350226
GO:0006766_vitamin_metabolic_process	81	4	3.63356	-1.61327	134	22.2824	46.76	71.2376	0.348955
GO:0016477_cell_migration	359	10	2.04957	-1.60781	135	22.7061	47.5	72.2939	0.351852
GO:0071844_cellular_component_assembly_at_cellular_level	520	13	1.83949	-1.60412	136	22.7382	47.53	72.3218	0.349485
GO:0034329_cell_junction_assembly	124	5	2.96692	-1.56957	137	23.4995	49.3	75.1005	0.359854
GO:0030514_negative_regulation_of_BMP_signaling_pathway	19	2	7.74522	-1.56903	138	24.8037	51.02	77.2363	0.36971
GO:0001556_oocyte_maturation	2	1
GO:0001765_membrane_raft_assembly	2	1
GO:0002067_glandular_epithelial_cell_differentiation	2	1
GO:0002291_T_cell_activation_via_T_cell_receptor_contact_with_antigen_bound_to_MHC_molecule_on_antigen_presenting_cell	2	1
GO:0003057_regulation_of_the_force_of_heart_contraction_by_chemical_signal	2	1
GO:0003987_acetate-CoA_ligase_activity	2	1
GO:0004464_leukotriene-C4_synthase_activity	2	1
GO:0004473_malate_dehydrogenase_(oxaloacetate-decarboxylating)_(NADP+)_activity	2	1
GO:0004535_poly(A)-specific_ribonuclease_activity	2	1
GO:0004666_prostaglandin-endoperoxide_synthase_activity	2	1
GO:0004906_interferon-gamma_receptor_activity	2	1
GO:0005712_chiasma	2	1
GO:0005883_neurofilament	2	1
GO:0008090_retrograde_axon_cargo_transport	2	1
GO:0010226_response_to_lithium_ion	2	1
GO:0010641_positive_regulation_of_platelet-derived_growth_factor_receptor_signaling_pathway	2	1
GO:0017017_MAP_kinase_tyrosine_serine_threonine_phosphatase_activity	2	1
GO:0019359_nicotinamide_nucleotide_biosynthetic_process	2	1
GO:0019363_pyridine_nucleotide_biosynthetic_process	2	1
GO:0019371_cyclooxygenase_pathway	2	1
GO:0019896_axon_transport_of_mitochondrion	2	1
GO:0030617_transforming_growth_factor_beta_receptor__inhibitory_cytoplasmic_mediator_activity	2	1
GO:0030957_Tat_protein_binding	2	1
GO:0031702_type_1_angiotensin_receptor_binding	2	1
GO:0031753_endothelial_differentiation_G-protein_coupled_receptor_binding	2	1
GO:0031755_Edg-2_lysophosphatidic_acid_receptor_binding	2	1
GO:0032288_myelin_assembly	2	1
GO:0032390_MutLbeta_complex	2	1
GO:0032627_interleukin-23_production	2	1
GO:0032667_regulation_of_interleukin-23_production	2	1
GO:0032797_SMN_complex	2	1
GO:0033145_positive_regulation_of_steroid_hormone_receptor_signaling_pathway	2	1
GO:0033148_positive_regulation_of_estrogen_receptor_signaling_pathway	2	1
GO:0034616_response_to_laminar_fluid_shear_stress	2	1
GO:0044183_protein_binding_involved_in_protein_folding	2	1
GO:0045019_negative_regulation_of_nitric_oxide_biosynthetic_process	2	1
GO:0045110_intermediate_filament_bundle_assembly	2	1
GO:0045322_unmethylated_CpG_binding	2	1
GO:0045653_negative_regulation_of_megakaryocyte_differentiation	2	1
GO:0045907_positive_regulation_of_vasoconstriction	2	1
GO:0060052_neurofilament_cytoskeleton_organization	2	1
GO:0060056_mammary_gland_involution	2	1
GO:0060487_lung_epithelial_cell_differentiation	2	1
GO:0060512_prostate_gland_morphogenesis	2	1
GO:0060525_prostate_glandular_acinus_development	2	1
GO:0060644_mammary_gland_epithelial_cell_differentiation	2	1
GO:0060684_epithelial-mesenchymal_cell_signaling	2	1
GO:0060738_epithelial-mesenchymal_signaling_involved_in_prostate_gland_development	2	1
GO:0060740_prostate_gland_epithelium_morphogenesis	2	1
GO:0060742_epithelial_cell_differentiation_involved_in_prostate_gland_development	2	1
GO:0070836_caveola_assembly	2	1
GO:0071285_cellular_response_to_lithium_ion	2	1
GO:0007154_cell_communication	1113	23	1.52051	-1.56289	139	24.8126	51.44	78.0674	0.370072
GO:0050878_regulation_of_body_fluid_levels	366	10	2.01037	-1.5575	140	24.9388	51.59	78.2412	0.3685
GO:0005882_intermediate_filament	20	2	7.35796	-1.52711	142	27.3551	55.19	83.0249	0.388662
GO:0046456_icosanoid_biosynthetic_process	20	2	7.35796	-1.52711	142	27.3551	55.19	83.0249	0.388662
GO:0042060_wound_healing	372	10	1.97795	-1.51565	143	27.8402	55.86	83.8798	0.390629
GO:0006873_cellular_ion_homeostasis	220	7	2.34117	-1.5147	144	27.9098	55.94	83.9702	0.388472
GO:0048878_chemical_homeostasis	321	9	2.06298	-1.50679	145	28.1945	56.51	84.8255	0.389724
GO:0048870_cell_motility	374	10	1.96737	-1.50196	147	28.2298	56.68	85.1302	0.385578
GO:0051674_localization_of_cell	374	10	1.96737	-1.50196	147	28.2298	56.68	85.1302	0.385578
GO:0003015_heart_process	51	3	4.32821	-1.49632	149	28.5792	57.43	86.2808	0.385436
GO:0060047_heart_contraction	51	3	4.32821	-1.49632	149	28.5792	57.43	86.2808	0.385436
GO:0002687_positive_regulation_of_leukocyte_migration	21	2	7.00758	-1.48747	152	30.8076	60.48	90.1524	0.397895
GO:0006776_vitamin_A_metabolic_process	21	2	7.00758	-1.48747	152	30.8076	60.48	90.1524	0.397895
GO:0016903_oxidoreductase_activity__acting_on_the_aldehyde_or_oxo_group_of_donors	21	2	7.00758	-1.48747	152	30.8076	60.48	90.1524	0.397895
GO:0048514_blood_vessel_morphogenesis	131	5	2.80838	-1.48072	153	30.9807	60.98	90.9793	0.398562
GO:0031647_regulation_of_protein_stability	52	3	4.24498	-1.47475	154	31.7298	62.13	92.5302	0.403442
GO:0006468_protein_phosphorylation	433	11	1.86923	-1.46779	155	31.8929	62.42	92.9471	0.40271
GO:0005615_extracellular_space	381	10	1.93122	-1.455	156	32.1086	63.03	93.9514	0.404038
GO:0055082_cellular_chemical_homeostasis	227	7	2.26898	-1.45172	157	32.5409	64	95.4591	0.407643
GO:0006636_unsaturated_fatty_acid_biosynthetic_process	22	2	6.68906	-1.4499	160	33.335	65.4	97.465	0.40875
GO:0008637_apoptotic_mitochondrial_changes	22	2	6.68906	-1.4499	160	33.335	65.4	97.465	0.40875
GO:0016234_inclusion_body	22	2	6.68906	-1.4499	160	33.335	65.4	97.465	0.40875
GO:0043405_regulation_of_MAP_kinase_activity	134	5	2.74551	-1.44462	161	33.4023	65.7	97.9977	0.408075
GO:0048545_response_to_steroid_hormone_stimulus	54	3	4.08776	-1.43307	162	33.9226	66.53	99.1374	0.410679
GO:0042981_regulation_of_apoptosis	667	15	1.65471	-1.42342	163	34.3411	66.99	99.6389	0.410982
GO:0007186_G-protein_coupled_receptor_protein_signaling_pathway	386	10	1.90621	-1.42236	164	34.4959	67.26	100.024	0.410122
GO:0051336_regulation_of_hydrolase_activity	281	8	2.09479	-1.42046	165	34.5489	67.37	100.191	0.408303
GO:0007257_activation_of_JUN_kinase_activity	23	2	6.39823	-1.41421	167	35.716	68.91	102.104	0.412635
GO:0022407_regulation_of_cell-cell_adhesion	23	2	6.39823	-1.41421	167	35.716	68.91	102.104	0.412635
GO:0003729_mRNA_binding	55	3	4.01343	-1.41293	169	36.1022	69.6	103.098	0.411834
GO:0048732_gland_development	55	3	4.01343	-1.41293	169	36.1022	69.6	103.098	0.411834
GO:0000786_nucleosome	3	1
GO:0001547_antral_ovarian_follicle_growth	3	1
GO:0002032_desensitization_of_G-protein_coupled_receptor_protein_signaling_pathway_by_arrestin	3	1
GO:0002541_activation_of_plasma_proteins_involved_in_acute_inflammatory_response	3	1
GO:0004939_beta-adrenergic_receptor_activity	3	1
GO:0006108_malate_metabolic_process	3	1
GO:0007207_activation_of_phospholipase_C_activity_by_muscarinic_acetylcholine_receptor_signaling_pathway	3	1
GO:0010640_regulation_of_platelet-derived_growth_factor_receptor_signaling_pathway	3	1
GO:0010944_negative_regulation_of_transcription_by_competitive_promoter_binding	3	1
GO:0019964_interferon-gamma_binding	3	1
GO:0032740_positive_regulation_of_interleukin-17_production	3	1
GO:0033549_MAP_kinase_phosphatase_activity	3	1
GO:0033596_TSC1-TSC2_complex	3	1
GO:0034333_adherens_junction_assembly	3	1
GO:0042364_water-soluble_vitamin_biosynthetic_process	3	1
GO:0043259_laminin-10_complex	3	1
GO:0043260_laminin-11_complex	3	1
GO:0045218_zonula_adherens_maintenance	3	1
GO:0045822_negative_regulation_of_heart_contraction	3	1
GO:0045988_negative_regulation_of_striated_muscle_contraction	3	1
GO:0046813_virion_attachment__binding_of_host_cell_surface_receptor	3	1
GO:0048552_regulation_of_metalloenzyme_activity	3	1
GO:0048554_positive_regulation_of_metalloenzyme_activity	3	1
GO:0048845_venous_blood_vessel_morphogenesis	3	1
GO:0051380_norepinephrine_binding	3	1
GO:0051825_adhesion_to_other_organism_involved_in_symbiotic_interaction	3	1
GO:0051856_adhesion_to_symbiont	3	1
GO:0060053_neurofilament_cytoskeleton	3	1
GO:0060084_synaptic_transmission_involved_in_micturition	3	1
GO:0060394_negative_regulation_of_pathway-restricted_SMAD_protein_phosphorylation	3	1
GO:0060479_lung_cell_differentiation	3	1
GO:0060841_venous_blood_vessel_development	3	1
GO:0070097_delta-catenin_binding	3	1
GO:0070172_positive_regulation_of_tooth_mineralization	3	1
GO:0090084_negative_regulation_of_inclusion_body_assembly	3	1
GO:0090162_establishment_of_epithelial_cell_polarity	3	1
GO:0021700_developmental_maturation	24	2	6.13164	-1.38023	171	38.7306	73.66	108.589	0.43076
GO:0070374_positive_regulation_of_ERK1_and_ERK2_cascade	24	2	6.13164	-1.38023	171	38.7306	73.66	108.589	0.43076
GO:0007249_I-kappaB_kinase_NF-kappaB_cascade	140	5	2.62784	-1.37568	172	38.9639	74.11	109.256	0.430872
GO:0050801_ion_homeostasis	237	7	2.17324	-1.36677	173	39.7995	75.65	111.501	0.437283
GO:0005783_endoplasmic_reticulum	565	13	1.69298	-1.35581	174	40.2272	76.74	113.253	0.441034
GO:0009611_response_to_wounding	508	12	1.7381	-1.35559	175	40.2197	76.76	113.3	0.438629
GO:0048608_reproductive_structure_development	58	3	3.80584	-1.35511	176	40.3605	77.21	114.059	0.438693
GO:0006721_terpenoid_metabolic_process	25	2	5.88637	-1.34783	178	42.7722	80.64	118.508	0.453034
GO:0043484_regulation_of_RNA_splicing	25	2	5.88637	-1.34783	178	42.7722	80.64	118.508	0.453034
GO:0001568_blood_vessel_development	143	5	2.57271	-1.34275	179	42.8946	80.93	118.965	0.452123
GO:0051252_regulation_of_RNA_metabolic_process	927	19	1.5081	-1.33259	180	43.4088	81.93	120.451	0.455167
GO:0002685_regulation_of_leukocyte_migration	26	2	5.65997	-1.31687	181	45.9884	85.47	124.952	0.47221
GO:0010646_regulation_of_cell_communication	632	14	1.62993	-1.31193	182	46.0646	85.67	125.275	0.470714
GO:0065008_regulation_of_biological_quality	1308	25	1.40634	-1.31003	183	46.1519	85.77	125.388	0.468689
GO:0001944_vasculature_development	147	5	2.50271	-1.30034	186	46.6888	86.83	126.971	0.466828
GO:0003013_circulatory_system_process	147	5	2.50271	-1.30034	186	46.6888	86.83	126.971	0.466828
GO:0008015_blood_circulation	147	5	2.50271	-1.30034	186	46.6888	86.83	126.971	0.466828
GO:0006950_response_to_stress	1443	27	1.37675	-1.28757	187	47.4428	87.81	128.177	0.469572
GO:0051098_regulation_of_binding	247	7	2.08525	-1.28727	188	47.419	88.01	128.601	0.468138
GO:0002020_protease_binding	27	2	5.45034	-1.28725	191	48.6239	89.65	130.676	0.469372
GO:0042990_regulation_of_transcription_factor_import_into_nucleus	27	2	5.45034	-1.28725	191	48.6239	89.65	130.676	0.469372
GO:0042991_transcription_factor_import_into_nucleus	27	2	5.45034	-1.28725	191	48.6239	89.65	130.676	0.469372
GO:0016604_nuclear_body	103	4	2.85746	-1.28679	192	48.6437	89.87	131.096	0.468073
GO:0010553_negative_regulation_of_gene-specific_transcription_from_RNA_polymerase_II_promoter	62	3	3.5603	-1.28354	193	48.9792	90.71	132.441	0.47
GO:0045860_positive_regulation_of_protein_kinase_activity	198	6	2.22968	-1.27433	194	49.1983	91.34	133.482	0.470825
GO:0000185_activation_of_MAPKKK_activity	4	1
GO:0004697_protein_kinase_C_activity	4	1
GO:0005176_ErbB-2_class_receptor_binding	4	1
GO:0005811_lipid_particle	4	1
GO:0005862_muscle_thin_filament_tropomyosin	4	1
GO:0007342_fusion_of_sperm_to_egg_plasma_membrane	4	1
GO:0010310_regulation_of_hydrogen_peroxide_metabolic_process	4	1
GO:0010799_regulation_of_peptidyl-threonine_phosphorylation	4	1
GO:0015252_hydrogen_ion_channel_activity	4	1
GO:0015651_quaternary_ammonium_group_transmembrane_transporter_activity	4	1
GO:0019369_arachidonic_acid_metabolic_process	4	1
GO:0030728_ovulation	4	1
GO:0030850_prostate_gland_development	4	1
GO:0031701_angiotensin_receptor_binding	4	1
GO:0032389_MutLalpha_complex	4	1
GO:0033146_regulation_of_estrogen_receptor_signaling_pathway	4	1
GO:0033605_positive_regulation_of_catecholamine_secretion	4	1
GO:0034331_cell_junction_maintenance	4	1
GO:0045026_plasma_membrane_fusion	4	1
GO:0045217_cell-cell_junction_maintenance	4	1
GO:0046426_negative_regulation_of_JAK-STAT_cascade	4	1
GO:0046875_ephrin_receptor_binding	4	1
GO:0048154_S100_beta_binding	4	1
GO:0048665_neuron_fate_specification	4	1
GO:0050998_nitric-oxide_synthase_binding	4	1
GO:0060073_micturition	4	1
GO:0071956_cellular_component_maintenance_at_cellular_level	4	1
GO:0019725_cellular_homeostasis	249	7	2.0685	-1.27198	195	49.4387	91.81	134.181	0.470821
GO:0042391_regulation_of_membrane_potential	63	3	3.50379	-1.26655	197	50.1455	92.66	135.174	0.470355
GO:0046328_regulation_of_JNK_cascade	63	3	3.50379	-1.26655	197	50.1455	92.66	135.174	0.470355
GO:0043123_positive_regulation_of_I-kappaB_kinase_NF-kappaB_cascade	105	4	2.80303	-1.26174	198	50.438	93.05	135.662	0.469949
GO:0001933_negative_regulation_of_protein_phosphorylation	28	2	5.25569	-1.25886	201	52.0918	95.4	138.708	0.474627
GO:0030879_mammary_gland_development	28	2	5.25569	-1.25886	201	52.0918	95.4	138.708	0.474627
GO:0070372_regulation_of_ERK1_and_ERK2_cascade	28	2	5.25569	-1.25886	201	52.0918	95.4	138.708	0.474627
GO:0033674_positive_regulation_of_kinase_activity	202	6	2.18553	-1.24028	202	53.4013	97.63	141.859	0.483317
GO:0031012_extracellular_matrix	153	5	2.40456	-1.23975	203	53.4232	97.79	142.157	0.481724
GO:0044421_extracellular_region_part	473	11	1.71115	-1.23911	204	53.4848	97.88	142.275	0.479804
GO:0005515_protein_binding	6014	92	1.12559	-1.23811	205	53.5166	97.98	142.443	0.477951
GO:0043235_receptor_complex	65	3	3.39598	-1.23356	206	54.1539	99.06	143.966	0.480874
GO:0080134_regulation_of_response_to_stress	308	8	1.91116	-1.2283	207	55.7308	101.68	147.629	0.491208
GO:0008283_cell_proliferation	771	16	1.52694	-1.22615	208	55.7957	101.74	147.684	0.489135
GO:0006921_cellular_component_disassembly_involved_in_apoptosis	66	3	3.34453	-1.21754	210	57.0219	103.41	149.798	0.492429
GO:0043392_negative_regulation_of_DNA_binding	66	3	3.34453	-1.21754	210	57.0219	103.41	149.798	0.492429
GO:0051345_positive_regulation_of_hydrolase_activity	205	6	2.15355	-1.21541	211	57.0371	103.63	150.223	0.491137
GO:0016020_membrane	3502	57	1.19761	-1.21173	212	57.3715	104.14	150.909	0.491226
GO:0042127_regulation_of_cell_proliferation	537	12	1.64424	-1.20741	213	57.5566	104.4	151.243	0.490141
GO:0044430_cytoskeletal_part	424	10	1.73537	-1.19682	214	59.3718	106.75	154.128	0.498832
GO:0080135_regulation_of_cellular_response_to_stress	111	4	2.65152	-1.19033	215	59.9169	107.77	155.623	0.501256
GO:0007166_cell_surface_receptor_linked_signaling_pathway	1282	24	1.37747	-1.18941	216	59.9482	107.8	155.652	0.499074
GO:0030193_regulation_of_blood_coagulation	31	2	4.74707	-1.18026	220	62.6536	111.33	160.006	0.506045
GO:0030510_regulation_of_BMP_signaling_pathway	31	2	4.74707	-1.18026	220	62.6536	111.33	160.006	0.506045
GO:0043407_negative_regulation_of_MAP_kinase_activity	31	2	4.74707	-1.18026	220	62.6536	111.33	160.006	0.506045
GO:0070371_ERK1_and_ERK2_cascade	31	2	4.74707	-1.18026	220	62.6536	111.33	160.006	0.506045
GO:0002065_columnar_cuboidal_epithelial_cell_differentiation	5	1	14.7159	-1.17952	261	86.288	140.06	193.832	0.536628
GO:0002566_somatic_diversification_of_immune_receptors_via_somatic_mutation	5	1	14.7159	-1.17952	261	86.288	140.06	193.832	0.536628
GO:0004129_cytochrome-c_oxidase_activity	5	1	14.7159	-1.17952	261	86.288	140.06	193.832	0.536628
GO:0004470_malic_enzyme_activity	5	1	14.7159	-1.17952	261	86.288	140.06	193.832	0.536628
GO:0004715_non-membrane_spanning_protein_tyrosine_kinase_activity	5	1	14.7159	-1.17952	261	86.288	140.06	193.832	0.536628
GO:0004904_interferon_receptor_activity	5	1	14.7159	-1.17952	261	86.288	140.06	193.832	0.536628
GO:0005523_tropomyosin_binding	5	1	14.7159	-1.17952	261	86.288	140.06	193.832	0.536628
GO:0007171_activation_of_transmembrane_receptor_protein_tyrosine_kinase_activity	5	1	14.7159	-1.17952	261	86.288	140.06	193.832	0.536628
GO:0007217_tachykinin_receptor_signaling_pathway	5	1	14.7159	-1.17952	261	86.288	140.06	193.832	0.536628
GO:0007598_blood_coagulation__extrinsic_pathway	5	1	14.7159	-1.17952	261	86.288	140.06	193.832	0.536628
GO:0008089_anterograde_axon_cargo_transport	5	1	14.7159	-1.17952	261	86.288	140.06	193.832	0.536628
GO:0008138_protein_tyrosine_serine_threonine_phosphatase_activity	5	1	14.7159	-1.17952	261	86.288	140.06	193.832	0.536628
GO:0015002_heme-copper_terminal_oxidase_activity	5	1	14.7159	-1.17952	261	86.288	140.06	193.832	0.536628
GO:0016405_CoA-ligase_activity	5	1	14.7159	-1.17952	261	86.288	140.06	193.832	0.536628
GO:0016446_somatic_hypermutation_of_immunoglobulin_genes	5	1	14.7159	-1.17952	261	86.288	140.06	193.832	0.536628
GO:0016615_malate_dehydrogenase_activity	5	1	14.7159	-1.17952	261	86.288	140.06	193.832	0.536628
GO:0016675_oxidoreductase_activity__acting_on_a_heme_group_of_donors	5	1	14.7159	-1.17952	261	86.288	140.06	193.832	0.536628
GO:0016676_oxidoreductase_activity__acting_on_a_heme_group_of_donors__oxygen_as_acceptor	5	1	14.7159	-1.17952	261	86.288	140.06	193.832	0.536628
GO:0022412_cellular_process_involved_in_reproduction_in_multicellular_organism	5	1	14.7159	-1.17952	261	86.288	140.06	193.832	0.536628
GO:0022614_membrane_to_membrane_docking	5	1	14.7159	-1.17952	261	86.288	140.06	193.832	0.536628
GO:0030332_cyclin_binding	5	1	14.7159	-1.17952	261	86.288	140.06	193.832	0.536628
GO:0030857_negative_regulation_of_epithelial_cell_differentiation	5	1	14.7159	-1.17952	261	86.288	140.06	193.832	0.536628
GO:0031234_extrinsic_to_internal_side_of_plasma_membrane	5	1	14.7159	-1.17952	261	86.288	140.06	193.832	0.536628
GO:0031579_membrane_raft_organization	5	1	14.7159	-1.17952	261	86.288	140.06	193.832	0.536628
GO:0031624_ubiquitin_conjugating_enzyme_binding	5	1	14.7159	-1.17952	261	86.288	140.06	193.832	0.536628
GO:0031694_alpha-2A_adrenergic_receptor_binding	5	1	14.7159	-1.17952	261	86.288	140.06	193.832	0.536628
GO:0032407_MutSalpha_complex_binding	5	1	14.7159	-1.17952	261	86.288	140.06	193.832	0.536628
GO:0032620_interleukin-17_production	5	1	14.7159	-1.17952	261	86.288	140.06	193.832	0.536628
GO:0032660_regulation_of_interleukin-17_production	5	1	14.7159	-1.17952	261	86.288	140.06	193.832	0.536628
GO:0034629_cellular_protein_complex_localization	5	1	14.7159	-1.17952	261	86.288	140.06	193.832	0.536628
GO:0035335_peptidyl-tyrosine_dephosphorylation	5	1	14.7159	-1.17952	261	86.288	140.06	193.832	0.536628
GO:0042104_positive_regulation_of_activated_T_cell_proliferation	5	1	14.7159	-1.17952	261	86.288	140.06	193.832	0.536628
GO:0043256_laminin_complex	5	1	14.7159	-1.17952	261	86.288	140.06	193.832	0.536628
GO:0045109_intermediate_filament_organization	5	1	14.7159	-1.17952	261	86.288	140.06	193.832	0.536628
GO:0046006_regulation_of_activated_T_cell_proliferation	5	1	14.7159	-1.17952	261	86.288	140.06	193.832	0.536628
GO:0046902_regulation_of_mitochondrial_membrane_permeability	5	1	14.7159	-1.17952	261	86.288	140.06	193.832	0.536628
GO:0051954_positive_regulation_of_amine_transport	5	1	14.7159	-1.17952	261	86.288	140.06	193.832	0.536628
GO:0060412_ventricular_septum_morphogenesis	5	1	14.7159	-1.17952	261	86.288	140.06	193.832	0.536628
GO:0071680_response_to_indole-3-methanol	5	1	14.7159	-1.17952	261	86.288	140.06	193.832	0.536628
GO:0071681_cellular_response_to_indole-3-methanol	5	1	14.7159	-1.17952	261	86.288	140.06	193.832	0.536628
GO:0090083_regulation_of_inclusion_body_assembly	5	1	14.7159	-1.17952	261	86.288	140.06	193.832	0.536628
GO:0016323_basolateral_plasma_membrane	112	4	2.62784	-1.17895	262	86.3486	140.23	194.111	0.535229
GO:0019899_enzyme_binding	485	11	1.66882	-1.17741	263	86.379	140.26	194.141	0.533308
GO:0051347_positive_regulation_of_transferase_activity	210	6	2.10228	-1.1752	264	86.4688	140.39	194.311	0.53178
GO:0044092_negative_regulation_of_molecular_function	318	8	1.85106	-1.16416	265	87.3534	141.86	196.367	0.535321
GO:0006469_negative_regulation_of_protein_kinase_activity	70	3	3.15341	-1.15644	266	88.4872	143.48	198.473	0.539398
GO:0006690_icosanoid_metabolic_process	32	2	4.59873	-1.15601	268	89.7187	145.52	201.321	0.542985
GO:0050818_regulation_of_coagulation	32	2	4.59873	-1.15601	268	89.7187	145.52	201.321	0.542985
GO:0001932_regulation_of_protein_phosphorylation	163	5	2.25704	-1.14611	269	90.3473	146.42	202.493	0.544312
GO:0043122_regulation_of_I-kappaB_kinase_NF-kappaB_cascade	115	4	2.55929	-1.14562	270	90.4501	146.53	202.61	0.542704
GO:0033500_carbohydrate_homeostasis	33	2	4.45937	-1.13263	272	92.6716	150.04	207.408	0.551618
GO:0042593_glucose_homeostasis	33	2	4.45937	-1.13263	272	92.6716	150.04	207.408	0.551618
GO:0070302_regulation_of_stress-activated_protein_kinase_signaling_cascade	72	3	3.06582	-1.12754	273	93.4688	151.06	208.651	0.553333
GO:0071902_positive_regulation_of_protein_serine_threonine_kinase_activity	117	4	2.51554	-1.12407	274	93.7445	151.35	208.955	0.552372
GO:0005813_centrosome	166	5	2.21625	-1.11967	275	94.4282	152.24	210.052	0.5536
GO:0006775_fat-soluble_vitamin_metabolic_process	34	2	4.32821	-1.11007	281	97.1756	155.97	214.764	0.555053
GO:0007043_cell-cell_junction_assembly	34	2	4.32821	-1.11007	281	97.1756	155.97	214.764	0.555053
GO:0033559_unsaturated_fatty_acid_metabolic_process	34	2	4.32821	-1.11007	281	97.1756	155.97	214.764	0.555053
GO:0034332_adherens_junction_organization	34	2	4.32821	-1.11007	281	97.1756	155.97	214.764	0.555053
GO:0043507_positive_regulation_of_JUN_kinase_activity	34	2	4.32821	-1.11007	281	97.1756	155.97	214.764	0.555053
GO:0050821_protein_stabilization	34	2	4.32821	-1.11007	281	97.1756	155.97	214.764	0.555053
GO:0005488_binding	6607	99	1.10252	-1.1078	282	97.2631	156.09	214.917	0.553511
GO:0002026_regulation_of_the_force_of_heart_contraction	6	1	12.2633	-1.10325	299	119.015	183.27	247.525	0.612943
GO:0004029_aldehyde_dehydrogenase_(NAD)_activity	6	1	12.2633	-1.10325	299	119.015	183.27	247.525	0.612943
GO:0005771_multivesicular_body	6	1	12.2633	-1.10325	299	119.015	183.27	247.525	0.612943
GO:0006750_glutathione_biosynthetic_process	6	1	12.2633	-1.10325	299	119.015	183.27	247.525	0.612943
GO:0010719_negative_regulation_of_epithelial_to_mesenchymal_transition	6	1	12.2633	-1.10325	299	119.015	183.27	247.525	0.612943
GO:0010771_negative_regulation_of_cell_morphogenesis_involved_in_differentiation	6	1	12.2633	-1.10325	299	119.015	183.27	247.525	0.612943
GO:0015106_bicarbonate_transmembrane_transporter_activity	6	1	12.2633	-1.10325	299	119.015	183.27	247.525	0.612943
GO:0019062_virion_attachment_to_host_cell_surface_receptor	6	1	12.2633	-1.10325	299	119.015	183.27	247.525	0.612943
GO:0019961_interferon_binding	6	1	12.2633	-1.10325	299	119.015	183.27	247.525	0.612943
GO:0031503_protein_complex_localization	6	1	12.2633	-1.10325	299	119.015	183.27	247.525	0.612943
GO:0032570_response_to_progesterone_stimulus	6	1	12.2633	-1.10325	299	119.015	183.27	247.525	0.612943
GO:0033483_gas_homeostasis	6	1	12.2633	-1.10325	299	119.015	183.27	247.525	0.612943
GO:0034405_response_to_fluid_shear_stress	6	1	12.2633	-1.10325	299	119.015	183.27	247.525	0.612943
GO:0043518_negative_regulation_of_DNA_damage_response__signal_transduction_by_p53_class_mediator	6	1	12.2633	-1.10325	299	119.015	183.27	247.525	0.612943
GO:0045932_negative_regulation_of_muscle_contraction	6	1	12.2633	-1.10325	299	119.015	183.27	247.525	0.612943
GO:0051546_keratinocyte_migration	6	1	12.2633	-1.10325	299	119.015	183.27	247.525	0.612943
GO:0070170_regulation_of_tooth_mineralization	6	1	12.2633	-1.10325	299	119.015	183.27	247.525	0.612943
GO:2000026_regulation_of_multicellular_organismal_development	330	8	1.78375	-1.09168	300	120.278	185.46	250.642	0.6182
GO:0008307_structural_constituent_of_muscle	35	2	4.20455	-1.08828	302	121.724	187.27	252.816	0.620099
GO:0061041_regulation_of_wound_healing	35	2	4.20455	-1.08828	302	121.724	187.27	252.816	0.620099
GO:0033673_negative_regulation_of_kinase_activity	76	3	2.90446	-1.07276	303	123.934	190.43	256.926	0.628482
GO:0044057_regulation_of_system_process	122	4	2.41245	-1.07239	304	124.158	190.84	257.522	0.627763
GO:0006941_striated_muscle_contraction	36	2	4.08776	-1.06722	306	126.717	194.29	261.863	0.634935
GO:0043393_regulation_of_protein_binding	36	2	4.08776	-1.06722	306	126.717	194.29	261.863	0.634935
GO:0016605_PML_body	37	2	3.97728	-1.04684	307	130.543	199.88	269.217	0.651075
GO:0061134_peptidase_regulator_activity	78	3	2.82999	-1.04677	308	130.83	200.3	269.77	0.650325
GO:0022607_cellular_component_assembly	696	14	1.48005	-1.03995	309	131.719	201.34	270.961	0.651586
GO:0000175_3'-5'-exoribonuclease_activity	7	1	10.5114	-1.03922	328	153.324	226.63	299.936	0.690945
GO:0001946_lymphangiogenesis	7	1	10.5114	-1.03922	328	153.324	226.63	299.936	0.690945
GO:0004935_adrenergic_receptor_activity	7	1	10.5114	-1.03922	328	153.324	226.63	299.936	0.690945
GO:0005915_zonula_adherens	7	1	10.5114	-1.03922	328	153.324	226.63	299.936	0.690945
GO:0007274_neuromuscular_synaptic_transmission	7	1	10.5114	-1.03922	328	153.324	226.63	299.936	0.690945
GO:0016878_acid-thiol_ligase_activity	7	1	10.5114	-1.03922	328	153.324	226.63	299.936	0.690945
GO:0019229_regulation_of_vasoconstriction	7	1	10.5114	-1.03922	328	153.324	226.63	299.936	0.690945
GO:0034505_tooth_mineralization	7	1	10.5114	-1.03922	328	153.324	226.63	299.936	0.690945
GO:0034713_type_I_transforming_growth_factor_beta_receptor_binding	7	1	10.5114	-1.03922	328	153.324	226.63	299.936	0.690945
GO:0042481_regulation_of_odontogenesis	7	1	10.5114	-1.03922	328	153.324	226.63	299.936	0.690945
GO:0042573_retinoic_acid_metabolic_process	7	1	10.5114	-1.03922	328	153.324	226.63	299.936	0.690945
GO:0043034_costamere	7	1	10.5114	-1.03922	328	153.324	226.63	299.936	0.690945
GO:0045123_cellular_extravasation	7	1	10.5114	-1.03922	328	153.324	226.63	299.936	0.690945
GO:0045652_regulation_of_megakaryocyte_differentiation	7	1	10.5114	-1.03922	328	153.324	226.63	299.936	0.690945
GO:0048599_oocyte_development	7	1	10.5114	-1.03922	328	153.324	226.63	299.936	0.690945
GO:0050798_activated_T_cell_proliferation	7	1	10.5114	-1.03922	328	153.324	226.63	299.936	0.690945
GO:0060263_regulation_of_respiratory_burst	7	1	10.5114	-1.03922	328	153.324	226.63	299.936	0.690945
GO:0060443_mammary_gland_morphogenesis	7	1	10.5114	-1.03922	328	153.324	226.63	299.936	0.690945
GO:0090136_epithelial_cell-cell_adhesion	7	1	10.5114	-1.03922	328	153.324	226.63	299.936	0.690945
GO:0006355_regulation_of_transcription__DNA-dependent	884	17	1.41499	-1.03648	329	153.454	226.88	300.306	0.689605
GO:0030168_platelet_activation	229	6	1.92785	-1.03527	330	153.57	227.05	300.53	0.68803
GO:0005794_Golgi_apparatus	456	10	1.61359	-1.03407	332	154.162	227.69	301.218	0.685813
GO:0042592_homeostatic_process	456	10	1.61359	-1.03407	332	154.162	227.69	301.218	0.685813
GO:0045892_negative_regulation_of_transcription__DNA-dependent	284	7	1.81358	-1.03351	333	154.327	227.89	301.453	0.684354
GO:0005815_microtubule_organizing_center	177	5	2.07852	-1.02858	334	154.908	228.86	302.812	0.68521
GO:0043506_regulation_of_JUN_kinase_activity	38	2	3.87261	-1.02711	335	156.396	230.4	304.404	0.687761
GO:0001071_nucleic_acid_binding_transcription_factor_activity	342	8	1.72116	-1.02373	337	156.623	230.71	304.797	0.684599
GO:0003700_sequence-specific_DNA_binding_transcription_factor_activity	342	8	1.72116	-1.02373	337	156.623	230.71	304.797	0.684599
GO:0016055_Wnt_receptor_signaling_pathway	127	4	2.31747	-1.02364	338	156.815	230.99	305.165	0.683402
GO:0051348_negative_regulation_of_transferase_activity	80	3	2.75924	-1.02165	339	157.673	231.86	306.047	0.683953
GO:0050793_regulation_of_developmental_process	401	9	1.65141	-1.01664	340	158.093	232.52	306.947	0.683882
GO:0009887_organ_morphogenesis	232	6	1.90292	-1.01488	341	158.208	232.68	307.152	0.682346
GO:0051253_negative_regulation_of_RNA_metabolic_process	288	7	1.78839	-1.00941	342	158.593	233.11	307.627	0.681608
GO:0005912_adherens_junction	81	3	2.72517	-1.00939	344	158.932	233.77	308.608	0.679564
GO:0007204_elevation_of_cytosolic_calcium_ion_concentration	81	3	2.72517	-1.00939	344	158.932	233.77	308.608	0.679564
GO:0001936_regulation_of_endothelial_cell_proliferation	39	2	3.77331	-1.008	347	160.214	235.46	310.706	0.678559
GO:0016607_nuclear_speck	39	2	3.77331	-1.008	347	160.214	235.46	310.706	0.678559
GO:0090101_negative_regulation_of_transmembrane_receptor_protein_serine_threonine_kinase_signaling_pathway	39	2	3.77331	-1.008	347	160.214	235.46	310.706	0.678559
GO:0048522_positive_regulation_of_cellular_process	1611	28	1.27885	-1.00241	348	160.848	236.48	312.112	0.67954
GO:0051239_regulation_of_multicellular_organismal_process	584	12	1.51191	-0.998548	349	160.956	236.86	312.764	0.678682
GO:0010468_regulation_of_gene_expression	1284	23	1.31801	-0.993979	350	161.644	237.88	314.116	0.679657
GO:0042326_negative_regulation_of_phosphorylation	40	2	3.67898	-0.989462	351	164.341	241.53	318.719	0.68812
GO:0001516_prostaglandin_biosynthetic_process	8	1	9.19745	-0.984129	381	188.562	269.93	351.298	0.708478
GO:0001945_lymph_vessel_development	8	1	9.19745	-0.984129	381	188.562	269.93	351.298	0.708478
GO:0003281_ventricular_septum_development	8	1	9.19745	-0.984129	381	188.562	269.93	351.298	0.708478
GO:0004745_retinol_dehydrogenase_activity	8	1	9.19745	-0.984129	381	188.562	269.93	351.298	0.708478
GO:0004889_nicotinic_acetylcholine-activated_cation-selective_channel_activity	8	1	9.19745	-0.984129	381	188.562	269.93	351.298	0.708478
GO:0005272_sodium_channel_activity	8	1	9.19745	-0.984129	381	188.562	269.93	351.298	0.708478
GO:0005868_cytoplasmic_dynein_complex	8	1	9.19745	-0.984129	381	188.562	269.93	351.298	0.708478
GO:0005892_nicotinic_acetylcholine-gated_receptor-channel_complex	8	1	9.19745	-0.984129	381	188.562	269.93	351.298	0.708478
GO:0007250_activation_of_NF-kappaB-inducing_kinase_activity	8	1	9.19745	-0.984129	381	188.562	269.93	351.298	0.708478
GO:0009110_vitamin_biosynthetic_process	8	1	9.19745	-0.984129	381	188.562	269.93	351.298	0.708478
GO:0009994_oocyte_differentiation	8	1	9.19745	-0.984129	381	188.562	269.93	351.298	0.708478
GO:0030219_megakaryocyte_differentiation	8	1	9.19745	-0.984129	381	188.562	269.93	351.298	0.708478
GO:0030546_receptor_activator_activity	8	1	9.19745	-0.984129	381	188.562	269.93	351.298	0.708478
GO:0031690_adrenergic_receptor_binding	8	1	9.19745	-0.984129	381	188.562	269.93	351.298	0.708478
GO:0032404_mismatch_repair_complex_binding	8	1	9.19745	-0.984129	381	188.562	269.93	351.298	0.708478
GO:0034446_substrate_adhesion-dependent_cell_spreading	8	1	9.19745	-0.984129	381	188.562	269.93	351.298	0.708478
GO:0042101_T_cell_receptor_complex	8	1	9.19745	-0.984129	381	188.562	269.93	351.298	0.708478
GO:0042572_retinol_metabolic_process	8	1	9.19745	-0.984129	381	188.562	269.93	351.298	0.708478
GO:0042800_histone_methyltransferase_activity_(H3-K4_specific)	8	1	9.19745	-0.984129	381	188.562	269.93	351.298	0.708478
GO:0042994_cytoplasmic_sequestering_of_transcription_factor	8	1	9.19745	-0.984129	381	188.562	269.93	351.298	0.708478
GO:0045648_positive_regulation_of_erythrocyte_differentiation	8	1	9.19745	-0.984129	381	188.562	269.93	351.298	0.708478
GO:0045666_positive_regulation_of_neuron_differentiation	8	1	9.19745	-0.984129	381	188.562	269.93	351.298	0.708478
GO:0046457_prostanoid_biosynthetic_process	8	1	9.19745	-0.984129	381	188.562	269.93	351.298	0.708478
GO:0048048_embryonic_eye_morphogenesis	8	1	9.19745	-0.984129	381	188.562	269.93	351.298	0.708478
GO:0050482_arachidonic_acid_secretion	8	1	9.19745	-0.984129	381	188.562	269.93	351.298	0.708478
GO:0055117_regulation_of_cardiac_muscle_contraction	8	1	9.19745	-0.984129	381	188.562	269.93	351.298	0.708478
GO:0060411_cardiac_septum_morphogenesis	8	1	9.19745	-0.984129	381	188.562	269.93	351.298	0.708478
GO:0070652_HAUS_complex	8	1	9.19745	-0.984129	381	188.562	269.93	351.298	0.708478
GO:0071241_cellular_response_to_inorganic_substance	8	1	9.19745	-0.984129	381	188.562	269.93	351.298	0.708478
GO:0071248_cellular_response_to_metal_ion	8	1	9.19745	-0.984129	381	188.562	269.93	351.298	0.708478
GO:0035467_negative_regulation_of_signaling_pathway	237	6	1.86278	-0.981857	382	188.815	270.43	352.045	0.707932
GO:0051480_cytosolic_calcium_ion_homeostasis	84	3	2.62784	-0.973821	384	190.004	272.34	354.676	0.709219
GO:0070161_anchoring_junction	84	3	2.62784	-0.973821	384	190.004	272.34	354.676	0.709219
GO:0008277_regulation_of_G-protein_coupled_receptor_protein_signaling_pathway	41	2	3.58925	-0.971481	386	191.108	274.07	357.032	0.710026
GO:0010927_cellular_component_assembly_involved_in_morphogenesis	41	2	3.58925	-0.971481	386	191.108	274.07	357.032	0.710026
GO:0031098_stress-activated_protein_kinase_signaling_cascade	134	4	2.19641	-0.959885	387	192.583	276.08	359.577	0.713385
GO:0006720_isoprenoid_metabolic_process	42	2	3.50379	-0.954026	390	195.202	279.43	363.658	0.716487
GO:0010563_negative_regulation_of_phosphorus_metabolic_process	42	2	3.50379	-0.954026	390	195.202	279.43	363.658	0.716487
GO:0045936_negative_regulation_of_phosphate_metabolic_process	42	2	3.50379	-0.954026	390	195.202	279.43	363.658	0.716487
GO:0045637_regulation_of_myeloid_cell_differentiation	43	2	3.42231	-0.93707	392	198.747	284.09	369.433	0.724719
GO:0071901_negative_regulation_of_protein_serine_threonine_kinase_activity	43	2	3.42231	-0.93707	392	198.747	284.09	369.433	0.724719
GO:0000795_synaptonemal_complex	9	1	8.17551	-0.935873	403	217.187	306.36	395.533	0.760199
GO:0008088_axon_cargo_transport	9	1	8.17551	-0.935873	403	217.187	306.36	395.533	0.760199
GO:0016328_lateral_plasma_membrane	9	1	8.17551	-0.935873	403	217.187	306.36	395.533	0.760199
GO:0016896_exoribonuclease_activity__producing_5'-phosphomonoesters	9	1	8.17551	-0.935873	403	217.187	306.36	395.533	0.760199
GO:0022408_negative_regulation_of_cell-cell_adhesion	9	1	8.17551	-0.935873	403	217.187	306.36	395.533	0.760199
GO:0046717_acid_secretion	9	1	8.17551	-0.935873	403	217.187	306.36	395.533	0.760199
GO:0048188_Set1C_COMPASS_complex	9	1	8.17551	-0.935873	403	217.187	306.36	395.533	0.760199
GO:0050432_catecholamine_secretion	9	1	8.17551	-0.935873	403	217.187	306.36	395.533	0.760199
GO:0050433_regulation_of_catecholamine_secretion	9	1	8.17551	-0.935873	403	217.187	306.36	395.533	0.760199
GO:0051881_regulation_of_mitochondrial_membrane_potential	9	1	8.17551	-0.935873	403	217.187	306.36	395.533	0.760199
GO:0070841_inclusion_body_assembly	9	1	8.17551	-0.935873	403	217.187	306.36	395.533	0.760199
GO:0006954_inflammatory_response	139	4	2.1174	-0.91727	404	221.275	312.17	403.065	0.772698
GO:0048583_regulation_of_response_to_stimulus	544	11	1.48782	-0.913484	405	221.399	312.51	403.621	0.77163
GO:0010648_negative_regulation_of_cell_communication	248	6	1.78015	-0.913164	406	221.661	313	404.339	0.770936
GO:0019932_second-messenger-mediated_signaling	193	5	1.90621	-0.910751	407	221.867	313.38	404.893	0.769975
GO:0033554_cellular_response_to_stress	608	12	1.45223	-0.905015	408	222.88	315	407.12	0.772059
GO:0005741_mitochondrial_outer_membrane	45	2	3.2702	-0.904568	409	224.551	317	409.449	0.775061
GO:0031399_regulation_of_protein_modification_process	308	7	1.67226	-0.897217	410	225.421	318.25	411.079	0.77622
GO:0044085_cellular_component_biogenesis	736	14	1.39961	-0.896312	411	226.197	319.27	412.343	0.776813
GO:0048518_positive_regulation_of_biological_process	1791	30	1.23249	-0.895227	412	226.421	319.55	412.679	0.775607
GO:0001541_ovarian_follicle_development	10	1	7.35796	-0.893006	434	245.035	342.04	439.045	0.788111
GO:0004532_exoribonuclease_activity	10	1	7.35796	-0.893006	434	245.035	342.04	439.045	0.788111
GO:0005072_transforming_growth_factor_beta_receptor__cytoplasmic_mediator_activity	10	1	7.35796	-0.893006	434	245.035	342.04	439.045	0.788111
GO:0005123_death_receptor_binding	10	1	7.35796	-0.893006	434	245.035	342.04	439.045	0.788111
GO:0005605_basal_lamina	10	1	7.35796	-0.893006	434	245.035	342.04	439.045	0.788111
GO:0006067_ethanol_metabolic_process	10	1	7.35796	-0.893006	434	245.035	342.04	439.045	0.788111
GO:0006069_ethanol_oxidation	10	1	7.35796	-0.893006	434	245.035	342.04	439.045	0.788111
GO:0008656_caspase_activator_activity	10	1	7.35796	-0.893006	434	245.035	342.04	439.045	0.788111
GO:0015101_organic_cation_transmembrane_transporter_activity	10	1	7.35796	-0.893006	434	245.035	342.04	439.045	0.788111
GO:0016505_apoptotic_protease_activator_activity	10	1	7.35796	-0.893006	434	245.035	342.04	439.045	0.788111
GO:0032755_positive_regulation_of_interleukin-6_production	10	1	7.35796	-0.893006	434	245.035	342.04	439.045	0.788111
GO:0034308_monohydric_alcohol_metabolic_process	10	1	7.35796	-0.893006	434	245.035	342.04	439.045	0.788111
GO:0042398_cellular_modified_amino_acid_biosynthetic_process	10	1	7.35796	-0.893006	434	245.035	342.04	439.045	0.788111
GO:0043516_regulation_of_DNA_damage_response__signal_transduction_by_p53_class_mediator	10	1	7.35796	-0.893006	434	245.035	342.04	439.045	0.788111
GO:0045103_intermediate_filament-based_process	10	1	7.35796	-0.893006	434	245.035	342.04	439.045	0.788111
GO:0045104_intermediate_filament_cytoskeleton_organization	10	1	7.35796	-0.893006	434	245.035	342.04	439.045	0.788111
GO:0045214_sarcomere_organization	10	1	7.35796	-0.893006	434	245.035	342.04	439.045	0.788111
GO:0046718_entry_of_virus_into_host_cell	10	1	7.35796	-0.893006	434	245.035	342.04	439.045	0.788111
GO:0048008_platelet-derived_growth_factor_receptor_signaling_pathway	10	1	7.35796	-0.893006	434	245.035	342.04	439.045	0.788111
GO:0048185_activin_binding	10	1	7.35796	-0.893006	434	245.035	342.04	439.045	0.788111
GO:0060441_epithelial_tube_branching_involved_in_lung_morphogenesis	10	1	7.35796	-0.893006	434	245.035	342.04	439.045	0.788111
GO:0070411_I-SMAD_binding	10	1	7.35796	-0.893006	434	245.035	342.04	439.045	0.788111
GO:0005198_structural_molecule_activity	196	5	1.87703	-0.890379	435	245.545	342.67	439.795	0.787747
GO:0001935_endothelial_cell_proliferation	46	2	3.19911	-0.888978	439	247.125	344.68	442.235	0.785148
GO:0006633_fatty_acid_biosynthetic_process	46	2	3.19911	-0.888978	439	247.125	344.68	442.235	0.785148
GO:0006767_water-soluble_vitamin_metabolic_process	46	2	3.19911	-0.888978	439	247.125	344.68	442.235	0.785148
GO:0019748_secondary_metabolic_process	46	2	3.19911	-0.888978	439	247.125	344.68	442.235	0.785148
GO:0005576_extracellular_region	739	14	1.39393	-0.886269	440	247.678	345.37	443.062	0.784932
GO:0048856_anatomical_structure_development	1728	29	1.23484	-0.884745	441	248.042	345.93	443.818	0.784422
GO:0060429_epithelium_development	144	4	2.04388	-0.876892	442	249.006	347.47	445.934	0.786131
GO:0030335_positive_regulation_of_cell_migration	93	3	2.37354	-0.876694	446	249.51	348.2	446.89	0.780717
GO:0032147_activation_of_protein_kinase_activity	93	3	2.37354	-0.876694	446	249.51	348.2	446.89	0.780717
GO:0051170_nuclear_import	93	3	2.37354	-0.876694	446	249.51	348.2	446.89	0.780717
GO:2000147_positive_regulation_of_cell_motility	93	3	2.37354	-0.876694	446	249.51	348.2	446.89	0.780717
GO:0030111_regulation_of_Wnt_receptor_signaling_pathway	94	3	2.34829	-0.866703	447	252.97	352.34	451.71	0.788233
GO:0030595_leukocyte_chemotaxis	48	2	3.06582	-0.859027	449	254.959	354.7	454.441	0.789978
GO:0032507_maintenance_of_protein_location_in_cell	48	2	3.06582	-0.859027	449	254.959	354.7	454.441	0.789978
GO:0002286_T_cell_activation_involved_in_immune_response	11	1	6.68906	-0.854497	473	273.732	376.69	479.648	0.796385
GO:0004364_glutathione_transferase_activity	11	1	6.68906	-0.854497	473	273.732	376.69	479.648	0.796385
GO:0005791_rough_endoplasmic_reticulum	11	1	6.68906	-0.854497	473	273.732	376.69	479.648	0.796385
GO:0007398_ectoderm_development	11	1	6.68906	-0.854497	473	273.732	376.69	479.648	0.796385
GO:0008376_acetylgalactosaminyltransferase_activity	11	1	6.68906	-0.854497	473	273.732	376.69	479.648	0.796385
GO:0009950_dorsal_ventral_axis_specification	11	1	6.68906	-0.854497	473	273.732	376.69	479.648	0.796385
GO:0015701_bicarbonate_transport	11	1	6.68906	-0.854497	473	273.732	376.69	479.648	0.796385
GO:0017187_peptidyl-glutamic_acid_carboxylation	11	1	6.68906	-0.854497	473	273.732	376.69	479.648	0.796385
GO:0018214_protein_carboxylation	11	1	6.68906	-0.854497	473	273.732	376.69	479.648	0.796385
GO:0019370_leukotriene_biosynthetic_process	11	1	6.68906	-0.854497	473	273.732	376.69	479.648	0.796385
GO:0022409_positive_regulation_of_cell-cell_adhesion	11	1	6.68906	-0.854497	473	273.732	376.69	479.648	0.796385
GO:0030520_estrogen_receptor_signaling_pathway	11	1	6.68906	-0.854497	473	273.732	376.69	479.648	0.796385
GO:0031092_platelet_alpha_granule_membrane	11	1	6.68906	-0.854497	473	273.732	376.69	479.648	0.796385
GO:0031581_hemidesmosome_assembly	11	1	6.68906	-0.854497	473	273.732	376.69	479.648	0.796385
GO:0032300_mismatch_repair_complex	11	1	6.68906	-0.854497	473	273.732	376.69	479.648	0.796385
GO:0032925_regulation_of_activin_receptor_signaling_pathway	11	1	6.68906	-0.854497	473	273.732	376.69	479.648	0.796385
GO:0042026_protein_refolding	11	1	6.68906	-0.854497	473	273.732	376.69	479.648	0.796385
GO:0042992_negative_regulation_of_transcription_factor_import_into_nucleus	11	1	6.68906	-0.854497	473	273.732	376.69	479.648	0.796385
GO:0043450_alkene_biosynthetic_process	11	1	6.68906	-0.854497	473	273.732	376.69	479.648	0.796385
GO:0048477_oogenesis	11	1	6.68906	-0.854497	473	273.732	376.69	479.648	0.796385
GO:0048663_neuron_fate_commitment	11	1	6.68906	-0.854497	473	273.732	376.69	479.648	0.796385
GO:0050927_positive_regulation_of_positive_chemotaxis	11	1	6.68906	-0.854497	473	273.732	376.69	479.648	0.796385
GO:0051220_cytoplasmic_sequestering_of_protein	11	1	6.68906	-0.854497	473	273.732	376.69	479.648	0.796385
GO:0051937_catecholamine_transport	11	1	6.68906	-0.854497	473	273.732	376.69	479.648	0.796385
GO:0052547_regulation_of_peptidase_activity	96	3	2.29936	-0.847161	474	275.192	378.54	481.888	0.798608
GO:0007254_JNK_cascade	97	3	2.27566	-0.837603	475	279.216	383.93	488.644	0.808274
GO:0001775_cell_activation	441	9	1.50162	-0.833893	476	279.427	384.25	489.073	0.807248
GO:0008406_gonad_development	50	2	2.94319	-0.8306	477	281.465	386.94	492.415	0.811195
GO:0003279_cardiac_septum_development	12	1	6.13164	-0.819586	493	298.904	408.05	517.196	0.827688
GO:0006940_regulation_of_smooth_muscle_contraction	12	1	6.13164	-0.819586	493	298.904	408.05	517.196	0.827688
GO:0007271_synaptic_transmission__cholinergic	12	1	6.13164	-0.819586	493	298.904	408.05	517.196	0.827688
GO:0010524_positive_regulation_of_calcium_ion_transport_into_cytosol	12	1	6.13164	-0.819586	493	298.904	408.05	517.196	0.827688
GO:0015485_cholesterol_binding	12	1	6.13164	-0.819586	493	298.904	408.05	517.196	0.827688
GO:0030286_dynein_complex	12	1	6.13164	-0.819586	493	298.904	408.05	517.196	0.827688
GO:0030983_mismatched_DNA_binding	12	1	6.13164	-0.819586	493	298.904	408.05	517.196	0.827688
GO:0032309_icosanoid_secretion	12	1	6.13164	-0.819586	493	298.904	408.05	517.196	0.827688
GO:0032947_protein_complex_scaffold	12	1	6.13164	-0.819586	493	298.904	408.05	517.196	0.827688
GO:0043043_peptide_biosynthetic_process	12	1	6.13164	-0.819586	493	298.904	408.05	517.196	0.827688
GO:0048844_artery_morphogenesis	12	1	6.13164	-0.819586	493	298.904	408.05	517.196	0.827688
GO:0050926_regulation_of_positive_chemotaxis	12	1	6.13164	-0.819586	493	298.904	408.05	517.196	0.827688
GO:0051952_regulation_of_amine_transport	12	1	6.13164	-0.819586	493	298.904	408.05	517.196	0.827688
GO:0060428_lung_epithelium_development	12	1	6.13164	-0.819586	493	298.904	408.05	517.196	0.827688
GO:0060840_artery_development	12	1	6.13164	-0.819586	493	298.904	408.05	517.196	0.827688
GO:0071715_icosanoid_transport	12	1	6.13164	-0.819586	493	298.904	408.05	517.196	0.827688
GO:0040017_positive_regulation_of_locomotion	99	3	2.22968	-0.818899	495	299.152	408.55	517.948	0.825354
GO:0051272_positive_regulation_of_cellular_component_movement	99	3	2.22968	-0.818899	495	299.152	408.55	517.948	0.825354
GO:0044420_extracellular_matrix_part	51	2	2.88548	-0.816919	497	300.431	410.08	519.729	0.825111
GO:0045111_intermediate_filament_cytoskeleton	51	2	2.88548	-0.816919	497	300.431	410.08	519.729	0.825111
GO:0030334_regulation_of_cell_migration	152	4	1.93631	-0.816543	498	300.824	410.58	520.336	0.824458
GO:0001666_response_to_hypoxia	52	2	2.82999	-0.803574	503	305.405	415.81	526.215	0.82666
GO:0009108_coenzyme_biosynthetic_process	52	2	2.82999	-0.803574	503	305.405	415.81	526.215	0.82666
GO:0042306_regulation_of_protein_import_into_nucleus	52	2	2.82999	-0.803574	503	305.405	415.81	526.215	0.82666
GO:0045185_maintenance_of_protein_location	52	2	2.82999	-0.803574	503	305.405	415.81	526.215	0.82666
GO:0070482_response_to_oxygen_levels	52	2	2.82999	-0.803574	503	305.405	415.81	526.215	0.82666
GO:0006357_regulation_of_transcription_from_RNA_polymerase_II_promoter	574	11	1.41006	-0.801113	504	306.079	416.68	527.281	0.826746
GO:0031323_regulation_of_cellular_metabolic_process	1905	31	1.19736	-0.798937	505	306.48	417.2	527.92	0.826139
GO:0006936_muscle_contraction	155	4	1.89883	-0.795165	507	307.101	417.97	528.839	0.824398
GO:2000145_regulation_of_cell_motility	155	4	1.89883	-0.795165	507	307.101	417.97	528.839	0.824398
GO:0042770_signal_transduction_in_response_to_DNA_damage	102	3	2.16411	-0.791828	509	307.949	419.19	530.431	0.823556
GO:0043406_positive_regulation_of_MAP_kinase_activity	102	3	2.16411	-0.791828	509	307.949	419.19	530.431	0.823556
GO:0006338_chromatin_remodeling	53	2	2.77659	-0.790552	511	309.733	421.13	532.527	0.824129
GO:0051651_maintenance_of_location_in_cell	53	2	2.77659	-0.790552	511	309.733	421.13	532.527	0.824129
GO:0051101_regulation_of_DNA_binding	212	5	1.73537	-0.789815	512	309.858	421.3	532.742	0.822852
GO:0002064_epithelial_cell_development	13	1	5.65997	-0.787695	526	326.132	441.04	555.948	0.838479
GO:0005544_calcium-dependent_phospholipid_binding	13	1	5.65997	-0.787695	526	326.132	441.04	555.948	0.838479
GO:0005865_striated_muscle_thin_filament	13	1	5.65997	-0.787695	526	326.132	441.04	555.948	0.838479
GO:0006085_acetyl-CoA_biosynthetic_process	13	1	5.65997	-0.787695	526	326.132	441.04	555.948	0.838479
GO:0006691_leukotriene_metabolic_process	13	1	5.65997	-0.787695	526	326.132	441.04	555.948	0.838479
GO:0006739_NADP_metabolic_process	13	1	5.65997	-0.787695	526	326.132	441.04	555.948	0.838479
GO:0008333_endosome_to_lysosome_transport	13	1	5.65997	-0.787695	526	326.132	441.04	555.948	0.838479
GO:0015464_acetylcholine_receptor_activity	13	1	5.65997	-0.787695	526	326.132	441.04	555.948	0.838479
GO:0015721_bile_acid_and_bile_salt_transport	13	1	5.65997	-0.787695	526	326.132	441.04	555.948	0.838479
GO:0030291_protein_serine_threonine_kinase_inhibitor_activity	13	1	5.65997	-0.787695	526	326.132	441.04	555.948	0.838479
GO:0032934_sterol_binding	13	1	5.65997	-0.787695	526	326.132	441.04	555.948	0.838479
GO:0045428_regulation_of_nitric_oxide_biosynthetic_process	13	1	5.65997	-0.787695	526	326.132	441.04	555.948	0.838479
GO:0045646_regulation_of_erythrocyte_differentiation	13	1	5.65997	-0.787695	526	326.132	441.04	555.948	0.838479
GO:0051287_NAD_or_NADH_binding	13	1	5.65997	-0.787695	526	326.132	441.04	555.948	0.838479
GO:0003924_GTPase_activity	103	3	2.1431	-0.783056	527	327.538	442.79	558.042	0.840209
GO:0005200_structural_constituent_of_cytoskeleton	54	2	2.72517	-0.77784	528	329.583	445.12	560.657	0.84303
GO:0032101_regulation_of_response_to_external_stimulus	104	3	2.12249	-0.774407	530	330.944	446.75	562.556	0.842925
GO:0032582_negative_regulation_of_gene-specific_transcription	104	3	2.12249	-0.774407	530	330.944	446.75	562.556	0.842925
GO:0019953_sexual_reproduction	159	4	1.85106	-0.767651	531	332.384	448.69	564.996	0.844991
GO:0003690_double-stranded_DNA_binding	105	3	2.10228	-0.765877	532	333.041	449.48	565.919	0.844887
GO:0031968_organelle_outer_membrane	55	2	2.67562	-0.765428	535	335.662	452.27	568.878	0.845364
GO:0034754_cellular_hormone_metabolic_process	55	2	2.67562	-0.765428	535	335.662	452.27	568.878	0.845364
GO:0060326_cell_chemotaxis	55	2	2.67562	-0.765428	535	335.662	452.27	568.878	0.845364
GO:0048011_nerve_growth_factor_receptor_signaling_pathway	217	5	1.69538	-0.760959	536	336.108	452.93	569.752	0.845019
GO:0048523_negative_regulation_of_cellular_process	1446	24	1.22124	-0.75982	537	336.672	453.7	570.728	0.844879
GO:0000038_very_long-chain_fatty_acid_metabolic_process	14	1	5.25569	-0.758374	553	352.818	472.12	591.422	0.853743
GO:0003730_mRNA_3'-UTR_binding	14	1	5.25569	-0.758374	553	352.818	472.12	591.422	0.853743
GO:0006693_prostaglandin_metabolic_process	14	1	5.25569	-0.758374	553	352.818	472.12	591.422	0.853743
GO:0016796_exonuclease_activity__active_with_either_ribo-_or_deoxyribonucleic_acids_and_producing_5'-phosphomonoesters	14	1	5.25569	-0.758374	553	352.818	472.12	591.422	0.853743
GO:0030260_entry_into_host_cell	14	1	5.25569	-0.758374	553	352.818	472.12	591.422	0.853743
GO:0030856_regulation_of_epithelial_cell_differentiation	14	1	5.25569	-0.758374	553	352.818	472.12	591.422	0.853743
GO:0042166_acetylcholine_binding	14	1	5.25569	-0.758374	553	352.818	472.12	591.422	0.853743
GO:0042310_vasoconstriction	14	1	5.25569	-0.758374	553	352.818	472.12	591.422	0.853743
GO:0043449_cellular_alkene_metabolic_process	14	1	5.25569	-0.758374	553	352.818	472.12	591.422	0.853743
GO:0044409_entry_into_host	14	1	5.25569	-0.758374	553	352.818	472.12	591.422	0.853743
GO:0051702_interaction_with_symbiont	14	1	5.25569	-0.758374	553	352.818	472.12	591.422	0.853743
GO:0051806_entry_into_cell_of_other_organism_involved_in_symbiotic_interaction	14	1	5.25569	-0.758374	553	352.818	472.12	591.422	0.853743
GO:0051828_entry_into_other_organism_involved_in_symbiotic_interaction	14	1	5.25569	-0.758374	553	352.818	472.12	591.422	0.853743
GO:0052126_movement_in_host_environment	14	1	5.25569	-0.758374	553	352.818	472.12	591.422	0.853743
GO:0052192_movement_in_environment_of_other_organism_involved_in_symbiotic_interaction	14	1	5.25569	-0.758374	553	352.818	472.12	591.422	0.853743
GO:0061180_mammary_gland_epithelium_development	14	1	5.25569	-0.758374	553	352.818	472.12	591.422	0.853743
GO:0030003_cellular_cation_homeostasis	161	4	1.82807	-0.754302	554	354.083	473.57	593.057	0.854819
GO:0008301_DNA_bending_activity	56	2	2.62784	-0.753304	557	356.133	475.9	595.667	0.854399
GO:0015718_monocarboxylic_acid_transport	56	2	2.62784	-0.753304	557	356.133	475.9	595.667	0.854399
GO:0019867_outer_membrane	56	2	2.62784	-0.753304	557	356.133	475.9	595.667	0.854399
GO:0030016_myofibril	57	2	2.58174	-0.741457	559	361.5	482.06	602.62	0.862361
GO:0045137_development_of_primary_sexual_characteristics	57	2	2.58174	-0.741457	559	361.5	482.06	602.62	0.862361
GO:0032502_developmental_process	1935	31	1.1788	-0.740645	560	362.671	483.54	604.409	0.863464
GO:0006366_transcription_from_RNA_polymerase_II_promoter	787	14	1.30891	-0.738195	561	363.495	484.57	605.645	0.863761
GO:0002682_regulation_of_immune_system_process	466	9	1.42107	-0.735873	562	363.62	484.69	605.76	0.862438
GO:0003006_developmental_process_involved_in_reproduction	109	3	2.02513	-0.732904	563	364.383	485.69	606.997	0.862682
GO:0000188_inactivation_of_MAPK_activity	15	1	4.90531	-0.731269	584	378.727	502.13	625.533	0.859812
GO:0001937_negative_regulation_of_endothelial_cell_proliferation	15	1	4.90531	-0.731269	584	378.727	502.13	625.533	0.859812
GO:0003014_renal_system_process	15	1	4.90531	-0.731269	584	378.727	502.13	625.533	0.859812
GO:0004435_phosphoinositide_phospholipase_C_activity	15	1	4.90531	-0.731269	584	378.727	502.13	625.533	0.859812
GO:0005230_extracellular_ligand-gated_ion_channel_activity	15	1	4.90531	-0.731269	584	378.727	502.13	625.533	0.859812
GO:0005231_excitatory_extracellular_ligand-gated_ion_channel_activity	15	1	4.90531	-0.731269	584	378.727	502.13	625.533	0.859812
GO:0007229_integrin-mediated_signaling_pathway	15	1	4.90531	-0.731269	584	378.727	502.13	625.533	0.859812
GO:0015459_potassium_channel_regulator_activity	15	1	4.90531	-0.731269	584	378.727	502.13	625.533	0.859812
GO:0015697_quaternary_ammonium_group_transport	15	1	4.90531	-0.731269	584	378.727	502.13	625.533	0.859812
GO:0016235_aggresome	15	1	4.90531	-0.731269	584	378.727	502.13	625.533	0.859812
GO:0016578_histone_deubiquitination	15	1	4.90531	-0.731269	584	378.727	502.13	625.533	0.859812
GO:0022406_membrane_docking	15	1	4.90531	-0.731269	584	378.727	502.13	625.533	0.859812
GO:0030010_establishment_of_cell_polarity	15	1	4.90531	-0.731269	584	378.727	502.13	625.533	0.859812
GO:0030545_receptor_regulator_activity	15	1	4.90531	-0.731269	584	378.727	502.13	625.533	0.859812
GO:0030593_neutrophil_chemotaxis	15	1	4.90531	-0.731269	584	378.727	502.13	625.533	0.859812
GO:0032813_tumor_necrosis_factor_receptor_superfamily_binding	15	1	4.90531	-0.731269	584	378.727	502.13	625.533	0.859812
GO:0033143_regulation_of_steroid_hormone_receptor_signaling_pathway	15	1	4.90531	-0.731269	584	378.727	502.13	625.533	0.859812
GO:0042993_positive_regulation_of_transcription_factor_import_into_nucleus	15	1	4.90531	-0.731269	584	378.727	502.13	625.533	0.859812
GO:0045730_respiratory_burst	15	1	4.90531	-0.731269	584	378.727	502.13	625.533	0.859812
GO:0045768_positive_regulation_of_anti-apoptosis	15	1	4.90531	-0.731269	584	378.727	502.13	625.533	0.859812
GO:0060425_lung_morphogenesis	15	1	4.90531	-0.731269	584	378.727	502.13	625.533	0.859812
GO:0005625_soluble_fraction	165	4	1.78375	-0.728385	586	380.867	504.8	628.733	0.861433
GO:0022603_regulation_of_anatomical_structure_morphogenesis	165	4	1.78375	-0.728385	586	380.867	504.8	628.733	0.861433
GO:0048646_anatomical_structure_formation_involved_in_morphogenesis	223	5	1.64977	-0.727807	587	381.001	505.07	629.139	0.860426
GO:0006351_transcription__DNA-dependent	1123	19	1.24489	-0.727101	588	381.032	505.14	629.248	0.859082
GO:0001525_angiogenesis	110	3	2.00672	-0.724937	589	381.749	505.99	630.231	0.859066
GO:0032774_RNA_biosynthetic_process	1124	19	1.24378	-0.724726	590	381.81	506.12	630.43	0.857831
GO:0006917_induction_of_apoptosis	284	6	1.5545	-0.721273	592	383.182	507.7	632.218	0.857601
GO:0012502_induction_of_programmed_cell_death	284	6	1.5545	-0.721273	592	383.182	507.7	632.218	0.857601
GO:0010038_response_to_metal_ion	59	2	2.49422	-0.718556	596	385.176	510.29	635.404	0.856191
GO:0034097_response_to_cytokine_stimulus	59	2	2.49422	-0.718556	596	385.176	510.29	635.404	0.856191
GO:0043433_negative_regulation_of_transcription_factor_activity	59	2	2.49422	-0.718556	596	385.176	510.29	635.404	0.856191
GO:0090048_negative_regulation_of_transcription_regulator_activity	59	2	2.49422	-0.718556	596	385.176	510.29	635.404	0.856191
GO:0003012_muscle_system_process	167	4	1.76239	-0.715804	598	385.939	511.44	636.941	0.855251
GO:0040012_regulation_of_locomotion	167	4	1.76239	-0.715804	598	385.939	511.44	636.941	0.855251
GO:0005875_microtubule_associated_complex	60	2	2.45265	-0.707484	601	389.423	515.63	641.837	0.857953
GO:0031625_ubiquitin_protein_ligase_binding	60	2	2.45265	-0.707484	601	389.423	515.63	641.837	0.857953
GO:0044449_contractile_fiber_part	60	2	2.45265	-0.707484	601	389.423	515.63	641.837	0.857953
GO:0001910_regulation_of_leukocyte_mediated_cytotoxicity	16	1	4.59873	-0.706091	619	404.042	531.73	659.418	0.859015
GO:0002040_sprouting_angiogenesis	16	1	4.59873	-0.706091	619	404.042	531.73	659.418	0.859015
GO:0005160_transforming_growth_factor_beta_receptor_binding	16	1	4.59873	-0.706091	619	404.042	531.73	659.418	0.859015
GO:0007006_mitochondrial_membrane_organization	16	1	4.59873	-0.706091	619	404.042	531.73	659.418	0.859015
GO:0010970_microtubule-based_transport	16	1	4.59873	-0.706091	619	404.042	531.73	659.418	0.859015
GO:0016278_lysine_N-methyltransferase_activity	16	1	4.59873	-0.706091	619	404.042	531.73	659.418	0.859015
GO:0016279_protein-lysine_N-methyltransferase_activity	16	1	4.59873	-0.706091	619	404.042	531.73	659.418	0.859015
GO:0018024_histone-lysine_N-methyltransferase_activity	16	1	4.59873	-0.706091	619	404.042	531.73	659.418	0.859015
GO:0022602_ovulation_cycle_process	16	1	4.59873	-0.706091	619	404.042	531.73	659.418	0.859015
GO:0030145_manganese_ion_binding	16	1	4.59873	-0.706091	619	404.042	531.73	659.418	0.859015
GO:0030239_myofibril_assembly	16	1	4.59873	-0.706091	619	404.042	531.73	659.418	0.859015
GO:0030705_cytoskeleton-dependent_intracellular_transport	16	1	4.59873	-0.706091	619	404.042	531.73	659.418	0.859015
GO:0032355_response_to_estradiol_stimulus	16	1	4.59873	-0.706091	619	404.042	531.73	659.418	0.859015
GO:0032924_activin_receptor_signaling_pathway	16	1	4.59873	-0.706091	619	404.042	531.73	659.418	0.859015
GO:0042698_ovulation_cycle	16	1	4.59873	-0.706091	619	404.042	531.73	659.418	0.859015
GO:0046330_positive_regulation_of_JNK_cascade	16	1	4.59873	-0.706091	619	404.042	531.73	659.418	0.859015
GO:0050661_NADP_or_NADPH_binding	16	1	4.59873	-0.706091	619	404.042	531.73	659.418	0.859015
GO:0051568_histone_H3-K4_methylation	16	1	4.59873	-0.706091	619	404.042	531.73	659.418	0.859015
GO:0071842_cellular_component_organization_at_cellular_level	1404	23	1.20536	-0.704154	620	404.135	531.89	659.645	0.857887
GO:0051270_regulation_of_cellular_component_movement	169	4	1.74153	-0.703465	621	404.308	532.38	660.452	0.857295
GO:0045449_regulation_of_transcription	1066	18	1.24243	-0.702995	622	404.372	532.52	660.668	0.856141
GO:0042445_hormone_metabolic_process	113	3	1.95344	-0.701665	623	405.301	533.6	661.899	0.856501
GO:0015630_microtubule_cytoskeleton	350	7	1.47159	-0.700512	624	405.456	533.86	662.264	0.855545
GO:0045595_regulation_of_cell_differentiation	289	6	1.52761	-0.698083	625	405.86	534.36	662.86	0.854976
GO:0005525_GTP_binding	61	2	2.41245	-0.696653	628	407.567	536.42	665.273	0.854172
GO:0030509_BMP_signaling_pathway	61	2	2.41245	-0.696653	628	407.567	536.42	665.273	0.854172
GO:0033157_regulation_of_intracellular_protein_transport	61	2	2.41245	-0.696653	628	407.567	536.42	665.273	0.854172
GO:0003677_DNA_binding	541	10	1.36007	-0.696308	629	407.824	536.77	665.716	0.85337
GO:0008629_induction_of_apoptosis_by_intracellular_signals	62	2	2.37354	-0.686055	631	412.159	542.33	672.501	0.859477
GO:0046822_regulation_of_nucleocytoplasmic_transport	62	2	2.37354	-0.686055	631	412.159	542.33	672.501	0.859477
GO:0051716_cellular_response_to_stimulus	1074	18	1.23318	-0.68415	632	412.476	542.76	673.044	0.858797
GO:0043065_positive_regulation_of_apoptosis	354	7	1.45496	-0.684146	633	412.529	542.86	673.191	0.857599
GO:0001708_cell_fate_specification	17	1	4.32821	-0.682607	646	424.564	556.99	689.416	0.862214
GO:0010522_regulation_of_calcium_ion_transport_into_cytosol	17	1	4.32821	-0.682607	646	424.564	556.99	689.416	0.862214
GO:0016877_ligase_activity__forming_carbon-sulfur_bonds	17	1	4.32821	-0.682607	646	424.564	556.99	689.416	0.862214
GO:0018107_peptidyl-threonine_phosphorylation	17	1	4.32821	-0.682607	646	424.564	556.99	689.416	0.862214
GO:0018200_peptidyl-glutamic_acid_modification	17	1	4.32821	-0.682607	646	424.564	556.99	689.416	0.862214
GO:0031032_actomyosin_structure_organization	17	1	4.32821	-0.682607	646	424.564	556.99	689.416	0.862214
GO:0042308_negative_regulation_of_protein_import_into_nucleus	17	1	4.32821	-0.682607	646	424.564	556.99	689.416	0.862214
GO:0042552_myelination	17	1	4.32821	-0.682607	646	424.564	556.99	689.416	0.862214
GO:0042743_hydrogen_peroxide_metabolic_process	17	1	4.32821	-0.682607	646	424.564	556.99	689.416	0.862214
GO:0043154_negative_regulation_of_caspase_activity	17	1	4.32821	-0.682607	646	424.564	556.99	689.416	0.862214
GO:0043531_ADP_binding	17	1	4.32821	-0.682607	646	424.564	556.99	689.416	0.862214
GO:0045931_positive_regulation_of_mitotic_cell_cycle	17	1	4.32821	-0.682607	646	424.564	556.99	689.416	0.862214
GO:0051225_spindle_assembly	17	1	4.32821	-0.682607	646	424.564	556.99	689.416	0.862214
GO:0043068_positive_regulation_of_programmed_cell_death	355	7	1.45087	-0.680113	647	424.979	557.48	689.981	0.861638
GO:0055080_cation_homeostasis	173	4	1.70126	-0.679493	648	425.615	558.16	690.705	0.861358
GO:0019001_guanyl_nucleotide_binding	63	2	2.33586	-0.675682	653	428.303	561.36	694.417	0.859663
GO:0030178_negative_regulation_of_Wnt_receptor_signaling_pathway	63	2	2.33586	-0.675682	653	428.303	561.36	694.417	0.859663
GO:0031091_platelet_alpha_granule	63	2	2.33586	-0.675682	653	428.303	561.36	694.417	0.859663
GO:0032561_guanyl_ribonucleotide_binding	63	2	2.33586	-0.675682	653	428.303	561.36	694.417	0.859663
GO:0043176_amine_binding	63	2	2.33586	-0.675682	653	428.303	561.36	694.417	0.859663
GO:0010033_response_to_organic_substance	483	9	1.37105	-0.675427	654	428.434	561.53	694.626	0.858609
GO:0010467_gene_expression	1903	30	1.15995	-0.672148	655	428.952	562.36	695.768	0.858565
GO:0072358_cardiovascular_system_development	234	5	1.57221	-0.670919	657	429.798	563.61	697.422	0.857854
GO:0072359_circulatory_system_development	234	5	1.57221	-0.670919	657	429.798	563.61	697.422	0.857854
GO:0010629_negative_regulation_of_gene_expression	421	8	1.39819	-0.668878	658	430.218	564.17	698.122	0.857401
GO:0010942_positive_regulation_of_cell_death	358	7	1.43871	-0.66815	659	430.378	564.67	698.962	0.856859
GO:0004871_signal_transducer_activity	681	12	1.29656	-0.666278	661	430.848	565.33	699.812	0.855265
GO:0060089_molecular_transducer_activity	681	12	1.29656	-0.666278	661	430.848	565.33	699.812	0.855265
GO:0045765_regulation_of_angiogenesis	64	2	2.29936	-0.665526	662	433.457	568.4	703.343	0.85861
GO:0006874_cellular_calcium_ion_homeostasis	118	3	1.87067	-0.664864	663	433.973	569.09	704.207	0.858356
GO:0071841_cellular_component_organization_or_biogenesis_at_cellular_level	1425	23	1.1876	-0.661129	664	434.743	570.21	705.677	0.85875
GO:0001909_leukocyte_mediated_cytotoxicity	18	1	4.08776	-0.660621	672	449.996	587.46	724.924	0.874196
GO:0006298_mismatch_repair	18	1	4.08776	-0.660621	672	449.996	587.46	724.924	0.874196
GO:0008408_3'-5'_exonuclease_activity	18	1	4.08776	-0.660621	672	449.996	587.46	724.924	0.874196
GO:0016445_somatic_diversification_of_immunoglobulins	18	1	4.08776	-0.660621	672	449.996	587.46	724.924	0.874196
GO:0031341_regulation_of_cell_killing	18	1	4.08776	-0.660621	672	449.996	587.46	724.924	0.874196
GO:0033267_axon_part	18	1	4.08776	-0.660621	672	449.996	587.46	724.924	0.874196
GO:0046823_negative_regulation_of_nucleocytoplasmic_transport	18	1	4.08776	-0.660621	672	449.996	587.46	724.924	0.874196
GO:0050918_positive_chemotaxis	18	1	4.08776	-0.660621	672	449.996	587.46	724.924	0.874196
GO:0032553_ribonucleotide_binding	237	5	1.55231	-0.656225	674	451.314	589	726.686	0.873887
GO:0032555_purine_ribonucleotide_binding	237	5	1.55231	-0.656225	674	451.314	589	726.686	0.873887
GO:0043292_contractile_fiber	65	2	2.26399	-0.655582	675	453.043	591.21	729.377	0.875867
GO:0055074_calcium_ion_homeostasis	120	3	1.83949	-0.650797	676	454.308	592.9	731.492	0.877071
GO:0016070_RNA_metabolic_process	1501	24	1.17649	-0.647034	677	455.175	594.05	732.925	0.877474
GO:0005792_microsome	66	2	2.22968	-0.645841	678	457.03	596.48	735.93	0.879764
GO:0009653_anatomical_structure_morphogenesis	823	14	1.25166	-0.641453	679	458.224	598	737.776	0.880707
GO:0002690_positive_regulation_of_leukocyte_chemotaxis	19	1	3.87261	-0.639972	693	470.52	612	753.48	0.883117
GO:0003229_ventricular_cardiac_muscle_tissue_development	19	1	3.87261	-0.639972	693	470.52	612	753.48	0.883117
GO:0008585_female_gonad_development	19	1	3.87261	-0.639972	693	470.52	612	753.48	0.883117
GO:0009898_internal_side_of_plasma_membrane	19	1	3.87261	-0.639972	693	470.52	612	753.48	0.883117
GO:0015844_monoamine_transport	19	1	3.87261	-0.639972	693	470.52	612	753.48	0.883117
GO:0015850_organic_alcohol_transport	19	1	3.87261	-0.639972	693	470.52	612	753.48	0.883117
GO:0030501_positive_regulation_of_bone_mineralization	19	1	3.87261	-0.639972	693	470.52	612	753.48	0.883117
GO:0031532_actin_cytoskeleton_reorganization	19	1	3.87261	-0.639972	693	470.52	612	753.48	0.883117
GO:0051897_positive_regulation_of_protein_kinase_B_signaling_cascade	19	1	3.87261	-0.639972	693	470.52	612	753.48	0.883117
GO:0051928_positive_regulation_of_calcium_ion_transport	19	1	3.87261	-0.639972	693	470.52	612	753.48	0.883117
GO:0055010_ventricular_cardiac_muscle_tissue_morphogenesis	19	1	3.87261	-0.639972	693	470.52	612	753.48	0.883117
GO:0080010_regulation_of_oxygen_and_reactive_oxygen_species_metabolic_process	19	1	3.87261	-0.639972	693	470.52	612	753.48	0.883117
GO:0090263_positive_regulation_of_canonical_Wnt_receptor_signaling_pathway	19	1	3.87261	-0.639972	693	470.52	612	753.48	0.883117
GO:0090317_negative_regulation_of_intracellular_protein_transport	19	1	3.87261	-0.639972	693	470.52	612	753.48	0.883117
GO:0031396_regulation_of_protein_ubiquitination	122	3	1.80933	-0.637084	694	471.69	613.66	755.63	0.884236
GO:0060255_regulation_of_macromolecule_metabolic_process	1645	26	1.16296	-0.636413	695	471.742	613.72	755.698	0.88305
GO:0031400_negative_regulation_of_protein_modification_process	123	3	1.79462	-0.630356	696	473.895	616.78	759.665	0.886178
GO:0051171_regulation_of_nitrogen_compound_metabolic_process	1373	22	1.17899	-0.627941	697	474.945	618.17	761.395	0.886901
GO:0006898_receptor-mediated_endocytosis	68	2	2.16411	-0.626947	699	476.291	619.84	763.389	0.886753
GO:0042598_vesicular_fraction	68	2	2.16411	-0.626947	699	476.291	619.84	763.389	0.886753
GO:0007169_transmembrane_receptor_protein_tyrosine_kinase_signaling_pathway	433	8	1.35944	-0.626503	700	476.563	620.14	763.717	0.885914
GO:0050896_response_to_stimulus	2566	39	1.11832	-0.621749	701	478.191	622.14	766.089	0.887504
GO:0000737_DNA_catabolic_process__endonucleolytic	20	1	3.67898	-0.620521	714	491.088	636.85	782.612	0.891947
GO:0001725_stress_fiber	20	1	3.67898	-0.620521	714	491.088	636.85	782.612	0.891947
GO:0006309_DNA_fragmentation_involved_in_apoptotic_nuclear_change	20	1	3.67898	-0.620521	714	491.088	636.85	782.612	0.891947
GO:0007156_homophilic_cell_adhesion	20	1	3.67898	-0.620521	714	491.088	636.85	782.612	0.891947
GO:0018210_peptidyl-threonine_modification	20	1	3.67898	-0.620521	714	491.088	636.85	782.612	0.891947
GO:0032432_actin_filament_bundle	20	1	3.67898	-0.620521	714	491.088	636.85	782.612	0.891947
GO:0034763_negative_regulation_of_transmembrane_transport	20	1	3.67898	-0.620521	714	491.088	636.85	782.612	0.891947
GO:0034968_histone_lysine_methylation	20	1	3.67898	-0.620521	714	491.088	636.85	782.612	0.891947
GO:0043648_dicarboxylic_acid_metabolic_process	20	1	3.67898	-0.620521	714	491.088	636.85	782.612	0.891947
GO:0043954_cellular_component_maintenance	20	1	3.67898	-0.620521	714	491.088	636.85	782.612	0.891947
GO:0051899_membrane_depolarization	20	1	3.67898	-0.620521	714	491.088	636.85	782.612	0.891947
GO:0070555_response_to_interleukin-1	20	1	3.67898	-0.620521	714	491.088	636.85	782.612	0.891947
GO:0070830_tight_junction_assembly	20	1	3.67898	-0.620521	714	491.088	636.85	782.612	0.891947
GO:0010551_regulation_of_gene-specific_transcription_from_RNA_polymerase_II_promoter	245	5	1.50162	-0.618647	716	491.408	637.45	783.492	0.890293
GO:0032569_gene-specific_transcription_from_RNA_polymerase_II_promoter	245	5	1.50162	-0.618647	716	491.408	637.45	783.492	0.890293
GO:0072503_cellular_divalent_inorganic_cation_homeostasis	125	3	1.76591	-0.617152	717	493.46	639.92	786.38	0.892497
GO:0002684_positive_regulation_of_immune_system_process	309	6	1.42873	-0.612525	718	494.335	641.13	787.925	0.892939
GO:0043086_negative_regulation_of_catalytic_activity	247	5	1.48947	-0.609603	719	495.571	642.84	790.109	0.894075
GO:0009968_negative_regulation_of_signal_transduction	70	2	2.10228	-0.608798	725	497.637	645.42	793.203	0.890234
GO:0016829_lyase_activity	70	2	2.10228	-0.608798	725	497.637	645.42	793.203	0.890234
GO:0031294_lymphocyte_costimulation	70	2	2.10228	-0.608798	725	497.637	645.42	793.203	0.890234
GO:0031295_T_cell_costimulation	70	2	2.10228	-0.608798	725	497.637	645.42	793.203	0.890234
GO:0051352_negative_regulation_of_ligase_activity	70	2	2.10228	-0.608798	725	497.637	645.42	793.203	0.890234
GO:0051444_negative_regulation_of_ubiquitin-protein_ligase_activity	70	2	2.10228	-0.608798	725	497.637	645.42	793.203	0.890234
GO:0019219_regulation_of_nucleobase__nucleoside__nucleotide_and_nucleic_acid_metabolic_process	1315	21	1.17504	-0.606586	726	498.046	645.9	793.754	0.889669
GO:0072507_divalent_inorganic_cation_homeostasis	127	3	1.7381	-0.604272	727	498.882	647.08	795.278	0.890069
GO:0005796_Golgi_lumen	21	1	3.50379	-0.60215	746	514.725	665.63	816.535	0.892265
GO:0006809_nitric_oxide_biosynthetic_process	21	1	3.50379	-0.60215	746	514.725	665.63	816.535	0.892265
GO:0007272_ensheathment_of_neurons	21	1	3.50379	-0.60215	746	514.725	665.63	816.535	0.892265
GO:0008227_G-protein_coupled_amine_receptor_activity	21	1	3.50379	-0.60215	746	514.725	665.63	816.535	0.892265
GO:0008366_axon_ensheathment	21	1	3.50379	-0.60215	746	514.725	665.63	816.535	0.892265
GO:0016338_calcium-independent_cell-cell_adhesion	21	1	3.50379	-0.60215	746	514.725	665.63	816.535	0.892265
GO:0032387_negative_regulation_of_intracellular_transport	21	1	3.50379	-0.60215	746	514.725	665.63	816.535	0.892265
GO:0032436_positive_regulation_of_proteasomal_ubiquitin-dependent_protein_catabolic_process	21	1	3.50379	-0.60215	746	514.725	665.63	816.535	0.892265
GO:0042641_actomyosin	21	1	3.50379	-0.60215	746	514.725	665.63	816.535	0.892265
GO:0043297_apical_junction_assembly	21	1	3.50379	-0.60215	746	514.725	665.63	816.535	0.892265
GO:0045767_regulation_of_anti-apoptosis	21	1	3.50379	-0.60215	746	514.725	665.63	816.535	0.892265
GO:0045778_positive_regulation_of_ossification	21	1	3.50379	-0.60215	746	514.725	665.63	816.535	0.892265
GO:0046545_development_of_primary_female_sexual_characteristics	21	1	3.50379	-0.60215	746	514.725	665.63	816.535	0.892265
GO:0048146_positive_regulation_of_fibroblast_proliferation	21	1	3.50379	-0.60215	746	514.725	665.63	816.535	0.892265
GO:0050999_regulation_of_nitric-oxide_synthase_activity	21	1	3.50379	-0.60215	746	514.725	665.63	816.535	0.892265
GO:0060393_regulation_of_pathway-restricted_SMAD_protein_phosphorylation	21	1	3.50379	-0.60215	746	514.725	665.63	816.535	0.892265
GO:0070169_positive_regulation_of_biomineral_tissue_development	21	1	3.50379	-0.60215	746	514.725	665.63	816.535	0.892265
GO:0070304_positive_regulation_of_stress-activated_protein_kinase_signaling_cascade	21	1	3.50379	-0.60215	746	514.725	665.63	816.535	0.892265
GO:0072378_blood_coagulation__fibrin_clot_formation	21	1	3.50379	-0.60215	746	514.725	665.63	816.535	0.892265
GO:0003705_sequence-specific_enhancer_binding_RNA_polymerase_II_transcription_factor_activity	71	2	2.07267	-0.599989	748	517.177	668.58	819.983	0.893824
GO:0007548_sex_differentiation	71	2	2.07267	-0.599989	748	517.177	668.58	819.983	0.893824
GO:0090304_nucleic_acid_metabolic_process	2016	31	1.13143	-0.599135	749	517.361	668.79	820.219	0.892911
GO:0006974_response_to_DNA_damage_stimulus	377	7	1.3662	-0.596939	750	517.762	669.41	821.058	0.892547
GO:0032501_multicellular_organismal_process	2725	41	1.10707	-0.596834	751	517.766	669.49	821.214	0.891465
GO:0008285_negative_regulation_of_cell_proliferation	250	5	1.47159	-0.596291	752	517.843	669.62	821.397	0.890452
GO:0007167_enzyme_linked_receptor_protein_signaling_pathway	574	10	1.28188	-0.594809	753	518.014	669.86	821.706	0.889588
GO:0009987_cellular_process	7397	105	1.04446	-0.594195	754	518.124	670.03	821.936	0.888634
GO:0000981_sequence-specific_DNA_binding_RNA_polymerase_II_transcription_factor_activity	72	2	2.04388	-0.591349	756	520.717	673.33	825.943	0.890648
GO:0023057_negative_regulation_of_signaling_process	72	2	2.04388	-0.591349	756	520.717	673.33	825.943	0.890648
GO:0004888_transmembrane_receptor_activity	379	7	1.35899	-0.589879	757	520.792	673.44	826.088	0.889617
GO:0002376_immune_system_process	846	14	1.21763	-0.585427	758	522.337	675.03	827.723	0.890541
GO:0002285_lymphocyte_activation_involved_in_immune_response	22	1	3.34453	-0.584759	774	532.267	686.28	840.293	0.886667
GO:0002688_regulation_of_leukocyte_chemotaxis	22	1	3.34453	-0.584759	774	532.267	686.28	840.293	0.886667
GO:0004629_phospholipase_C_activity	22	1	3.34453	-0.584759	774	532.267	686.28	840.293	0.886667
GO:0006336_DNA_replication-independent_nucleosome_assembly	22	1	3.34453	-0.584759	774	532.267	686.28	840.293	0.886667
GO:0015695_organic_cation_transport	22	1	3.34453	-0.584759	774	532.267	686.28	840.293	0.886667
GO:0019059_initiation_of_viral_infection	22	1	3.34453	-0.584759	774	532.267	686.28	840.293	0.886667
GO:0034080_CenH3-containing_nucleosome_assembly_at_centromere	22	1	3.34453	-0.584759	774	532.267	686.28	840.293	0.886667
GO:0034724_DNA_replication-independent_nucleosome_organization	22	1	3.34453	-0.584759	774	532.267	686.28	840.293	0.886667
GO:0042054_histone_methyltransferase_activity	22	1	3.34453	-0.584759	774	532.267	686.28	840.293	0.886667
GO:0042102_positive_regulation_of_T_cell_proliferation	22	1	3.34453	-0.584759	774	532.267	686.28	840.293	0.886667
GO:0043178_alcohol_binding	22	1	3.34453	-0.584759	774	532.267	686.28	840.293	0.886667
GO:0043270_positive_regulation_of_ion_transport	22	1	3.34453	-0.584759	774	532.267	686.28	840.293	0.886667
GO:0043409_negative_regulation_of_MAPKKK_cascade	22	1	3.34453	-0.584759	774	532.267	686.28	840.293	0.886667
GO:0045638_negative_regulation_of_myeloid_cell_differentiation	22	1	3.34453	-0.584759	774	532.267	686.28	840.293	0.886667
GO:0045639_positive_regulation_of_myeloid_cell_differentiation	22	1	3.34453	-0.584759	774	532.267	686.28	840.293	0.886667
GO:0046660_female_sex_differentiation	22	1	3.34453	-0.584759	774	532.267	686.28	840.293	0.886667
GO:0017076_purine_nucleotide_binding	253	5	1.45414	-0.583275	776	532.847	686.9	840.953	0.88518
GO:0032787_monocarboxylic_acid_metabolic_process	253	5	1.45414	-0.583275	776	532.847	686.9	840.953	0.88518
GO:0016481_negative_regulation_of_transcription	381	7	1.35186	-0.582898	777	533.427	687.67	841.913	0.885032
GO:0008289_lipid_binding	191	4	1.54093	-0.582174	778	535.477	690.12	844.763	0.887044
GO:0005856_cytoskeleton	647	11	1.25097	-0.577313	779	536.842	691.69	846.538	0.88792
GO:0005578_proteinaceous_extracellular_matrix	74	2	1.98864	-0.574562	780	538.691	693.69	848.689	0.889346
GO:0048519_negative_regulation_of_biological_process	1544	24	1.14373	-0.568293	781	541.169	696.67	852.171	0.892023
GO:0001570_vasculogenesis	23	1	3.19911	-0.568259	790	550.799	707.82	864.841	0.895975
GO:0006692_prostanoid_metabolic_process	23	1	3.19911	-0.568259	790	550.799	707.82	864.841	0.895975
GO:0009743_response_to_carbohydrate_stimulus	23	1	3.19911	-0.568259	790	550.799	707.82	864.841	0.895975
GO:0010717_regulation_of_epithelial_to_mesenchymal_transition	23	1	3.19911	-0.568259	790	550.799	707.82	864.841	0.895975
GO:0015078_hydrogen_ion_transmembrane_transporter_activity	23	1	3.19911	-0.568259	790	550.799	707.82	864.841	0.895975
GO:0019362_pyridine_nucleotide_metabolic_process	23	1	3.19911	-0.568259	790	550.799	707.82	864.841	0.895975
GO:0031623_receptor_internalization	23	1	3.19911	-0.568259	790	550.799	707.82	864.841	0.895975
GO:0032846_positive_regulation_of_homeostatic_process	23	1	3.19911	-0.568259	790	550.799	707.82	864.841	0.895975
GO:0046496_nicotinamide_nucleotide_metabolic_process	23	1	3.19911	-0.568259	790	550.799	707.82	864.841	0.895975
GO:0007276_gamete_generation	133	3	1.65969	-0.567478	791	551.406	708.35	865.294	0.895512
GO:0051094_positive_regulation_of_developmental_process	194	4	1.51711	-0.567476	792	551.554	708.6	865.646	0.894697
GO:0051188_cofactor_biosynthetic_process	75	2	1.96212	-0.566405	793	552.931	710.33	867.729	0.89575
GO:0006805_xenobiotic_metabolic_process	134	3	1.64731	-0.561601	795	555.48	713.42	871.36	0.897384
GO:0071466_cellular_response_to_xenobiotic_stimulus	134	3	1.64731	-0.561601	795	555.48	713.42	871.36	0.897384
GO:0040011_locomotion	654	11	1.23758	-0.559065	796	555.765	713.78	871.795	0.896709
GO:0009410_response_to_xenobiotic_stimulus	135	3	1.6351	-0.555795	797	559.956	718.83	877.704	0.90192
GO:0051090_regulation_of_transcription_factor_activity	197	4	1.494	-0.553173	798	561.367	720.45	879.533	0.90282
GO:0000289_nuclear-transcribed_mRNA_poly(A)_tail_shortening	24	1	3.06582	-0.552574	812	569.721	729.82	889.919	0.898793
GO:0001906_cell_killing	24	1	3.06582	-0.552574	812	569.721	729.82	889.919	0.898793
GO:0001938_positive_regulation_of_endothelial_cell_proliferation	24	1	3.06582	-0.552574	812	569.721	729.82	889.919	0.898793
GO:0002200_somatic_diversification_of_immune_receptors	24	1	3.06582	-0.552574	812	569.721	729.82	889.919	0.898793
GO:0005496_steroid_binding	24	1	3.06582	-0.552574	812	569.721	729.82	889.919	0.898793
GO:0005581_collagen	24	1	3.06582	-0.552574	812	569.721	729.82	889.919	0.898793
GO:0006749_glutathione_metabolic_process	24	1	3.06582	-0.552574	812	569.721	729.82	889.919	0.898793
GO:0007041_lysosomal_transport	24	1	3.06582	-0.552574	812	569.721	729.82	889.919	0.898793
GO:0007131_reciprocal_meiotic_recombination	24	1	3.06582	-0.552574	812	569.721	729.82	889.919	0.898793
GO:0007422_peripheral_nervous_system_development	24	1	3.06582	-0.552574	812	569.721	729.82	889.919	0.898793
GO:0030512_negative_regulation_of_transforming_growth_factor_beta_receptor_signaling_pathway	24	1	3.06582	-0.552574	812	569.721	729.82	889.919	0.898793
GO:0031055_chromatin_remodeling_at_centromere	24	1	3.06582	-0.552574	812	569.721	729.82	889.919	0.898793
GO:0048306_calcium-dependent_protein_binding	24	1	3.06582	-0.552574	812	569.721	729.82	889.919	0.898793
GO:0060389_pathway-restricted_SMAD_protein_phosphorylation	24	1	3.06582	-0.552574	812	569.721	729.82	889.919	0.898793
GO:0030099_myeloid_cell_differentiation	77	2	1.91116	-0.550541	815	572.164	732.68	893.196	0.898994
GO:0032386_regulation_of_intracellular_transport	77	2	1.91116	-0.550541	815	572.164	732.68	893.196	0.898994
GO:0032844_regulation_of_homeostatic_process	77	2	1.91116	-0.550541	815	572.164	732.68	893.196	0.898994
GO:0090046_regulation_of_transcription_regulator_activity	198	4	1.48646	-0.548492	816	573.298	734.03	894.762	0.899547
GO:0005575_cellular_component	8786	123	1.03008	-0.54689	817	573.503	734.2	894.897	0.898654
GO:0016491_oxidoreductase_activity	327	6	1.35008	-0.544403	818	574.079	734.91	895.741	0.898423
GO:0016563_transcription_activator_activity	199	4	1.47899	-0.543852	819	574.275	735.13	895.985	0.897595
GO:0034762_regulation_of_transmembrane_transport	78	2	1.88666	-0.542827	820	575.484	736.77	898.056	0.8985
GO:0002377_immunoglobulin_production	25	1	2.94319	-0.537638	834	592.376	755.16	917.944	0.905468
GO:0002526_acute_inflammatory_response	25	1	2.94319	-0.537638	834	592.376	755.16	917.944	0.905468
GO:0005604_basement_membrane	25	1	2.94319	-0.537638	834	592.376	755.16	917.944	0.905468
GO:0006334_nucleosome_assembly	25	1	2.94319	-0.537638	834	592.376	755.16	917.944	0.905468
GO:0007034_vacuolar_transport	25	1	2.94319	-0.537638	834	592.376	755.16	917.944	0.905468
GO:0008170_N-methyltransferase_activity	25	1	2.94319	-0.537638	834	592.376	755.16	917.944	0.905468
GO:0009953_dorsal_ventral_pattern_formation	25	1	2.94319	-0.537638	834	592.376	755.16	917.944	0.905468
GO:0016765_transferase_activity__transferring_alkyl_or_aryl_(other_than_methyl)_groups	25	1	2.94319	-0.537638	834	592.376	755.16	917.944	0.905468
GO:0030262_apoptotic_nuclear_change	25	1	2.94319	-0.537638	834	592.376	755.16	917.944	0.905468
GO:0030667_secretory_granule_membrane	25	1	2.94319	-0.537638	834	592.376	755.16	917.944	0.905468
GO:0042476_odontogenesis	25	1	2.94319	-0.537638	834	592.376	755.16	917.944	0.905468
GO:0043028_caspase_regulator_activity	25	1	2.94319	-0.537638	834	592.376	755.16	917.944	0.905468
GO:0043486_histone_exchange	25	1	2.94319	-0.537638	834	592.376	755.16	917.944	0.905468
GO:0055008_cardiac_muscle_tissue_morphogenesis	25	1	2.94319	-0.537638	834	592.376	755.16	917.944	0.905468
GO:0016788_hydrolase_activity__acting_on_ester_bonds	329	6	1.34188	-0.537305	835	592.804	755.61	918.416	0.904922
GO:0006402_mRNA_catabolic_process	79	2	1.86278	-0.535252	837	594.686	757.55	920.414	0.905078
GO:0014706_striated_muscle_tissue_development	79	2	1.86278	-0.535252	837	594.686	757.55	920.414	0.905078
GO:0045596_negative_regulation_of_cell_differentiation	139	3	1.58805	-0.533248	838	595.458	758.7	921.942	0.90537
GO:0006350_transcription	1355	21	1.14035	-0.532298	839	595.775	758.92	922.065	0.904553
GO:0001664_G-protein-coupled_receptor_binding	80	2	1.83949	-0.527814	841	598.698	762.52	926.342	0.906683
GO:0031397_negative_regulation_of_protein_ubiquitination	80	2	1.83949	-0.527814	841	598.698	762.52	926.342	0.906683
GO:0006875_cellular_metal_ion_homeostasis	140	3	1.57671	-0.527776	842	599.352	763.2	927.048	0.906413
GO:0009790_embryo_development	203	4	1.44985	-0.525706	843	600.112	763.95	927.788	0.906228
GO:0003208_cardiac_ventricle_morphogenesis	26	1	2.82999	-0.523391	857	610.818	776.14	941.462	0.905648
GO:0004860_protein_kinase_inhibitor_activity	26	1	2.82999	-0.523391	857	610.818	776.14	941.462	0.905648
GO:0005901_caveola	26	1	2.82999	-0.523391	857	610.818	776.14	941.462	0.905648
GO:0006939_smooth_muscle_contraction	26	1	2.82999	-0.523391	857	610.818	776.14	941.462	0.905648
GO:0007018_microtubule-based_movement	26	1	2.82999	-0.523391	857	610.818	776.14	941.462	0.905648
GO:0008630_DNA_damage_response__signal_transduction_resulting_in_induction_of_apoptosis	26	1	2.82999	-0.523391	857	610.818	776.14	941.462	0.905648
GO:0010466_negative_regulation_of_peptidase_activity	26	1	2.82999	-0.523391	857	610.818	776.14	941.462	0.905648
GO:0015909_long-chain_fatty_acid_transport	26	1	2.82999	-0.523391	857	610.818	776.14	941.462	0.905648
GO:0019228_regulation_of_action_potential_in_neuron	26	1	2.82999	-0.523391	857	610.818	776.14	941.462	0.905648
GO:0030218_erythrocyte_differentiation	26	1	2.82999	-0.523391	857	610.818	776.14	941.462	0.905648
GO:0030500_regulation_of_bone_mineralization	26	1	2.82999	-0.523391	857	610.818	776.14	941.462	0.905648
GO:0048644_muscle_organ_morphogenesis	26	1	2.82999	-0.523391	857	610.818	776.14	941.462	0.905648
GO:0048771_tissue_remodeling	26	1	2.82999	-0.523391	857	610.818	776.14	941.462	0.905648
GO:0060415_muscle_tissue_morphogenesis	26	1	2.82999	-0.523391	857	610.818	776.14	941.462	0.905648
GO:0043566_structure-specific_DNA_binding	141	3	1.56552	-0.522367	858	611.555	777.1	942.645	0.905711
GO:0003702_RNA_polymerase_II_transcription_factor_activity	204	4	1.44274	-0.52127	859	611.854	777.48	943.106	0.905099
GO:0003676_nucleic_acid_binding	806	13	1.18677	-0.52116	860	611.936	777.55	943.164	0.904128
GO:0000187_activation_of_MAPK_activity	81	2	1.81678	-0.520509	862	613.555	779.3	945.045	0.90406
GO:0001503_ossification	81	2	1.81678	-0.520509	862	613.555	779.3	945.045	0.90406
GO:0009725_response_to_hormone_stimulus	269	5	1.36765	-0.518563	863	613.955	779.79	945.625	0.903581
GO:0016568_chromatin_modification	205	4	1.4357	-0.516873	864	615.288	781.53	947.772	0.904549
GO:0006464_protein_modification_process	1155	18	1.1467	-0.515343	865	615.556	781.84	948.124	0.903861
GO:0031252_cell_leading_edge	82	2	1.79462	-0.513332	867	617.547	784.17	950.793	0.904464
GO:0060537_muscle_tissue_development	82	2	1.79462	-0.513332	867	617.547	784.17	950.793	0.904464
GO:0030029_actin_filament-based_process	206	4	1.42873	-0.512516	868	617.85	784.45	951.05	0.903744
GO:0055065_metal_ion_homeostasis	143	3	1.54363	-0.511738	869	618.627	785.36	952.093	0.903751
GO:0018193_peptidyl-amino_acid_modification	271	5	1.35756	-0.510999	870	618.89	785.65	952.41	0.903046
GO:0004221_ubiquitin_thiolesterase_activity	27	1	2.72517	-0.50978	882	627.73	795.17	962.61	0.901553
GO:0006733_oxidoreduction_coenzyme_metabolic_process	27	1	2.72517	-0.50978	882	627.73	795.17	962.61	0.901553
GO:0007044_cell-substrate_junction_assembly	27	1	2.72517	-0.50978	882	627.73	795.17	962.61	0.901553
GO:0007281_germ_cell_development	27	1	2.72517	-0.50978	882	627.73	795.17	962.61	0.901553
GO:0007292_female_gamete_generation	27	1	2.72517	-0.50978	882	627.73	795.17	962.61	0.901553
GO:0007338_single_fertilization	27	1	2.72517	-0.50978	882	627.73	795.17	962.61	0.901553
GO:0015103_inorganic_anion_transmembrane_transporter_activity	27	1	2.72517	-0.50978	882	627.73	795.17	962.61	0.901553
GO:0030177_positive_regulation_of_Wnt_receptor_signaling_pathway	27	1	2.72517	-0.50978	882	627.73	795.17	962.61	0.901553
GO:0032635_interleukin-6_production	27	1	2.72517	-0.50978	882	627.73	795.17	962.61	0.901553
GO:0032675_regulation_of_interleukin-6_production	27	1	2.72517	-0.50978	882	627.73	795.17	962.61	0.901553
GO:0043044_ATP-dependent_chromatin_remodeling	27	1	2.72517	-0.50978	882	627.73	795.17	962.61	0.901553
GO:0048145_regulation_of_fibroblast_proliferation	27	1	2.72517	-0.50978	882	627.73	795.17	962.61	0.901553
GO:0031401_positive_regulation_of_protein_modification_process	207	4	1.42183	-0.508197	883	627.843	795.38	962.917	0.90077
GO:0002576_platelet_degranulation	83	2	1.773	-0.506282	886	630.77	799.08	967.39	0.901896
GO:0030155_regulation_of_cell_adhesion	83	2	1.773	-0.506282	886	630.77	799.08	967.39	0.901896
GO:0043281_regulation_of_caspase_activity	83	2	1.773	-0.506282	886	630.77	799.08	967.39	0.901896
GO:0004674_protein_serine_threonine_kinase_activity	208	4	1.41499	-0.503916	888	631.816	800.19	968.564	0.901115
GO:0048610_cellular_process_involved_in_reproduction	208	4	1.41499	-0.503916	888	631.816	800.19	968.564	0.901115
GO:0000387_spliceosomal_snRNP_assembly	28	1	2.62784	-0.496758	896	645.906	815.78	985.654	0.910469
GO:0019210_kinase_inhibitor_activity	28	1	2.62784	-0.496758	896	645.906	815.78	985.654	0.910469
GO:0032088_negative_regulation_of_NF-kappaB_transcription_factor_activity	28	1	2.62784	-0.496758	896	645.906	815.78	985.654	0.910469
GO:0042307_positive_regulation_of_protein_import_into_nucleus	28	1	2.62784	-0.496758	896	645.906	815.78	985.654	0.910469
GO:0043491_protein_kinase_B_signaling_cascade	28	1	2.62784	-0.496758	896	645.906	815.78	985.654	0.910469
GO:0046209_nitric_oxide_metabolic_process	28	1	2.62784	-0.496758	896	645.906	815.78	985.654	0.910469
GO:0048144_fibroblast_proliferation	28	1	2.62784	-0.496758	896	645.906	815.78	985.654	0.910469
GO:0051896_regulation_of_protein_kinase_B_signaling_cascade	28	1	2.62784	-0.496758	896	645.906	815.78	985.654	0.910469
GO:0071702_organic_substance_transport	276	5	1.33296	-0.492567	897	648.525	819.08	989.635	0.913133
GO:0003704_specific_RNA_polymerase_II_transcription_factor_activity	85	2	1.73128	-0.492547	898	650.028	820.81	991.592	0.914042
GO:0006869_lipid_transport	86	2	1.71115	-0.485856	900	653.528	824.92	996.312	0.916578
GO:0050678_regulation_of_epithelial_cell_proliferation	86	2	1.71115	-0.485856	900	653.528	824.92	996.312	0.916578
GO:0003231_cardiac_ventricle_development	29	1	2.53723	-0.484285	914	664.362	837.39	1010.42	0.916182
GO:0006814_sodium_ion_transport	29	1	2.53723	-0.484285	914	664.362	837.39	1010.42	0.916182
GO:0007127_meiosis_I	29	1	2.53723	-0.484285	914	664.362	837.39	1010.42	0.916182
GO:0009566_fertilization	29	1	2.53723	-0.484285	914	664.362	837.39	1010.42	0.916182
GO:0016571_histone_methylation	29	1	2.53723	-0.484285	914	664.362	837.39	1010.42	0.916182
GO:0019915_lipid_storage	29	1	2.53723	-0.484285	914	664.362	837.39	1010.42	0.916182
GO:0030324_lung_development	29	1	2.53723	-0.484285	914	664.362	837.39	1010.42	0.916182
GO:0031497_chromatin_assembly	29	1	2.53723	-0.484285	914	664.362	837.39	1010.42	0.916182
GO:0034101_erythrocyte_homeostasis	29	1	2.53723	-0.484285	914	664.362	837.39	1010.42	0.916182
GO:0034764_positive_regulation_of_transmembrane_transport	29	1	2.53723	-0.484285	914	664.362	837.39	1010.42	0.916182
GO:0035150_regulation_of_tube_size	29	1	2.53723	-0.484285	914	664.362	837.39	1010.42	0.916182
GO:0042129_regulation_of_T_cell_proliferation	29	1	2.53723	-0.484285	914	664.362	837.39	1010.42	0.916182
GO:0050880_regulation_of_blood_vessel_size	29	1	2.53723	-0.484285	914	664.362	837.39	1010.42	0.916182
GO:0050921_positive_regulation_of_chemotaxis	29	1	2.53723	-0.484285	914	664.362	837.39	1010.42	0.916182
GO:0003008_system_process	754	12	1.17103	-0.484178	915	664.361	837.46	1010.56	0.915257
GO:0006631_fatty_acid_metabolic_process	149	3	1.48147	-0.481284	916	665.095	838.25	1011.4	0.91512
GO:0000785_chromatin	87	2	1.69148	-0.47928	921	667.039	840.39	1013.74	0.912476
GO:0030330_DNA_damage_response__signal_transduction_by_p53_class_mediator	87	2	1.69148	-0.47928	921	667.039	840.39	1013.74	0.912476
GO:0051091_positive_regulation_of_transcription_factor_activity	87	2	1.69148	-0.47928	921	667.039	840.39	1013.74	0.912476
GO:0051438_regulation_of_ubiquitin-protein_ligase_activity	87	2	1.69148	-0.47928	921	667.039	840.39	1013.74	0.912476
GO:0090092_regulation_of_transmembrane_receptor_protein_serine_threonine_kinase_signaling_pathway	87	2	1.69148	-0.47928	921	667.039	840.39	1013.74	0.912476
GO:0044464_cell_part	8391	117	1.02596	-0.477978	922	667.773	841.15	1014.53	0.91231
GO:0005623_cell	8392	117	1.02584	-0.476822	923	667.968	841.32	1014.67	0.911506
GO:0007389_pattern_specification_process	150	3	1.47159	-0.476408	924	668.616	842.09	1015.56	0.911353
GO:0051340_regulation_of_ligase_activity	88	2	1.67226	-0.472814	926	670.654	844.52	1018.39	0.912009
GO:0090047_positive_regulation_of_transcription_regulator_activity	88	2	1.67226	-0.472814	926	670.654	844.52	1018.39	0.912009
GO:0002263_cell_activation_involved_in_immune_response	30	1	2.45265	-0.472321	935	677.42	851.73	1026.04	0.910941
GO:0002366_leukocyte_activation_involved_in_immune_response	30	1	2.45265	-0.472321	935	677.42	851.73	1026.04	0.910941
GO:0004527_exonuclease_activity	30	1	2.45265	-0.472321	935	677.42	851.73	1026.04	0.910941
GO:0016247_channel_regulator_activity	30	1	2.45265	-0.472321	935	677.42	851.73	1026.04	0.910941
GO:0030323_respiratory_tube_development	30	1	2.45265	-0.472321	935	677.42	851.73	1026.04	0.910941
GO:0030594_neurotransmitter_receptor_activity	30	1	2.45265	-0.472321	935	677.42	851.73	1026.04	0.910941
GO:0032434_regulation_of_proteasomal_ubiquitin-dependent_protein_catabolic_process	30	1	2.45265	-0.472321	935	677.42	851.73	1026.04	0.910941
GO:0046425_regulation_of_JAK-STAT_cascade	30	1	2.45265	-0.472321	935	677.42	851.73	1026.04	0.910941
GO:0070167_regulation_of_biomineral_tissue_development	30	1	2.45265	-0.472321	935	677.42	851.73	1026.04	0.910941
GO:0048731_system_development	1533	23	1.10393	-0.471162	936	678.004	852.34	1026.68	0.91062
GO:0061061_muscle_structure_development	152	3	1.45223	-0.466821	937	680.256	854.69	1029.12	0.912156
GO:0010035_response_to_inorganic_substance	89	2	1.65348	-0.466458	938	681.472	855.95	1030.43	0.912527
GO:0010817_regulation_of_hormone_levels	218	4	1.35008	-0.463123	939	683.263	858.09	1032.92	0.913834
GO:0032504_multicellular_organism_reproduction	153	3	1.44274	-0.462108	941	684.108	858.98	1033.85	0.912837
GO:0048609_multicellular_organismal_reproductive_process	153	3	1.44274	-0.462108	941	684.108	858.98	1033.85	0.912837
GO:0000794_condensed_nuclear_chromosome	31	1	2.37354	-0.460834	954	694.249	870.26	1046.27	0.912222
GO:0003206_cardiac_chamber_morphogenesis	31	1	2.37354	-0.460834	954	694.249	870.26	1046.27	0.912222
GO:0004540_ribonuclease_activity	31	1	2.37354	-0.460834	954	694.249	870.26	1046.27	0.912222
GO:0005201_extracellular_matrix_structural_constituent	31	1	2.37354	-0.460834	954	694.249	870.26	1046.27	0.912222
GO:0008276_protein_methyltransferase_activity	31	1	2.37354	-0.460834	954	694.249	870.26	1046.27	0.912222
GO:0008584_male_gonad_development	31	1	2.37354	-0.460834	954	694.249	870.26	1046.27	0.912222
GO:0010721_negative_regulation_of_cell_development	31	1	2.37354	-0.460834	954	694.249	870.26	1046.27	0.912222
GO:0030282_bone_mineralization	31	1	2.37354	-0.460834	954	694.249	870.26	1046.27	0.912222
GO:0032768_regulation_of_monooxygenase_activity	31	1	2.37354	-0.460834	954	694.249	870.26	1046.27	0.912222
GO:0032993_protein-DNA_complex	31	1	2.37354	-0.460834	954	694.249	870.26	1046.27	0.912222
GO:0042165_neurotransmitter_binding	31	1	2.37354	-0.460834	954	694.249	870.26	1046.27	0.912222
GO:0045766_positive_regulation_of_angiogenesis	31	1	2.37354	-0.460834	954	694.249	870.26	1046.27	0.912222
GO:0060402_calcium_ion_transport_into_cytosol	31	1	2.37354	-0.460834	954	694.249	870.26	1046.27	0.912222
GO:0007005_mitochondrion_organization	90	2	1.6351	-0.460207	955	695.424	871.38	1047.34	0.91244
GO:0008047_enzyme_activator_activity	219	4	1.34392	-0.459237	956	695.672	871.72	1047.77	0.911841
GO:0010608_posttranscriptional_regulation_of_gene_expression	154	3	1.43337	-0.457448	957	696.686	873.13	1049.57	0.912362
GO:0022414_reproductive_process	490	8	1.2013	-0.456973	958	696.72	873.23	1049.74	0.911514
GO:2000112_regulation_of_cellular_macromolecule_biosynthetic_process	1189	18	1.1139	-0.455373	959	697.59	874.11	1050.63	0.911481
GO:0008284_positive_regulation_of_cell_proliferation	287	5	1.28188	-0.454308	960	698.144	874.79	1051.44	0.91124
GO:0006606_protein_import_into_nucleus	91	2	1.61713	-0.45406	964	700.304	876.79	1053.28	0.909533
GO:0015837_amine_transport	91	2	1.61713	-0.45406	964	700.304	876.79	1053.28	0.909533
GO:0016566_specific_transcriptional_repressor_activity	91	2	1.61713	-0.45406	964	700.304	876.79	1053.28	0.909533
GO:0052548_regulation_of_endopeptidase_activity	91	2	1.61713	-0.45406	964	700.304	876.79	1053.28	0.909533
GO:0042110_T_cell_activation	155	3	1.42412	-0.45284	965	701.249	877.82	1054.39	0.909658
GO:0000166_nucleotide_binding	288	5	1.27742	-0.450979	966	702.185	878.83	1055.47	0.909762
GO:0001508_regulation_of_action_potential	32	1	2.29936	-0.449793	974	710.642	888.25	1065.86	0.911961
GO:0015992_proton_transport	32	1	2.29936	-0.449793	974	710.642	888.25	1065.86	0.911961
GO:0042044_fluid_transport	32	1	2.29936	-0.449793	974	710.642	888.25	1065.86	0.911961
GO:0048520_positive_regulation_of_behavior	32	1	2.29936	-0.449793	974	710.642	888.25	1065.86	0.911961
GO:0048592_eye_morphogenesis	32	1	2.29936	-0.449793	974	710.642	888.25	1065.86	0.911961
GO:0050727_regulation_of_inflammatory_response	32	1	2.29936	-0.449793	974	710.642	888.25	1065.86	0.911961
GO:0060401_cytosolic_calcium_ion_transport	32	1	2.29936	-0.449793	974	710.642	888.25	1065.86	0.911961
GO:0090316_positive_regulation_of_intracellular_protein_transport	32	1	2.29936	-0.449793	974	710.642	888.25	1065.86	0.911961
GO:0000003_reproduction	493	8	1.19399	-0.449336	975	710.676	888.35	1066.02	0.911128
GO:0009719_response_to_endogenous_stimulus	290	5	1.26861	-0.444392	976	714.083	892.67	1071.26	0.914621
GO:0006508_proteolysis	358	6	1.23318	-0.443871	977	714.697	893.37	1072.04	0.914401
GO:0005126_cytokine_receptor_binding	93	2	1.58236	-0.442067	978	716.678	895.44	1074.2	0.915583
GO:0000502_proteasome_complex	33	1	2.22968	-0.439169	990	726.954	906.94	1086.93	0.916101
GO:0005923_tight_junction	33	1	2.22968	-0.439169	990	726.954	906.94	1086.93	0.916101
GO:0006084_acetyl-CoA_metabolic_process	33	1	2.22968	-0.439169	990	726.954	906.94	1086.93	0.916101
GO:0006818_hydrogen_transport	33	1	2.22968	-0.439169	990	726.954	906.94	1086.93	0.916101
GO:0006986_response_to_unfolded_protein	33	1	2.22968	-0.439169	990	726.954	906.94	1086.93	0.916101
GO:0008206_bile_acid_metabolic_process	33	1	2.22968	-0.439169	990	726.954	906.94	1086.93	0.916101
GO:0015908_fatty_acid_transport	33	1	2.22968	-0.439169	990	726.954	906.94	1086.93	0.916101
GO:0042632_cholesterol_homeostasis	33	1	2.22968	-0.439169	990	726.954	906.94	1086.93	0.916101
GO:0044272_sulfur_compound_biosynthetic_process	33	1	2.22968	-0.439169	990	726.954	906.94	1086.93	0.916101
GO:0046824_positive_regulation_of_nucleocytoplasmic_transport	33	1	2.22968	-0.439169	990	726.954	906.94	1086.93	0.916101
GO:0055092_sterol_homeostasis	33	1	2.22968	-0.439169	990	726.954	906.94	1086.93	0.916101
GO:0070160_occluding_junction	33	1	2.22968	-0.439169	990	726.954	906.94	1086.93	0.916101
GO:0044444_cytoplasmic_part	3718	53	1.04888	-0.438743	991	727.039	907.03	1087.02	0.915267
GO:0045934_negative_regulation_of_nucleobase__nucleoside__nucleotide_and_nucleic_acid_metabolic_process	429	7	1.2006	-0.436866	992	727.216	907.21	1087.2	0.914526
GO:0001934_positive_regulation_of_protein_phosphorylation	94	2	1.56552	-0.436217	995	729.798	910.04	1090.28	0.914613
GO:0043388_positive_regulation_of_DNA_binding	94	2	1.56552	-0.436217	995	729.798	910.04	1090.28	0.914613
GO:0050673_epithelial_cell_proliferation	94	2	1.56552	-0.436217	995	729.798	910.04	1090.28	0.914613
GO:0043412_macromolecule_modification	1203	18	1.10094	-0.432376	996	730.929	911.3	1091.67	0.91496
GO:0051172_negative_regulation_of_nitrogen_compound_metabolic_process	431	7	1.19503	-0.431592	997	731.231	911.54	1091.85	0.914283
GO:0006325_chromatin_organization	227	4	1.29656	-0.429333	998	732.595	913.26	1093.92	0.91509
GO:2000113_negative_regulation_of_cellular_macromolecule_biosynthetic_process	432	7	1.19226	-0.428978	999	732.791	913.56	1094.33	0.914474
GO:0003205_cardiac_chamber_development	34	1	2.16411	-0.428938	1004	739.891	920.99	1102.09	0.917321
GO:0004843_ubiquitin-specific_protease_activity	34	1	2.16411	-0.428938	1004	739.891	920.99	1102.09	0.917321
GO:0042098_T_cell_proliferation	34	1	2.16411	-0.428938	1004	739.891	920.99	1102.09	0.917321
GO:0051592_response_to_calcium_ion	34	1	2.16411	-0.428938	1004	739.891	920.99	1102.09	0.917321
GO:0060541_respiratory_system_development	34	1	2.16411	-0.428938	1004	739.891	920.99	1102.09	0.917321
GO:0008150_biological_process	8584	119	1.02003	-0.428669	1005	739.954	921.06	1102.17	0.916478
GO:0051235_maintenance_of_location	96	2	1.53291	-0.424798	1006	742.525	924.06	1105.6	0.918549
GO:0051240_positive_regulation_of_multicellular_organismal_process	162	3	1.36259	-0.421975	1007	744.529	926.35	1108.17	0.919911
GO:0005509_calcium_ion_binding	97	2	1.51711	-0.419225	1011	747.401	929.48	1111.56	0.919367
GO:0006401_RNA_catabolic_process	97	2	1.51711	-0.419225	1011	747.401	929.48	1111.56	0.919367
GO:0031398_positive_regulation_of_protein_ubiquitination	97	2	1.51711	-0.419225	1011	747.401	929.48	1111.56	0.919367
GO:0071705_nitrogen_compound_transport	97	2	1.51711	-0.419225	1011	747.401	929.48	1111.56	0.919367
GO:0009267_cellular_response_to_starvation	35	1	2.10228	-0.419076	1019	753.812	936.58	1119.35	0.919117
GO:0031214_biomineral_tissue_development	35	1	2.10228	-0.419076	1019	753.812	936.58	1119.35	0.919117
GO:0032388_positive_regulation_of_intracellular_transport	35	1	2.10228	-0.419076	1019	753.812	936.58	1119.35	0.919117
GO:0042594_response_to_starvation	35	1	2.10228	-0.419076	1019	753.812	936.58	1119.35	0.919117
GO:0050671_positive_regulation_of_lymphocyte_proliferation	35	1	2.10228	-0.419076	1019	753.812	936.58	1119.35	0.919117
GO:0050680_negative_regulation_of_epithelial_cell_proliferation	35	1	2.10228	-0.419076	1019	753.812	936.58	1119.35	0.919117
GO:0051605_protein_maturation_by_peptide_bond_cleavage	35	1	2.10228	-0.419076	1019	753.812	936.58	1119.35	0.919117
GO:2000027_regulation_of_organ_morphogenesis	35	1	2.10228	-0.419076	1019	753.812	936.58	1119.35	0.919117
GO:0007283_spermatogenesis	98	2	1.50162	-0.41374	1023	756.743	939.82	1122.9	0.91869
GO:0010876_lipid_localization	98	2	1.50162	-0.41374	1023	756.743	939.82	1122.9	0.91869
GO:0044454_nuclear_chromosome_part	98	2	1.50162	-0.41374	1023	756.743	939.82	1122.9	0.91869
GO:0048232_male_gamete_generation	98	2	1.50162	-0.41374	1023	756.743	939.82	1122.9	0.91869
GO:0032268_regulation_of_cellular_protein_metabolic_process	438	7	1.17593	-0.413593	1024	757.02	940.17	1123.32	0.918135
GO:0004896_cytokine_receptor_activity	36	1	2.04388	-0.409563	1038	769.163	953.74	1138.32	0.918825
GO:0007162_negative_regulation_of_cell_adhesion	36	1	2.04388	-0.409563	1038	769.163	953.74	1138.32	0.918825
GO:0019783_small_conjugating_protein-specific_protease_activity	36	1	2.04388	-0.409563	1038	769.163	953.74	1138.32	0.918825
GO:0032946_positive_regulation_of_mononuclear_cell_proliferation	36	1	2.04388	-0.409563	1038	769.163	953.74	1138.32	0.918825
GO:0034728_nucleosome_organization	36	1	2.04388	-0.409563	1038	769.163	953.74	1138.32	0.918825
GO:0043498_cell_surface_binding	36	1	2.04388	-0.409563	1038	769.163	953.74	1138.32	0.918825
GO:0045732_positive_regulation_of_protein_catabolic_process	36	1	2.04388	-0.409563	1038	769.163	953.74	1138.32	0.918825
GO:0045785_positive_regulation_of_cell_adhesion	36	1	2.04388	-0.409563	1038	769.163	953.74	1138.32	0.918825
GO:0046546_development_of_primary_male_sexual_characteristics	36	1	2.04388	-0.409563	1038	769.163	953.74	1138.32	0.918825
GO:0046661_male_sex_differentiation	36	1	2.04388	-0.409563	1038	769.163	953.74	1138.32	0.918825
GO:0051082_unfolded_protein_binding	36	1	2.04388	-0.409563	1038	769.163	953.74	1138.32	0.918825
GO:0051297_centrosome_organization	36	1	2.04388	-0.409563	1038	769.163	953.74	1138.32	0.918825
GO:0070665_positive_regulation_of_leukocyte_proliferation	36	1	2.04388	-0.409563	1038	769.163	953.74	1138.32	0.918825
GO:2000021_regulation_of_ion_homeostasis	36	1	2.04388	-0.409563	1038	769.163	953.74	1138.32	0.918825
GO:0030036_actin_cytoskeleton_organization	166	3	1.32975	-0.405375	1040	772.682	957.62	1142.56	0.920788
GO:0043161_proteasomal_ubiquitin-dependent_protein_catabolic_process	166	3	1.32975	-0.405375	1040	772.682	957.62	1142.56	0.920788
GO:0048513_organ_development	865	13	1.10582	-0.403706	1041	773.573	958.48	1143.39	0.92073
GO:0044255_cellular_lipid_metabolic_process	443	7	1.16266	-0.401162	1042	776.096	961.19	1146.28	0.922447
GO:0019226_transmission_of_nerve_impulse	304	5	1.21019	-0.400855	1044	776.652	961.78	1146.91	0.921245
GO:0032583_regulation_of_gene-specific_transcription	304	5	1.21019	-0.400855	1044	776.652	961.78	1146.91	0.921245
GO:0000790_nuclear_chromatin	37	1	1.98864	-0.400378	1052	785.007	970.62	1156.23	0.922643
GO:0006944_cellular_membrane_fusion	37	1	1.98864	-0.400378	1052	785.007	970.62	1156.23	0.922643
GO:0008652_cellular_amino_acid_biosynthetic_process	37	1	1.98864	-0.400378	1052	785.007	970.62	1156.23	0.922643
GO:0045862_positive_regulation_of_proteolysis	37	1	1.98864	-0.400378	1052	785.007	970.62	1156.23	0.922643
GO:0046332_SMAD_binding	37	1	1.98864	-0.400378	1052	785.007	970.62	1156.23	0.922643
GO:0050920_regulation_of_chemotaxis	37	1	1.98864	-0.400378	1052	785.007	970.62	1156.23	0.922643
GO:0061136_regulation_of_proteasomal_protein_catabolic_process	37	1	1.98864	-0.400378	1052	785.007	970.62	1156.23	0.922643
GO:0090305_nucleic_acid_phosphodiester_bond_hydrolysis	37	1	1.98864	-0.400378	1052	785.007	970.62	1156.23	0.922643
GO:0005543_phospholipid_binding	101	2	1.45702	-0.397798	1054	787.227	973.26	1159.29	0.923397
GO:0060070_canonical_Wnt_receptor_signaling_pathway	101	2	1.45702	-0.397798	1054	787.227	973.26	1159.29	0.923397
GO:0004672_protein_kinase_activity	375	6	1.17727	-0.396518	1056	788.223	974.2	1160.18	0.922538
GO:0044265_cellular_macromolecule_catabolic_process	375	6	1.17727	-0.396518	1056	788.223	974.2	1160.18	0.922538
GO:0003712_transcription_cofactor_activity	306	5	1.20228	-0.394985	1057	789.117	975.16	1161.2	0.922573
GO:0000988_protein_binding_transcription_factor_activity	307	5	1.19836	-0.392082	1059	793.151	979.92	1166.69	0.925326
GO:0000989_transcription_factor_binding_transcription_factor_activity	307	5	1.19836	-0.392082	1059	793.151	979.92	1166.69	0.925326
GO:0000209_protein_polyubiquitination	38	1	1.93631	-0.391504	1069	798.802	986.07	1173.34	0.922423
GO:0007051_spindle_organization	38	1	1.93631	-0.391504	1069	798.802	986.07	1173.34	0.922423
GO:0007163_establishment_or_maintenance_of_cell_polarity	38	1	1.93631	-0.391504	1069	798.802	986.07	1173.34	0.922423
GO:0007519_skeletal_muscle_tissue_development	38	1	1.93631	-0.391504	1069	798.802	986.07	1173.34	0.922423
GO:0030049_muscle_filament_sliding	38	1	1.93631	-0.391504	1069	798.802	986.07	1173.34	0.922423
GO:0033275_actin-myosin_filament_sliding	38	1	1.93631	-0.391504	1069	798.802	986.07	1173.34	0.922423
GO:0048511_rhythmic_process	38	1	1.93631	-0.391504	1069	798.802	986.07	1173.34	0.922423
GO:0060538_skeletal_muscle_organ_development	38	1	1.93631	-0.391504	1069	798.802	986.07	1173.34	0.922423
GO:0061025_membrane_fusion	38	1	1.93631	-0.391504	1069	798.802	986.07	1173.34	0.922423
GO:0070252_actin-mediated_cell_contraction	38	1	1.93631	-0.391504	1069	798.802	986.07	1173.34	0.922423
GO:0010556_regulation_of_macromolecule_biosynthetic_process	1230	18	1.07678	-0.390664	1070	799.624	986.93	1174.24	0.922364
GO:0046983_protein_dimerization_activity	378	6	1.16793	-0.388672	1071	800.346	987.89	1175.43	0.9224
GO:0050870_positive_regulation_of_T_cell_activation	103	2	1.42873	-0.387578	1072	801.768	989.41	1177.05	0.922957
GO:0010498_proteasomal_protein_catabolic_process	171	3	1.29087	-0.385612	1075	803.087	991.05	1179.01	0.921907
GO:0010843_promoter_binding	171	3	1.29087	-0.385612	1075	803.087	991.05	1179.01	0.921907
GO:0051050_positive_regulation_of_transport	171	3	1.29087	-0.385612	1075	803.087	991.05	1179.01	0.921907
GO:0001837_epithelial_to_mesenchymal_transition	39	1	1.88666	-0.382924	1081	809.023	997.52	1186.02	0.922775
GO:0009798_axis_specification	39	1	1.88666	-0.382924	1081	809.023	997.52	1186.02	0.922775
GO:0015698_inorganic_anion_transport	39	1	1.88666	-0.382924	1081	809.023	997.52	1186.02	0.922775
GO:0030518_steroid_hormone_receptor_signaling_pathway	39	1	1.88666	-0.382924	1081	809.023	997.52	1186.02	0.922775
GO:0048872_homeostasis_of_number_of_cells	39	1	1.88666	-0.382924	1081	809.023	997.52	1186.02	0.922775
GO:0061138_morphogenesis_of_a_branching_epithelium	39	1	1.88666	-0.382924	1081	809.023	997.52	1186.02	0.922775
GO:0005261_cation_channel_activity	104	2	1.41499	-0.382586	1082	810.945	999.54	1188.13	0.923789
GO:0032269_negative_regulation_of_cellular_protein_metabolic_process	172	3	1.28337	-0.381785	1083	811.324	1000.11	1188.9	0.923463
GO:0010558_negative_regulation_of_macromolecule_biosynthetic_process	452	7	1.13951	-0.379645	1084	812.547	1001.36	1190.17	0.923764
GO:0000975_regulatory_region_DNA_binding	173	3	1.27595	-0.377999	1087	813.513	1002.59	1191.67	0.922346
GO:0001067_regulatory_region_nucleic_acid_binding	173	3	1.27595	-0.377999	1087	813.513	1002.59	1191.67	0.922346
GO:0044212_transcription_regulatory_region_DNA_binding	173	3	1.27595	-0.377999	1087	813.513	1002.59	1191.67	0.922346
GO:0006479_protein_methylation	40	1	1.83949	-0.374623	1098	824.321	1014.17	1204.02	0.923652
GO:0007588_excretion	40	1	1.83949	-0.374623	1098	824.321	1014.17	1204.02	0.923652
GO:0008213_protein_alkylation	40	1	1.83949	-0.374623	1098	824.321	1014.17	1204.02	0.923652
GO:0010741_negative_regulation_of_intracellular_protein_kinase_cascade	40	1	1.83949	-0.374623	1098	824.321	1014.17	1204.02	0.923652
GO:0016790_thiolester_hydrolase_activity	40	1	1.83949	-0.374623	1098	824.321	1014.17	1204.02	0.923652
GO:0031023_microtubule_organizing_center_organization	40	1	1.83949	-0.374623	1098	824.321	1014.17	1204.02	0.923652
GO:0048562_embryonic_organ_morphogenesis	40	1	1.83949	-0.374623	1098	824.321	1014.17	1204.02	0.923652
GO:0048738_cardiac_muscle_tissue_development	40	1	1.83949	-0.374623	1098	824.321	1014.17	1204.02	0.923652
GO:0051224_negative_regulation_of_protein_transport	40	1	1.83949	-0.374623	1098	824.321	1014.17	1204.02	0.923652
GO:0055002_striated_muscle_cell_development	40	1	1.83949	-0.374623	1098	824.321	1014.17	1204.02	0.923652
GO:0070925_organelle_assembly	40	1	1.83949	-0.374623	1098	824.321	1014.17	1204.02	0.923652
GO:0051056_regulation_of_small_GTPase_mediated_signal_transduction	174	3	1.26861	-0.374253	1099	824.934	1014.85	1204.77	0.92343
GO:0010565_regulation_of_cellular_ketone_metabolic_process	106	2	1.3883	-0.372829	1100	826.188	1016.19	1206.19	0.923809
GO:0003674_molecular_function	8564	118	1.01382	-0.371786	1101	826.536	1016.45	1206.36	0.923206
GO:0051246_regulation_of_protein_metabolic_process	457	7	1.12704	-0.368152	1102	829.663	1019.73	1209.8	0.925345
GO:0051093_negative_regulation_of_developmental_process	176	3	1.2542	-0.36688	1103	831.677	1021.87	1212.06	0.926446
GO:0002440_production_of_molecular_mediator_of_immune_response	41	1	1.79462	-0.366588	1113	838.709	1028.98	1219.25	0.92451
GO:0003018_vascular_process_in_circulatory_system	41	1	1.79462	-0.366588	1113	838.709	1028.98	1219.25	0.92451
GO:0006518_peptide_metabolic_process	41	1	1.79462	-0.366588	1113	838.709	1028.98	1219.25	0.92451
GO:0007190_activation_of_adenylate_cyclase_activity	41	1	1.79462	-0.366588	1113	838.709	1028.98	1219.25	0.92451
GO:0008013_beta-catenin_binding	41	1	1.79462	-0.366588	1113	838.709	1028.98	1219.25	0.92451
GO:0015711_organic_anion_transport	41	1	1.79462	-0.366588	1113	838.709	1028.98	1219.25	0.92451
GO:0019217_regulation_of_fatty_acid_metabolic_process	41	1	1.79462	-0.366588	1113	838.709	1028.98	1219.25	0.92451
GO:0048015_phosphoinositide-mediated_signaling	41	1	1.79462	-0.366588	1113	838.709	1028.98	1219.25	0.92451
GO:0048017_inositol_lipid-mediated_signaling	41	1	1.79462	-0.366588	1113	838.709	1028.98	1219.25	0.92451
GO:0048754_branching_morphogenesis_of_a_tube	41	1	1.79462	-0.366588	1113	838.709	1028.98	1219.25	0.92451
GO:0034504_protein_localization_to_nucleus	108	2	1.36259	-0.363364	1116	841.941	1032.45	1222.96	0.925134
GO:0042327_positive_regulation_of_phosphorylation	108	2	1.36259	-0.363364	1116	841.941	1032.45	1222.96	0.925134
GO:0051099_positive_regulation_of_binding	108	2	1.36259	-0.363364	1116	841.941	1032.45	1222.96	0.925134
GO:0003713_transcription_coactivator_activity	178	3	1.24011	-0.359661	1117	844.366	1035.11	1225.85	0.926688
GO:0005125_cytokine_activity	42	1	1.7519	-0.358804	1124	853.069	1044.57	1236.07	0.929333
GO:0006333_chromatin_assembly_or_disassembly	42	1	1.7519	-0.358804	1124	853.069	1044.57	1236.07	0.929333
GO:0008757_S-adenosylmethionine-dependent_methyltransferase_activity	42	1	1.7519	-0.358804	1124	853.069	1044.57	1236.07	0.929333
GO:0015918_sterol_transport	42	1	1.7519	-0.358804	1124	853.069	1044.57	1236.07	0.929333
GO:0030301_cholesterol_transport	42	1	1.7519	-0.358804	1124	853.069	1044.57	1236.07	0.929333
GO:0045762_positive_regulation_of_adenylate_cyclase_activity	42	1	1.7519	-0.358804	1124	853.069	1044.57	1236.07	0.929333
GO:0055001_muscle_cell_development	42	1	1.7519	-0.358804	1124	853.069	1044.57	1236.07	0.929333
GO:0051248_negative_regulation_of_protein_metabolic_process	179	3	1.23318	-0.356109	1125	854.477	1045.98	1237.48	0.92976
GO:0031327_negative_regulation_of_cellular_biosynthetic_process	463	7	1.11244	-0.35478	1126	854.683	1046.24	1237.8	0.929165
GO:0010562_positive_regulation_of_phosphorus_metabolic_process	110	2	1.33781	-0.35418	1128	856.042	1047.8	1239.56	0.928901
GO:0045937_positive_regulation_of_phosphate_metabolic_process	110	2	1.33781	-0.35418	1128	856.042	1047.8	1239.56	0.928901
GO:0046903_secretion	392	6	1.12622	-0.353944	1129	856.338	1048.11	1239.88	0.928353
GO:0070647_protein_modification_by_small_protein_conjugation_or_removal	321	5	1.1461	-0.353536	1130	857.046	1049.02	1240.99	0.928336
GO:0006913_nucleocytoplasmic_transport	180	3	1.22633	-0.352594	1132	858.18	1050.24	1242.3	0.927774
GO:0032559_adenyl_ribonucleotide_binding	180	3	1.22633	-0.352594	1132	858.18	1050.24	1242.3	0.927774
GO:0004620_phospholipase_activity	43	1	1.71115	-0.351261	1140	865.198	1057.01	1248.82	0.927202
GO:0015276_ligand-gated_ion_channel_activity	43	1	1.71115	-0.351261	1140	865.198	1057.01	1248.82	0.927202
GO:0017015_regulation_of_transforming_growth_factor_beta_receptor_signaling_pathway	43	1	1.71115	-0.351261	1140	865.198	1057.01	1248.82	0.927202
GO:0022834_ligand-gated_channel_activity	43	1	1.71115	-0.351261	1140	865.198	1057.01	1248.82	0.927202
GO:0031281_positive_regulation_of_cyclase_activity	43	1	1.71115	-0.351261	1140	865.198	1057.01	1248.82	0.927202
GO:0051701_interaction_with_host	43	1	1.71115	-0.351261	1140	865.198	1057.01	1248.82	0.927202
GO:0051789_response_to_protein_stimulus	43	1	1.71115	-0.351261	1140	865.198	1057.01	1248.82	0.927202
GO:0051924_regulation_of_calcium_ion_transport	43	1	1.71115	-0.351261	1140	865.198	1057.01	1248.82	0.927202
GO:0007010_cytoskeleton_organization	322	5	1.14254	-0.350927	1141	865.424	1057.27	1249.12	0.926617
GO:0008544_epidermis_development	111	2	1.32576	-0.34969	1142	866.59	1058.56	1250.53	0.926935
GO:0051169_nuclear_transport	181	3	1.21955	-0.349115	1143	867.263	1059.16	1251.06	0.926649
GO:0006139_nucleobase__nucleoside__nucleotide_and_nucleic_acid_metabolic_process	2350	33	1.03325	-0.348865	1144	867.347	1059.25	1251.15	0.925918
GO:0007275_multicellular_organismal_development	1697	24	1.04061	-0.346481	1145	868.229	1060.08	1251.93	0.925834
GO:0002520_immune_system_development	182	3	1.21285	-0.345673	1146	868.97	1060.94	1252.91	0.925777
GO:0016050_vesicle_organization	44	1	1.67226	-0.343945	1149	876.177	1068.87	1261.56	0.930261
GO:0050795_regulation_of_behavior	44	1	1.67226	-0.343945	1149	876.177	1068.87	1261.56	0.930261
GO:0065004_protein-DNA_complex_assembly	44	1	1.67226	-0.343945	1149	876.177	1068.87	1261.56	0.930261
GO:0005737_cytoplasm	4769	66	1.0183	-0.343281	1150	876.407	1069.08	1261.75	0.929635
GO:0016567_protein_ubiquitination	254	4	1.15873	-0.342256	1151	877.578	1070.13	1262.68	0.929739
GO:0016053_organic_acid_biosynthetic_process	113	2	1.30229	-0.340907	1155	879.717	1072.28	1264.84	0.928381
GO:0030141_stored_secretory_granule	113	2	1.30229	-0.340907	1155	879.717	1072.28	1264.84	0.928381
GO:0046394_carboxylic_acid_biosynthetic_process	113	2	1.30229	-0.340907	1155	879.717	1072.28	1264.84	0.928381
GO:0051223_regulation_of_protein_transport	113	2	1.30229	-0.340907	1155	879.717	1072.28	1264.84	0.928381
GO:0080090_regulation_of_primary_metabolic_process	1703	24	1.03694	-0.339432	1156	879.989	1072.57	1265.15	0.927829
GO:0032270_positive_regulation_of_cellular_protein_metabolic_process	255	4	1.15419	-0.339397	1157	880.072	1072.78	1265.49	0.927208
GO:0031326_regulation_of_cellular_biosynthetic_process	1340	19	1.04329	-0.338421	1158	880.702	1073.49	1266.28	0.927021
GO:0001726_ruffle	45	1	1.6351	-0.336848	1163	886.751	1079.57	1272.39	0.928263
GO:0010959_regulation_of_metal_ion_transport	45	1	1.6351	-0.336848	1163	886.751	1079.57	1272.39	0.928263
GO:0030048_actin_filament-based_movement	45	1	1.6351	-0.336848	1163	886.751	1079.57	1272.39	0.928263
GO:0050731_positive_regulation_of_peptidyl-tyrosine_phosphorylation	45	1	1.6351	-0.336848	1163	886.751	1079.57	1272.39	0.928263
GO:0051349_positive_regulation_of_lyase_activity	45	1	1.6351	-0.336848	1163	886.751	1079.57	1272.39	0.928263
GO:0008324_cation_transmembrane_transporter_activity	256	4	1.14968	-0.336561	1164	888.079	1080.88	1273.68	0.928591
GO:0042802_identical_protein_binding	545	8	1.08007	-0.333951	1165	889.507	1082.3	1275.09	0.929013
GO:0009890_negative_regulation_of_biosynthetic_process	473	7	1.08892	-0.333472	1166	890.107	1082.85	1275.59	0.928688
GO:0008380_RNA_splicing	186	3	1.18677	-0.332258	1167	891.92	1084.62	1277.32	0.929409
GO:0001763_morphogenesis_of_a_branching_structure	46	1	1.59956	-0.329959	1173	899.112	1092.52	1285.93	0.93139
GO:0007126_meiosis	46	1	1.59956	-0.329959	1173	899.112	1092.52	1285.93	0.93139
GO:0030278_regulation_of_ossification	46	1	1.59956	-0.329959	1173	899.112	1092.52	1285.93	0.93139
GO:0051327_M_phase_of_meiotic_cell_cycle	46	1	1.59956	-0.329959	1173	899.112	1092.52	1285.93	0.93139
GO:0055088_lipid_homeostasis	46	1	1.59956	-0.329959	1173	899.112	1092.52	1285.93	0.93139
GO:0090090_negative_regulation_of_canonical_Wnt_receptor_signaling_pathway	46	1	1.59956	-0.329959	1173	899.112	1092.52	1285.93	0.93139
GO:0051247_positive_regulation_of_protein_metabolic_process	260	4	1.13199	-0.325452	1174	901.218	1094.64	1288.06	0.932402
GO:0006470_protein_dephosphorylation	47	1	1.56552	-0.323268	1186	908.893	1102.68	1296.47	0.929747
GO:0008528_peptide_receptor_activity__G-protein_coupled	47	1	1.56552	-0.323268	1186	908.893	1102.68	1296.47	0.929747
GO:0030017_sarcomere	47	1	1.56552	-0.323268	1186	908.893	1102.68	1296.47	0.929747
GO:0030424_axon	47	1	1.56552	-0.323268	1186	908.893	1102.68	1296.47	0.929747
GO:0031093_platelet_alpha_granule_lumen	47	1	1.56552	-0.323268	1186	908.893	1102.68	1296.47	0.929747
GO:0031983_vesicle_lumen	47	1	1.56552	-0.323268	1186	908.893	1102.68	1296.47	0.929747
GO:0032103_positive_regulation_of_response_to_external_stimulus	47	1	1.56552	-0.323268	1186	908.893	1102.68	1296.47	0.929747
GO:0034774_secretory_granule_lumen	47	1	1.56552	-0.323268	1186	908.893	1102.68	1296.47	0.929747
GO:0050662_coenzyme_binding	47	1	1.56552	-0.323268	1186	908.893	1102.68	1296.47	0.929747
GO:0051321_meiotic_cell_cycle	47	1	1.56552	-0.323268	1186	908.893	1102.68	1296.47	0.929747
GO:0051341_regulation_of_oxidoreductase_activity	47	1	1.56552	-0.323268	1186	908.893	1102.68	1296.47	0.929747
GO:0060205_cytoplasmic_membrane-bounded_vesicle_lumen	47	1	1.56552	-0.323268	1186	908.893	1102.68	1296.47	0.929747
GO:0071845_cellular_component_disassembly_at_cellular_level	189	3	1.16793	-0.322557	1187	909.771	1103.79	1297.81	0.929899
GO:0009889_regulation_of_biosynthetic_process	1353	19	1.03327	-0.321997	1188	910.162	1104.22	1298.28	0.929478
GO:0007517_muscle_organ_development	118	2	1.24711	-0.320043	1190	911.741	1105.84	1299.94	0.929277
GO:0051251_positive_regulation_of_lymphocyte_activation	118	2	1.24711	-0.320043	1190	911.741	1105.84	1299.94	0.929277
GO:0006521_regulation_of_cellular_amino_acid_metabolic_process	48	1	1.53291	-0.316768	1194	917.333	1111.76	1306.19	0.931122
GO:0007259_JAK-STAT_cascade	48	1	1.53291	-0.316768	1194	917.333	1111.76	1306.19	0.931122
GO:0031331_positive_regulation_of_cellular_catabolic_process	48	1	1.53291	-0.316768	1194	917.333	1111.76	1306.19	0.931122
GO:0050670_regulation_of_lymphocyte_proliferation	48	1	1.53291	-0.316768	1194	917.333	1111.76	1306.19	0.931122
GO:0006732_coenzyme_metabolic_process	120	2	1.22633	-0.312112	1196	921.043	1115.5	1309.96	0.932692
GO:0050863_regulation_of_T_cell_activation	120	2	1.22633	-0.312112	1196	921.043	1115.5	1309.96	0.932692
GO:0010605_negative_regulation_of_macromolecule_metabolic_process	630	9	1.05114	-0.311519	1197	921.362	1115.77	1310.18	0.932139
GO:0000288_nuclear-transcribed_mRNA_catabolic_process__deadenylation-dependent_decay	49	1	1.50162	-0.310449	1208	927.892	1122.54	1317.19	0.929255
GO:0003697_single-stranded_DNA_binding	49	1	1.50162	-0.310449	1208	927.892	1122.54	1317.19	0.929255
GO:0004725_protein_tyrosine_phosphatase_activity	49	1	1.50162	-0.310449	1208	927.892	1122.54	1317.19	0.929255
GO:0005788_endoplasmic_reticulum_lumen	49	1	1.50162	-0.310449	1208	927.892	1122.54	1317.19	0.929255
GO:0016485_protein_processing	49	1	1.50162	-0.310449	1208	927.892	1122.54	1317.19	0.929255
GO:0019887_protein_kinase_regulator_activity	49	1	1.50162	-0.310449	1208	927.892	1122.54	1317.19	0.929255
GO:0032944_regulation_of_mononuclear_cell_proliferation	49	1	1.50162	-0.310449	1208	927.892	1122.54	1317.19	0.929255
GO:0043269_regulation_of_ion_transport	49	1	1.50162	-0.310449	1208	927.892	1122.54	1317.19	0.929255
GO:0050434_positive_regulation_of_viral_transcription	49	1	1.50162	-0.310449	1208	927.892	1122.54	1317.19	0.929255
GO:0050679_positive_regulation_of_epithelial_cell_proliferation	49	1	1.50162	-0.310449	1208	927.892	1122.54	1317.19	0.929255
GO:0070663_regulation_of_leukocyte_proliferation	49	1	1.50162	-0.310449	1208	927.892	1122.54	1317.19	0.929255
GO:0022411_cellular_component_disassembly	193	3	1.14373	-0.310082	1209	928.645	1123.32	1318	0.929132
GO:0003714_transcription_corepressor_activity	121	2	1.21619	-0.30823	1211	929.899	1124.58	1319.26	0.928637
GO:0046942_carboxylic_acid_transport	121	2	1.21619	-0.30823	1211	929.899	1124.58	1319.26	0.928637
GO:0042221_response_to_chemical_stimulus	1218	17	1.02697	-0.307931	1212	930.312	1124.89	1319.47	0.928127
GO:0070201_regulation_of_establishment_of_protein_localization	122	2	1.20622	-0.304403	1213	933.924	1128.81	1323.7	0.930594
GO:0044271_cellular_nitrogen_compound_biosynthetic_process	268	4	1.0982	-0.304311	1214	934.113	1128.95	1323.79	0.929942
GO:0001649_osteoblast_differentiation	50	1	1.47159	-0.304306	1219	938.427	1133.02	1327.61	0.929467
GO:0001653_peptide_receptor_activity	50	1	1.47159	-0.304306	1219	938.427	1133.02	1327.61	0.929467
GO:0008217_regulation_of_blood_pressure	50	1	1.47159	-0.304306	1219	938.427	1133.02	1327.61	0.929467
GO:0016579_protein_deubiquitination	50	1	1.47159	-0.304306	1219	938.427	1133.02	1327.61	0.929467
GO:0072376_protein_activation_cascade	50	1	1.47159	-0.304306	1219	938.427	1133.02	1327.61	0.929467
GO:0006812_cation_transport	195	3	1.13199	-0.304034	1220	938.589	1133.24	1327.89	0.928885
GO:0030554_adenyl_nucleotide_binding	196	3	1.12622	-0.301056	1221	941.578	1136.29	1331	0.930622
GO:0032879_regulation_of_localization	563	8	1.04554	-0.300672	1222	941.797	1136.55	1331.3	0.930074
GO:0015849_organic_acid_transport	123	2	1.19642	-0.30063	1224	943.244	1137.95	1332.66	0.929698
GO:0022890_inorganic_cation_transmembrane_transporter_activity	123	2	1.19642	-0.30063	1224	943.244	1137.95	1332.66	0.929698
GO:0005770_late_endosome	51	1	1.44274	-0.298329	1228	948.118	1143.51	1338.9	0.931197
GO:0008081_phosphoric_diester_hydrolase_activity	51	1	1.44274	-0.298329	1228	948.118	1143.51	1338.9	0.931197
GO:0045165_cell_fate_commitment	51	1	1.44274	-0.298329	1228	948.118	1143.51	1338.9	0.931197
GO:0071824_protein-DNA_complex_subunit_organization	51	1	1.44274	-0.298329	1228	948.118	1143.51	1338.9	0.931197
GO:0048729_tissue_morphogenesis	124	2	1.18677	-0.29691	1229	951.138	1146.64	1342.14	0.932986
GO:0043565_sequence-specific_DNA_binding	271	4	1.08605	-0.296738	1230	951.572	1147.12	1342.67	0.932618
GO:0048869_cellular_developmental_process	934	13	1.02413	-0.295302	1231	952.303	1147.97	1343.64	0.932551
GO:0002696_positive_regulation_of_leukocyte_activation	125	2	1.17727	-0.293242	1233	954.827	1150.59	1346.35	0.933163
GO:0060284_regulation_of_cell_development	125	2	1.17727	-0.293242	1233	954.827	1150.59	1346.35	0.933163
GO:0030522_intracellular_receptor_mediated_signaling_pathway	52	1	1.41499	-0.292513	1238	962.087	1158.45	1354.81	0.935743
GO:0034702_ion_channel_complex	52	1	1.41499	-0.292513	1238	962.087	1158.45	1354.81	0.935743
GO:0043112_receptor_metabolic_process	52	1	1.41499	-0.292513	1238	962.087	1158.45	1354.81	0.935743
GO:0051146_striated_muscle_cell_differentiation	52	1	1.41499	-0.292513	1238	962.087	1158.45	1354.81	0.935743
GO:0070646_protein_modification_by_small_protein_removal	52	1	1.41499	-0.292513	1238	962.087	1158.45	1354.81	0.935743
GO:0000228_nuclear_chromosome	126	2	1.16793	-0.289625	1240	964.353	1160.85	1357.35	0.936169
GO:0017038_protein_import	126	2	1.16793	-0.289625	1240	964.353	1160.85	1357.35	0.936169
GO:0046649_lymphocyte_activation	200	3	1.10369	-0.289443	1241	964.538	1161.03	1357.52	0.93556
GO:0001654_eye_development	53	1	1.3883	-0.286851	1248	970.362	1167.41	1364.46	0.935425
GO:0006323_DNA_packaging	53	1	1.3883	-0.286851	1248	970.362	1167.41	1364.46	0.935425
GO:0009309_amine_biosynthetic_process	53	1	1.3883	-0.286851	1248	970.362	1167.41	1364.46	0.935425
GO:0016298_lipase_activity	53	1	1.3883	-0.286851	1248	970.362	1167.41	1364.46	0.935425
GO:0033238_regulation_of_cellular_amine_metabolic_process	53	1	1.3883	-0.286851	1248	970.362	1167.41	1364.46	0.935425
GO:0048568_embryonic_organ_development	53	1	1.3883	-0.286851	1248	970.362	1167.41	1364.46	0.935425
GO:0051346_negative_regulation_of_hydrolase_activity	53	1	1.3883	-0.286851	1248	970.362	1167.41	1364.46	0.935425
GO:0006887_exocytosis	127	2	1.15873	-0.286058	1249	971.573	1168.69	1365.81	0.935701
GO:0032446_protein_modification_by_small_protein_conjugation	276	4	1.06637	-0.284526	1250	972.666	1169.8	1366.93	0.93584
GO:0050867_positive_regulation_of_cell_activation	128	2	1.14968	-0.28254	1251	974.576	1171.73	1368.88	0.936635
GO:0000723_telomere_maintenance	54	1	1.36259	-0.281338	1257	979.729	1176.72	1373.71	0.936134
GO:0007188_G-protein_signaling__coupled_to_cAMP_nucleotide_second_messenger	54	1	1.36259	-0.281338	1257	979.729	1176.72	1373.71	0.936134
GO:0008194_UDP-glycosyltransferase_activity	54	1	1.36259	-0.281338	1257	979.729	1176.72	1373.71	0.936134
GO:0009055_electron_carrier_activity	54	1	1.36259	-0.281338	1257	979.729	1176.72	1373.71	0.936134
GO:0030336_negative_regulation_of_cell_migration	54	1	1.36259	-0.281338	1257	979.729	1176.72	1373.71	0.936134
GO:2000146_negative_regulation_of_cell_motility	54	1	1.36259	-0.281338	1257	979.729	1176.72	1373.71	0.936134
GO:0016773_phosphotransferase_activity__alcohol_group_as_acceptor	428	6	1.03149	-0.277433	1258	982.202	1179.44	1376.68	0.937552
GO:0016197_endosome_transport	55	1	1.33781	-0.275967	1264	989.768	1187.46	1385.15	0.939446
GO:0032200_telomere_organization	55	1	1.33781	-0.275967	1264	989.768	1187.46	1385.15	0.939446
GO:0034708_methyltransferase_complex	55	1	1.33781	-0.275967	1264	989.768	1187.46	1385.15	0.939446
GO:0035097_histone_methyltransferase_complex	55	1	1.33781	-0.275967	1264	989.768	1187.46	1385.15	0.939446
GO:0046782_regulation_of_viral_transcription	55	1	1.33781	-0.275967	1264	989.768	1187.46	1385.15	0.939446
GO:0051604_protein_maturation	55	1	1.33781	-0.275967	1264	989.768	1187.46	1385.15	0.939446
GO:0045597_positive_regulation_of_cell_differentiation	130	2	1.13199	-0.27565	1266	990.59	1188.29	1385.99	0.938618
GO:0046982_protein_heterodimerization_activity	130	2	1.13199	-0.27565	1266	990.59	1188.29	1385.99	0.938618
GO:0006511_ubiquitin-dependent_protein_catabolic_process	205	3	1.07678	-0.275576	1267	991.298	1189.13	1386.96	0.93854
GO:0007267_cell-cell_signaling	578	8	1.0184	-0.275223	1268	991.839	1189.63	1387.42	0.938194
GO:0007268_synaptic_transmission	280	4	1.05114	-0.275113	1269	992.665	1190.42	1388.18	0.938077
GO:0043170_macromolecule_metabolic_process	3389	46	0.99872	-0.271973	1270	995.409	1193	1390.59	0.93937
GO:0009896_positive_regulation_of_catabolic_process	56	1	1.31392	-0.270733	1274	1001.27	1199.03	1396.79	0.941154
GO:0030133_transport_vesicle	56	1	1.31392	-0.270733	1274	1001.27	1199.03	1396.79	0.941154
GO:0040013_negative_regulation_of_locomotion	56	1	1.31392	-0.270733	1274	1001.27	1199.03	1396.79	0.941154
GO:0050730_regulation_of_peptidyl-tyrosine_phosphorylation	56	1	1.31392	-0.270733	1274	1001.27	1199.03	1396.79	0.941154
GO:0016044_cellular_membrane_organization	282	4	1.04368	-0.270521	1275	1001.47	1199.22	1396.97	0.940565
GO:0007178_transmembrane_receptor_protein_serine_threonine_kinase_signaling_pathway	132	2	1.11484	-0.268946	1276	1003.02	1200.88	1398.74	0.941129
GO:0061024_membrane_organization	283	4	1.04	-0.268253	1277	1003.7	1201.58	1399.46	0.94094
GO:0019941_modification-dependent_protein_catabolic_process	208	3	1.06124	-0.267585	1280	1005.13	1203.25	1401.37	0.940039
GO:0031966_mitochondrial_membrane	208	3	1.06124	-0.267585	1280	1005.13	1203.25	1401.37	0.940039
GO:0043632_modification-dependent_macromolecule_catabolic_process	208	3	1.06124	-0.267585	1280	1005.13	1203.25	1401.37	0.940039
GO:0006308_DNA_catabolic_process	57	1	1.29087	-0.265631	1297	1015.17	1213.85	1412.53	0.935891
GO:0006800_oxygen_and_reactive_oxygen_species_metabolic_process	57	1	1.29087	-0.265631	1297	1015.17	1213.85	1412.53	0.935891
GO:0006977_DNA_damage_response__signal_transduction_by_p53_class_mediator_resulting_in_cell_cycle_arrest	57	1	1.29087	-0.265631	1297	1015.17	1213.85	1412.53	0.935891
GO:0014031_mesenchymal_cell_development	57	1	1.29087	-0.265631	1297	1015.17	1213.85	1412.53	0.935891
GO:0016324_apical_plasma_membrane	57	1	1.29087	-0.265631	1297	1015.17	1213.85	1412.53	0.935891
GO:0034339_regulation_of_transcription_from_RNA_polymerase_II_promoter_by_nuclear_hormone_receptor	57	1	1.29087	-0.265631	1297	1015.17	1213.85	1412.53	0.935891
GO:0044403_symbiosis__encompassing_mutualism_through_parasitism	57	1	1.29087	-0.265631	1297	1015.17	1213.85	1412.53	0.935891
GO:0044419_interspecies_interaction_between_organisms	57	1	1.29087	-0.265631	1297	1015.17	1213.85	1412.53	0.935891
GO:0045787_positive_regulation_of_cell_cycle	57	1	1.29087	-0.265631	1297	1015.17	1213.85	1412.53	0.935891
GO:0072395_signal_transduction_involved_in_cell_cycle_checkpoint	57	1	1.29087	-0.265631	1297	1015.17	1213.85	1412.53	0.935891
GO:0072401_signal_transduction_involved_in_DNA_integrity_checkpoint	57	1	1.29087	-0.265631	1297	1015.17	1213.85	1412.53	0.935891
GO:0072404_signal_transduction_involved_in_G1_S_transition_checkpoint	57	1	1.29087	-0.265631	1297	1015.17	1213.85	1412.53	0.935891
GO:0072413_signal_transduction_involved_in_mitotic_cell_cycle_checkpoint	57	1	1.29087	-0.265631	1297	1015.17	1213.85	1412.53	0.935891
GO:0072422_signal_transduction_involved_in_DNA_damage_checkpoint	57	1	1.29087	-0.265631	1297	1015.17	1213.85	1412.53	0.935891
GO:0072431_signal_transduction_involved_in_mitotic_cell_cycle_G1_S_transition_DNA_damage_checkpoint	57	1	1.29087	-0.265631	1297	1015.17	1213.85	1412.53	0.935891
GO:0072474_signal_transduction_involved_in_mitotic_cell_cycle_G1_S_checkpoint	57	1	1.29087	-0.265631	1297	1015.17	1213.85	1412.53	0.935891
GO:2000243_positive_regulation_of_reproductive_process	57	1	1.29087	-0.265631	1297	1015.17	1213.85	1412.53	0.935891
GO:0032880_regulation_of_protein_localization	134	2	1.0982	-0.262423	1298	1017.73	1216.51	1415.29	0.937219
GO:0004872_receptor_activity	512	7	1.00597	-0.260979	1299	1018.91	1217.81	1416.71	0.937498
GO:0000079_regulation_of_cyclin-dependent_protein_kinase_activity	58	1	1.26861	-0.260657	1303	1023.83	1222.71	1421.59	0.938381
GO:0006919_activation_of_caspase_activity	58	1	1.26861	-0.260657	1303	1023.83	1222.71	1421.59	0.938381
GO:0019207_kinase_regulator_activity	58	1	1.26861	-0.260657	1303	1023.83	1222.71	1421.59	0.938381
GO:0051271_negative_regulation_of_cellular_component_movement	58	1	1.26861	-0.260657	1303	1023.83	1222.71	1421.59	0.938381
GO:0030001_metal_ion_transport	135	2	1.09007	-0.259228	1304	1025.43	1224.33	1423.23	0.938903
GO:0005057_receptor_signaling_protein_activity	59	1	1.24711	-0.255805	1312	1035.35	1233.93	1432.51	0.940495
GO:0005925_focal_adhesion	59	1	1.24711	-0.255805	1312	1035.35	1233.93	1432.51	0.940495
GO:0006839_mitochondrial_transport	59	1	1.24711	-0.255805	1312	1035.35	1233.93	1432.51	0.940495
GO:0046651_lymphocyte_proliferation	59	1	1.24711	-0.255805	1312	1035.35	1233.93	1432.51	0.940495
GO:0048524_positive_regulation_of_viral_reproduction	59	1	1.24711	-0.255805	1312	1035.35	1233.93	1432.51	0.940495
GO:0048589_developmental_growth	59	1	1.24711	-0.255805	1312	1035.35	1233.93	1432.51	0.940495
GO:0051403_stress-activated_MAPK_cascade	59	1	1.24711	-0.255805	1312	1035.35	1233.93	1432.51	0.940495
GO:0071158_positive_regulation_of_cell_cycle_arrest	59	1	1.24711	-0.255805	1312	1035.35	1233.93	1432.51	0.940495
GO:0031967_organelle_envelope	365	5	1.00794	-0.254579	1314	1036.48	1235.12	1433.76	0.93997
GO:0031975_envelope	365	5	1.00794	-0.254579	1314	1036.48	1235.12	1433.76	0.93997
GO:0008168_methyltransferase_activity	60	1	1.22633	-0.251072	1317	1043.42	1242.43	1441.44	0.943379
GO:0032943_mononuclear_cell_proliferation	60	1	1.22633	-0.251072	1317	1043.42	1242.43	1441.44	0.943379
GO:0048762_mesenchymal_cell_differentiation	60	1	1.22633	-0.251072	1317	1043.42	1242.43	1441.44	0.943379
GO:0001883_purine_nucleoside_binding	215	3	1.02669	-0.249849	1318	1044.86	1243.63	1442.4	0.943574
GO:0044451_nucleoplasm_part	445	6	0.992085	-0.246886	1319	1046.93	1245.74	1444.55	0.944458
GO:0051129_negative_regulation_of_cellular_component_organization	139	2	1.0587	-0.246868	1320	1047.97	1246.81	1445.65	0.944553
GO:0004866_endopeptidase_inhibitor_activity	61	1	1.20622	-0.246453	1325	1052.41	1251.66	1450.91	0.944649
GO:0019933_cAMP-mediated_signaling	61	1	1.20622	-0.246453	1325	1052.41	1251.66	1450.91	0.944649
GO:0031669_cellular_response_to_nutrient_levels	61	1	1.20622	-0.246453	1325	1052.41	1251.66	1450.91	0.944649
GO:0048037_cofactor_binding	61	1	1.20622	-0.246453	1325	1052.41	1251.66	1450.91	0.944649
GO:0070661_leukocyte_proliferation	61	1	1.20622	-0.246453	1325	1052.41	1251.66	1450.91	0.944649
GO:0009057_macromolecule_catabolic_process	446	6	0.98986	-0.245189	1326	1053.27	1252.44	1451.61	0.944525
GO:0009892_negative_regulation_of_metabolic_process	673	9	0.983977	-0.244915	1327	1053.55	1252.72	1451.89	0.944024
GO:0042803_protein_homodimerization_activity	294	4	1.00108	-0.244497	1328	1053.68	1252.89	1452.1	0.943441
GO:0001882_nucleoside_binding	218	3	1.01256	-0.242619	1329	1055.88	1254.92	1453.96	0.944259
GO:0005924_cell-substrate_adherens_junction	62	1	1.18677	-0.241944	1336	1062.36	1261.17	1459.98	0.94399
GO:0006641_triglyceride_metabolic_process	62	1	1.18677	-0.241944	1336	1062.36	1261.17	1459.98	0.94399
GO:0010769_regulation_of_cell_morphogenesis_involved_in_differentiation	62	1	1.18677	-0.241944	1336	1062.36	1261.17	1459.98	0.94399
GO:0022604_regulation_of_cell_morphogenesis	62	1	1.18677	-0.241944	1336	1062.36	1261.17	1459.98	0.94399
GO:0051092_positive_regulation_of_NF-kappaB_transcription_factor_activity	62	1	1.18677	-0.241944	1336	1062.36	1261.17	1459.98	0.94399
GO:0051260_protein_homooligomerization	62	1	1.18677	-0.241944	1336	1062.36	1261.17	1459.98	0.94399
GO:0060562_epithelial_tube_morphogenesis	62	1	1.18677	-0.241944	1336	1062.36	1261.17	1459.98	0.94399
GO:0070887_cellular_response_to_chemical_stimulus	524	7	0.982934	-0.241724	1337	1062.89	1261.66	1460.43	0.94365
GO:0030154_cell_differentiation	902	12	0.978886	-0.240817	1338	1064.26	1263.07	1461.88	0.943999
GO:0006897_endocytosis	142	2	1.03633	-0.238024	1341	1066.61	1265.47	1464.33	0.943676
GO:0007017_microtubule-based_process	142	2	1.03633	-0.238024	1341	1066.61	1265.47	1464.33	0.943676
GO:0010324_membrane_invagination	142	2	1.03633	-0.238024	1341	1066.61	1265.47	1464.33	0.943676
GO:0005768_endosome	220	3	1.00336	-0.237918	1342	1067.31	1266.13	1464.95	0.943465
GO:0000793_condensed_chromosome	63	1	1.16793	-0.237542	1347	1073.7	1272.7	1471.7	0.94484
GO:0002756_MyD88-independent_toll-like_receptor_signaling_pathway	63	1	1.16793	-0.237542	1347	1073.7	1272.7	1471.7	0.94484
GO:0003007_heart_morphogenesis	63	1	1.16793	-0.237542	1347	1073.7	1272.7	1471.7	0.94484
GO:0030414_peptidase_inhibitor_activity	63	1	1.16793	-0.237542	1347	1073.7	1272.7	1471.7	0.94484
GO:0031124_mRNA_3'-end_processing	63	1	1.16793	-0.237542	1347	1073.7	1272.7	1471.7	0.94484
GO:0051603_proteolysis_involved_in_cellular_protein_catabolic_process	221	3	0.998818	-0.235602	1348	1074.98	1274	1473.02	0.945104
GO:0019752_carboxylic_acid_metabolic_process	528	7	0.975487	-0.235594	1350	1075.45	1274.53	1473.61	0.944096
GO:0043436_oxoacid_metabolic_process	528	7	0.975487	-0.235594	1350	1075.45	1274.53	1473.61	0.944096
GO:0005216_ion_channel_activity	143	2	1.02909	-0.235153	1351	1076.69	1275.72	1474.75	0.944278
GO:0050776_regulation_of_immune_response	299	4	0.984343	-0.234386	1352	1077.01	1276.05	1475.09	0.943824
GO:0001655_urogenital_system_development	64	1	1.14968	-0.233243	1360	1084.91	1283.99	1483.07	0.94411
GO:0008234_cysteine-type_peptidase_activity	64	1	1.14968	-0.233243	1360	1084.91	1283.99	1483.07	0.94411
GO:0030308_negative_regulation_of_cell_growth	64	1	1.14968	-0.233243	1360	1084.91	1283.99	1483.07	0.94411
GO:0031571_mitotic_cell_cycle_G1_S_transition_DNA_damage_checkpoint	64	1	1.14968	-0.233243	1360	1084.91	1283.99	1483.07	0.94411
GO:0034138_toll-like_receptor_3_signaling_pathway	64	1	1.14968	-0.233243	1360	1084.91	1283.99	1483.07	0.94411
GO:0043414_macromolecule_methylation	64	1	1.14968	-0.233243	1360	1084.91	1283.99	1483.07	0.94411
GO:0045664_regulation_of_neuron_differentiation	64	1	1.14968	-0.233243	1360	1084.91	1283.99	1483.07	0.94411
GO:0061135_endopeptidase_regulator_activity	64	1	1.14968	-0.233243	1360	1084.91	1283.99	1483.07	0.94411
GO:0005635_nuclear_envelope	144	2	1.02194	-0.23232	1363	1086.18	1285.24	1484.3	0.942949
GO:0009165_nucleotide_biosynthetic_process	144	2	1.02194	-0.23232	1363	1086.18	1285.24	1484.3	0.942949
GO:0051249_regulation_of_lymphocyte_activation	144	2	1.02194	-0.23232	1363	1086.18	1285.24	1484.3	0.942949
GO:0006638_neutral_lipid_metabolic_process	65	1	1.13199	-0.229043	1368	1093.59	1292.35	1491.11	0.9447
GO:0006639_acylglycerol_metabolic_process	65	1	1.13199	-0.229043	1368	1093.59	1292.35	1491.11	0.9447
GO:0009306_protein_secretion	65	1	1.13199	-0.229043	1368	1093.59	1292.35	1491.11	0.9447
GO:0030055_cell-substrate_junction	65	1	1.13199	-0.229043	1368	1093.59	1292.35	1491.11	0.9447
GO:0042393_histone_binding	65	1	1.13199	-0.229043	1368	1093.59	1292.35	1491.11	0.9447
GO:0005740_mitochondrial_envelope	224	3	0.985441	-0.22879	1369	1094.78	1293.48	1492.18	0.944836
GO:0004857_enzyme_inhibitor_activity	146	2	1.00794	-0.226765	1370	1096.42	1295.05	1493.68	0.945292
GO:0010952_positive_regulation_of_peptidase_activity	66	1	1.11484	-0.22494	1376	1103.39	1301.96	1500.53	0.946192
GO:0031668_cellular_response_to_extracellular_stimulus	66	1	1.11484	-0.22494	1376	1103.39	1301.96	1500.53	0.946192
GO:0043280_positive_regulation_of_caspase_activity	66	1	1.11484	-0.22494	1376	1103.39	1301.96	1500.53	0.946192
GO:0047485_protein_N-terminus_binding	66	1	1.11484	-0.22494	1376	1103.39	1301.96	1500.53	0.946192
GO:0051222_positive_regulation_of_protein_transport	66	1	1.11484	-0.22494	1376	1103.39	1301.96	1500.53	0.946192
GO:0051436_negative_regulation_of_ubiquitin-protein_ligase_activity_involved_in_mitotic_cell_cycle	66	1	1.11484	-0.22494	1376	1103.39	1301.96	1500.53	0.946192
GO:0044257_cellular_protein_catabolic_process	226	3	0.976721	-0.224359	1377	1104.69	1303.19	1501.69	0.946398
GO:0005667_transcription_factor_complex	147	2	1.00108	-0.224042	1378	1106.89	1305.14	1503.39	0.947126
GO:0042180_cellular_ketone_metabolic_process	536	7	0.960928	-0.223752	1379	1107.06	1305.33	1503.6	0.946577
GO:0034641_cellular_nitrogen_compound_metabolic_process	2642	35	0.974749	-0.221876	1380	1108.75	1307.05	1505.35	0.947138
GO:0004930_G-protein_coupled_receptor_activity	148	2	0.994319	-0.221354	1381	1109.63	1307.91	1506.19	0.947075
GO:0016741_transferase_activity__transferring_one-carbon_groups	67	1	1.0982	-0.220931	1387	1112.29	1310.57	1508.85	0.944895
GO:0042446_hormone_biosynthetic_process	67	1	1.0982	-0.220931	1387	1112.29	1310.57	1508.85	0.944895
GO:0045792_negative_regulation_of_cell_size	67	1	1.0982	-0.220931	1387	1112.29	1310.57	1508.85	0.944895
GO:0060485_mesenchyme_development	67	1	1.0982	-0.220931	1387	1112.29	1310.57	1508.85	0.944895
GO:0060828_regulation_of_canonical_Wnt_receptor_signaling_pathway	67	1	1.0982	-0.220931	1387	1112.29	1310.57	1508.85	0.944895
GO:0071496_cellular_response_to_external_stimulus	67	1	1.0982	-0.220931	1387	1112.29	1310.57	1508.85	0.944895
GO:0017111_nucleoside-triphosphatase_activity	307	4	0.958692	-0.219043	1389	1114.85	1313.17	1511.49	0.945407
GO:0048584_positive_regulation_of_response_to_stimulus	307	4	0.958692	-0.219043	1389	1114.85	1313.17	1511.49	0.945407
GO:0004518_nuclease_activity	68	1	1.08205	-0.217011	1394	1121.21	1319.73	1518.25	0.946722
GO:0022618_ribonucleoprotein_complex_assembly	68	1	1.08205	-0.217011	1394	1121.21	1319.73	1518.25	0.946722
GO:0045761_regulation_of_adenylate_cyclase_activity	68	1	1.08205	-0.217011	1394	1121.21	1319.73	1518.25	0.946722
GO:0051437_positive_regulation_of_ubiquitin-protein_ligase_activity_involved_in_mitotic_cell_cycle	68	1	1.08205	-0.217011	1394	1121.21	1319.73	1518.25	0.946722
GO:0071103_DNA_conformation_change	68	1	1.08205	-0.217011	1394	1121.21	1319.73	1518.25	0.946722
GO:0004842_ubiquitin-protein_ligase_activity	150	2	0.981062	-0.216082	1396	1122.52	1321.15	1519.78	0.946383
GO:0022838_substrate-specific_channel_activity	150	2	0.981062	-0.216082	1396	1122.52	1321.15	1519.78	0.946383
GO:0045321_leukocyte_activation	230	3	0.959734	-0.215755	1397	1122.95	1321.61	1520.27	0.946034
GO:0051186_cofactor_metabolic_process	151	2	0.974564	-0.213498	1398	1124.55	1323.09	1521.63	0.946416
GO:0031279_regulation_of_cyclase_activity	69	1	1.06637	-0.21318	1404	1128.28	1326.87	1525.46	0.945064
GO:0042176_regulation_of_protein_catabolic_process	69	1	1.06637	-0.21318	1404	1128.28	1326.87	1525.46	0.945064
GO:0045177_apical_part_of_cell	69	1	1.06637	-0.21318	1404	1128.28	1326.87	1525.46	0.945064
GO:0048585_negative_regulation_of_response_to_stimulus	69	1	1.06637	-0.21318	1404	1128.28	1326.87	1525.46	0.945064
GO:0050792_regulation_of_viral_reproduction	69	1	1.06637	-0.21318	1404	1128.28	1326.87	1525.46	0.945064
GO:0051047_positive_regulation_of_secretion	69	1	1.06637	-0.21318	1404	1128.28	1326.87	1525.46	0.945064
GO:0031324_negative_regulation_of_cellular_metabolic_process	621	8	0.947886	-0.212487	1405	1128.55	1327.15	1525.75	0.944591
GO:0006082_organic_acid_metabolic_process	544	7	0.946797	-0.212445	1406	1129	1327.51	1526.02	0.944175
GO:0006281_DNA_repair	232	3	0.951461	-0.211578	1407	1129.74	1328.43	1527.12	0.944158
GO:0016301_kinase_activity	468	6	0.943328	-0.210445	1408	1132.46	1331.11	1529.76	0.945391
GO:0006820_anion_transport	70	1	1.05114	-0.209433	1412	1138.43	1336.89	1535.35	0.946806
GO:0018108_peptidyl-tyrosine_phosphorylation	70	1	1.05114	-0.209433	1412	1138.43	1336.89	1535.35	0.946806
GO:0031123_RNA_3'-end_processing	70	1	1.05114	-0.209433	1412	1138.43	1336.89	1535.35	0.946806
GO:0035239_tube_morphogenesis	70	1	1.05114	-0.209433	1412	1138.43	1336.89	1535.35	0.946806
GO:0044427_chromosomal_part	234	3	0.943328	-0.207482	1413	1140.4	1338.74	1537.08	0.947445
GO:0016570_histone_modification	154	2	0.955579	-0.205941	1414	1141.91	1340.2	1538.49	0.947808
GO:0051641_cellular_localization	933	12	0.946362	-0.205938	1415	1141.98	1340.32	1538.66	0.947223
GO:0006662_glycerol_ether_metabolic_process	71	1	1.03633	-0.205769	1421	1146.89	1345.02	1543.15	0.946531
GO:0018904_organic_ether_metabolic_process	71	1	1.03633	-0.205769	1421	1146.89	1345.02	1543.15	0.946531
GO:0031575_mitotic_cell_cycle_G1_S_transition_checkpoint	71	1	1.03633	-0.205769	1421	1146.89	1345.02	1543.15	0.946531
GO:0051339_regulation_of_lyase_activity	71	1	1.03633	-0.205769	1421	1146.89	1345.02	1543.15	0.946531
GO:0071779_G1_S_transition_checkpoint	71	1	1.03633	-0.205769	1421	1146.89	1345.02	1543.15	0.946531
GO:0071826_ribonucleoprotein_complex_subunit_organization	71	1	1.03633	-0.205769	1421	1146.89	1345.02	1543.15	0.946531
GO:0044260_cellular_macromolecule_metabolic_process	3188	42	0.969368	-0.204664	1422	1147.47	1345.59	1543.71	0.946266
GO:0002694_regulation_of_leukocyte_activation	155	2	0.949414	-0.203486	1424	1149.46	1347.55	1545.64	0.946313
GO:0019900_kinase_binding	155	2	0.949414	-0.203486	1424	1149.46	1347.55	1545.64	0.946313
GO:0016311_dephosphorylation	72	1	1.02194	-0.202184	1429	1155.05	1353.03	1551.01	0.946837
GO:0016705_oxidoreductase_activity__acting_on_paired_donors__with_incorporation_or_reduction_of_molecular_oxygen	72	1	1.02194	-0.202184	1429	1155.05	1353.03	1551.01	0.946837
GO:0018212_peptidyl-tyrosine_modification	72	1	1.02194	-0.202184	1429	1155.05	1353.03	1551.01	0.946837
GO:0042692_muscle_cell_differentiation	72	1	1.02194	-0.202184	1429	1155.05	1353.03	1551.01	0.946837
GO:0045121_membrane_raft	72	1	1.02194	-0.202184	1429	1155.05	1353.03	1551.01	0.946837
GO:0060341_regulation_of_cellular_localization	237	3	0.931388	-0.201487	1430	1156.15	1354.13	1552.11	0.946944
GO:0016569_covalent_chromatin_modification	156	2	0.943328	-0.201062	1431	1157.38	1355.5	1553.62	0.94724
GO:0005622_intracellular	6441	86	0.982432	-0.200558	1432	1157.54	1355.64	1553.74	0.946676
GO:0008152_metabolic_process	4898	65	0.976455	-0.20051	1433	1157.58	1355.68	1553.78	0.946043
GO:0034622_cellular_macromolecular_complex_assembly	238	3	0.927474	-0.199527	1434	1158.04	1356.17	1554.3	0.945725
GO:0030234_enzyme_regulator_activity	476	6	0.927474	-0.198968	1435	1159.03	1357.07	1555.11	0.945693
GO:0030162_regulation_of_proteolysis	73	1	1.00794	-0.198677	1441	1163.52	1361.89	1560.26	0.945101
GO:0031589_cell-substrate_adhesion	73	1	1.00794	-0.198677	1441	1163.52	1361.89	1560.26	0.945101
GO:0032259_methylation	73	1	1.00794	-0.198677	1441	1163.52	1361.89	1560.26	0.945101
GO:0045926_negative_regulation_of_growth	73	1	1.00794	-0.198677	1441	1163.52	1361.89	1560.26	0.945101
GO:0051439_regulation_of_ubiquitin-protein_ligase_activity_involved_in_mitotic_cell_cycle	73	1	1.00794	-0.198677	1441	1163.52	1361.89	1560.26	0.945101
GO:2000045_regulation_of_G1_S_transition_of_mitotic_cell_cycle	73	1	1.00794	-0.198677	1441	1163.52	1361.89	1560.26	0.945101
GO:0016023_cytoplasmic_membrane-bounded_vesicle	319	4	0.922628	-0.197825	1442	1164.33	1362.69	1561.05	0.945
GO:0006629_lipid_metabolic_process	634	8	0.928449	-0.196188	1443	1167.11	1365.37	1563.63	0.946202
GO:0019538_protein_metabolic_process	1703	22	0.950529	-0.195969	1444	1167.35	1365.68	1564.01	0.945762
GO:2000241_regulation_of_reproductive_process	74	1	0.994319	-0.195245	1445	1170.27	1368.47	1566.67	0.947038
GO:0050877_neurological_system_process	479	6	0.921665	-0.194812	1446	1170.48	1368.62	1566.76	0.946487
GO:0044424_intracellular_part	6378	85	0.9806	-0.194758	1447	1170.62	1368.78	1566.94	0.945943
GO:0031988_membrane-bounded_vesicle	321	4	0.91688	-0.194486	1448	1171.24	1369.35	1567.46	0.945684
GO:0002757_immune_response-activating_signal_transduction	159	2	0.92553	-0.193975	1450	1172.57	1370.63	1568.69	0.945262
GO:0030097_hemopoiesis	159	2	0.92553	-0.193975	1450	1172.57	1370.63	1568.69	0.945262
GO:0000956_nuclear-transcribed_mRNA_catabolic_process	75	1	0.981062	-0.191886	1454	1176.73	1374.76	1572.79	0.945502
GO:0001819_positive_regulation_of_cytokine_production	75	1	0.981062	-0.191886	1454	1176.73	1374.76	1572.79	0.945502
GO:0006575_cellular_modified_amino_acid_metabolic_process	75	1	0.981062	-0.191886	1454	1176.73	1374.76	1572.79	0.945502
GO:0051443_positive_regulation_of_ubiquitin-protein_ligase_activity	75	1	0.981062	-0.191886	1454	1176.73	1374.76	1572.79	0.945502
GO:0008134_transcription_factor_binding	242	3	0.912144	-0.191877	1455	1176.97	1374.94	1572.91	0.944976
GO:0002764_immune_response-regulating_signaling_pathway	160	2	0.919745	-0.191672	1456	1177.43	1375.33	1573.23	0.944595
GO:0015267_channel_activity	161	2	0.914033	-0.189399	1457	1178.49	1376.38	1574.27	0.944667
GO:0002221_pattern_recognition_receptor_signaling_pathway	76	1	0.968153	-0.188598	1460	1184.47	1382.4	1580.33	0.946849
GO:0002224_toll-like_receptor_signaling_pathway	76	1	0.968153	-0.188598	1460	1184.47	1382.4	1580.33	0.946849
GO:0051351_positive_regulation_of_ligase_activity	76	1	0.968153	-0.188598	1460	1184.47	1382.4	1580.33	0.946849
GO:0016462_pyrophosphatase_activity	325	4	0.905595	-0.187969	1463	1185.42	1383.32	1581.22	0.945537
GO:0016817_hydrolase_activity__acting_on_acid_anhydrides	325	4	0.905595	-0.187969	1463	1185.42	1383.32	1581.22	0.945537
GO:0016818_hydrolase_activity__acting_on_acid_anhydrides__in_phosphorus-containing_anhydrides	325	4	0.905595	-0.187969	1463	1185.42	1383.32	1581.22	0.945537
GO:0019787_small_conjugating_protein_ligase_activity	162	2	0.90839	-0.187153	1465	1186.88	1384.9	1582.92	0.945324
GO:0022803_passive_transmembrane_transporter_activity	162	2	0.90839	-0.187153	1465	1186.88	1384.9	1582.92	0.945324
GO:0006807_nitrogen_compound_metabolic_process	2694	35	0.955934	-0.18655	1466	1187.09	1385.15	1583.21	0.94485
GO:0043229_intracellular_organelle	4997	66	0.971834	-0.186385	1467	1187.26	1385.33	1583.4	0.944329
GO:0002218_activation_of_innate_immune_response	77	1	0.955579	-0.185379	1471	1191.62	1389.78	1587.94	0.944786
GO:0002758_innate_immune_response-activating_signal_transduction	77	1	0.955579	-0.185379	1471	1191.62	1389.78	1587.94	0.944786
GO:0005275_amine_transmembrane_transporter_activity	77	1	0.955579	-0.185379	1471	1191.62	1389.78	1587.94	0.944786
GO:0031145_anaphase-promoting_complex-dependent_proteasomal_ubiquitin-dependent_protein_catabolic_process	77	1	0.955579	-0.185379	1471	1191.62	1389.78	1587.94	0.944786
GO:0043226_organelle	4999	66	0.971445	-0.1853	1472	1191.63	1389.79	1587.95	0.944151
GO:0006996_organelle_organization	954	12	0.92553	-0.184818	1473	1192.33	1390.43	1588.53	0.943944
GO:0016874_ligase_activity	246	3	0.897312	-0.184518	1474	1192.7	1390.77	1588.84	0.943535
GO:0050865_regulation_of_cell_activation	164	2	0.897312	-0.182747	1475	1193.23	1391.33	1589.43	0.943275
GO:0044267_cellular_protein_metabolic_process	1569	20	0.937917	-0.182365	1476	1194.49	1392.47	1590.45	0.943408
GO:0000216_M_G1_transition_of_mitotic_cell_cycle	78	1	0.943328	-0.182226	1478	1196.93	1395.07	1593.21	0.94389
GO:0003002_regionalization	78	1	0.943328	-0.182226	1478	1196.93	1395.07	1593.21	0.94389
GO:0006816_calcium_ion_transport	79	1	0.931388	-0.179139	1479	1202.07	1400.07	1598.07	0.946633
GO:0015075_ion_transmembrane_transporter_activity	331	4	0.88918	-0.178582	1480	1202.49	1400.44	1598.39	0.946243
GO:0048534_hemopoietic_or_lymphoid_organ_development	167	2	0.881193	-0.176343	1481	1205.94	1403.93	1601.92	0.947961
GO:0002009_morphogenesis_of_an_epithelium	80	1	0.919745	-0.176116	1485	1209.84	1407.81	1605.78	0.94802
GO:0004713_protein_tyrosine_kinase_activity	80	1	0.919745	-0.176116	1485	1209.84	1407.81	1605.78	0.94802
GO:0015077_monovalent_inorganic_cation_transmembrane_transporter_activity	80	1	0.919745	-0.176116	1485	1209.84	1407.81	1605.78	0.94802
GO:0015672_monovalent_inorganic_cation_transport	80	1	0.919745	-0.176116	1485	1209.84	1407.81	1605.78	0.94802
GO:0032940_secretion_by_cell	333	4	0.883839	-0.175554	1486	1210.4	1408.38	1606.36	0.947766
GO:0030528_transcription_regulator_activity	495	6	0.891874	-0.173951	1487	1211.75	1409.66	1607.57	0.947989
GO:0007179_transforming_growth_factor_beta_receptor_signaling_pathway	81	1	0.90839	-0.173154	1489	1215.61	1413.63	1611.65	0.949382
GO:0050767_regulation_of_neurogenesis	81	1	0.90839	-0.173154	1489	1215.61	1413.63	1611.65	0.949382
GO:0044432_endoplasmic_reticulum_part	335	4	0.878563	-0.172574	1490	1216.06	1414.1	1612.14	0.94906
GO:0034404_nucleobase__nucleoside_and_nucleotide_biosynthetic_process	169	2	0.870765	-0.172205	1493	1218.3	1415.98	1613.66	0.948413
GO:0034654_nucleobase__nucleoside__nucleotide_and_nucleic_acid_biosynthetic_process	169	2	0.870765	-0.172205	1493	1218.3	1415.98	1613.66	0.948413
GO:0044433_cytoplasmic_vesicle_part	169	2	0.870765	-0.172205	1493	1218.3	1415.98	1613.66	0.948413
GO:0031410_cytoplasmic_vesicle	336	4	0.875948	-0.171103	1494	1218.93	1416.58	1614.23	0.948179
GO:0019955_cytokine_binding	82	1	0.897312	-0.170251	1496	1223.79	1420.98	1618.17	0.949853
GO:0050852_T_cell_receptor_signaling_pathway	82	1	0.897312	-0.170251	1496	1223.79	1420.98	1618.17	0.949853
GO:0045893_positive_regulation_of_transcription__DNA-dependent	337	4	0.873349	-0.169643	1497	1224.38	1421.53	1618.68	0.949586
GO:0005524_ATP_binding	171	2	0.86058	-0.168169	1498	1226.34	1423.4	1620.46	0.9502
GO:0000287_magnesium_ion_binding	83	1	0.886501	-0.167407	1501	1230.64	1427.51	1624.38	0.951039
GO:0030814_regulation_of_cAMP_metabolic_process	83	1	0.886501	-0.167407	1501	1230.64	1427.51	1624.38	0.951039
GO:0030817_regulation_of_cAMP_biosynthetic_process	83	1	0.886501	-0.167407	1501	1230.64	1427.51	1624.38	0.951039
GO:0031347_regulation_of_defense_response	172	2	0.855577	-0.166189	1502	1232.66	1429.45	1626.24	0.951698
GO:0030163_protein_catabolic_process	257	3	0.858906	-0.165694	1503	1233.51	1430.19	1626.87	0.951557
GO:0007423_sensory_organ_development	84	1	0.875948	-0.16462	1505	1237.09	1433.66	1630.23	0.952598
GO:0070838_divalent_metal_ion_transport	84	1	0.875948	-0.16462	1505	1237.09	1433.66	1630.23	0.952598
GO:0006811_ion_transport	341	4	0.863104	-0.163922	1506	1239.35	1435.67	1631.99	0.9533
GO:0031982_vesicle	342	4	0.86058	-0.16252	1507	1240.41	1436.69	1632.97	0.953344
GO:0033365_protein_localization_to_organelle	174	2	0.845743	-0.162301	1508	1241.23	1437.42	1633.61	0.953196
GO:0004721_phosphoprotein_phosphatase_activity	85	1	0.865643	-0.161889	1514	1245.61	1441.76	1637.91	0.952285
GO:0006171_cAMP_biosynthetic_process	85	1	0.865643	-0.161889	1514	1245.61	1441.76	1637.91	0.952285
GO:0016585_chromatin_remodeling_complex	85	1	0.865643	-0.161889	1514	1245.61	1441.76	1637.91	0.952285
GO:0019216_regulation_of_lipid_metabolic_process	85	1	0.865643	-0.161889	1514	1245.61	1441.76	1637.91	0.952285
GO:0072511_divalent_inorganic_cation_transport	85	1	0.865643	-0.161889	1514	1245.61	1441.76	1637.91	0.952285
GO:0090068_positive_regulation_of_cell_cycle_process	85	1	0.865643	-0.161889	1514	1245.61	1441.76	1637.91	0.952285
GO:0051254_positive_regulation_of_RNA_metabolic_process	343	4	0.858071	-0.16113	1516	1246.49	1442.64	1638.79	0.951609
GO:0051276_chromosome_organization	343	4	0.858071	-0.16113	1516	1246.49	1442.64	1638.79	0.951609
GO:0016881_acid-amino_acid_ligase_activity	175	2	0.84091	-0.160392	1518	1248.52	1444.49	1640.46	0.951574
GO:0042578_phosphoric_ester_hydrolase_activity	175	2	0.84091	-0.160392	1518	1248.52	1444.49	1640.46	0.951574
GO:0065003_macromolecular_complex_assembly	426	5	0.863611	-0.159666	1519	1249.16	1444.92	1640.68	0.951231
GO:0005694_chromosome	261	3	0.845743	-0.15933	1521	1249.76	1445.53	1641.3	0.950381
GO:0007264_small_GTPase_mediated_signal_transduction	261	3	0.845743	-0.15933	1521	1249.76	1445.53	1641.3	0.950381
GO:0030802_regulation_of_cyclic_nucleotide_biosynthetic_process	86	1	0.855577	-0.159211	1525	1252.52	1448.31	1644.1	0.949711
GO:0030808_regulation_of_nucleotide_biosynthetic_process	86	1	0.855577	-0.159211	1525	1252.52	1448.31	1644.1	0.949711
GO:0046058_cAMP_metabolic_process	86	1	0.855577	-0.159211	1525	1252.52	1448.31	1644.1	0.949711
GO:0060249_anatomical_structure_homeostasis	86	1	0.855577	-0.159211	1525	1252.52	1448.31	1644.1	0.949711
GO:0006396_RNA_processing	345	4	0.853097	-0.158384	1526	1254.05	1449.78	1645.51	0.950052
GO:0046872_metal_ion_binding	346	4	0.850631	-0.157027	1527	1255.04	1450.73	1646.42	0.950052
GO:0007601_visual_perception	87	1	0.845743	-0.156586	1529	1258.28	1454.12	1649.96	0.951027
GO:0051960_regulation_of_nervous_system_development	87	1	0.845743	-0.156586	1529	1258.28	1454.12	1649.96	0.951027
GO:0046907_intracellular_transport	511	6	0.863949	-0.155135	1530	1259.12	1454.93	1650.74	0.950935
GO:0022836_gated_channel_activity	88	1	0.836132	-0.154011	1533	1263.01	1458.77	1654.53	0.951579
GO:0030799_regulation_of_cyclic_nucleotide_metabolic_process	88	1	0.836132	-0.154011	1533	1263.01	1458.77	1654.53	0.951579
GO:0050953_sensory_perception_of_light_stimulus	88	1	0.836132	-0.154011	1533	1263.01	1458.77	1654.53	0.951579
GO:0051179_localization	1992	25	0.923439	-0.153479	1534	1263.29	1459.12	1654.95	0.951186
GO:0016772_transferase_activity__transferring_phosphorus-containing_groups	514	6	0.858906	-0.15182	1535	1265.15	1460.89	1656.63	0.95172
GO:0006457_protein_folding	89	1	0.826737	-0.151487	1538	1267.59	1463.3	1659.01	0.95143
GO:0010552_positive_regulation_of_gene-specific_transcription_from_RNA_polymerase_II_promoter	89	1	0.826737	-0.151487	1538	1267.59	1463.3	1659.01	0.95143
GO:0043687_post-translational_protein_modification	89	1	0.826737	-0.151487	1538	1267.59	1463.3	1659.01	0.95143
GO:0006605_protein_targeting	180	2	0.817551	-0.151196	1539	1268.63	1464.27	1659.91	0.951442
GO:0044283_small_molecule_biosynthetic_process	351	4	0.838514	-0.150408	1540	1269.18	1464.74	1660.3	0.95113
GO:0006790_sulfur_compound_metabolic_process	90	1	0.817551	-0.149012	1541	1271.87	1467.33	1662.79	0.952193
GO:0043169_cation_binding	353	4	0.833763	-0.147835	1542	1272.9	1468.31	1663.72	0.952211
GO:0051649_establishment_of_localization_in_cell	841	10	0.874906	-0.145634	1543	1278.57	1473.87	1669.17	0.955198
GO:0007187_G-protein_signaling__coupled_to_cyclic_nucleotide_second_messenger	92	1	0.799778	-0.144201	1546	1282.17	1477.15	1672.13	0.955466
GO:0008509_anion_transmembrane_transporter_activity	92	1	0.799778	-0.144201	1546	1282.17	1477.15	1672.13	0.955466
GO:0035295_tube_development	92	1	0.799778	-0.144201	1546	1282.17	1477.15	1672.13	0.955466
GO:0043228_non-membrane-bounded_organelle	1778	22	0.910434	-0.143926	1548	1282.28	1477.29	1672.3	0.954322
GO:0043232_intracellular_non-membrane-bounded_organelle	1778	22	0.910434	-0.143926	1548	1282.28	1477.29	1672.3	0.954322
GO:0043167_ion_binding	357	4	0.824421	-0.142813	1549	1283.13	1478.07	1673.01	0.954209
GO:0010604_positive_regulation_of_macromolecule_metabolic_process	768	9	0.862261	-0.139927	1550	1289.7	1484.24	1678.78	0.957574
GO:0002697_regulation_of_immune_effector_process	94	1	0.782762	-0.139572	1553	1293.75	1488.22	1682.69	0.958287
GO:0006979_response_to_oxidative_stress	94	1	0.782762	-0.139572	1553	1293.75	1488.22	1682.69	0.958287
GO:0045089_positive_regulation_of_innate_immune_response	94	1	0.782762	-0.139572	1553	1293.75	1488.22	1682.69	0.958287
GO:0006259_DNA_metabolic_process	444	5	0.828599	-0.138699	1555	1295.15	1489.38	1683.61	0.957801
GO:0032989_cellular_component_morphogenesis	444	5	0.828599	-0.138699	1555	1295.15	1489.38	1683.61	0.957801
GO:0006730_one-carbon_metabolic_process	95	1	0.774522	-0.137322	1556	1297.27	1491.38	1685.49	0.95847
GO:0009190_cyclic_nucleotide_biosynthetic_process	96	1	0.766454	-0.135115	1559	1302.11	1495.76	1689.41	0.959436
GO:0016758_transferase_activity__transferring_hexosyl_groups	96	1	0.766454	-0.135115	1559	1302.11	1495.76	1689.41	0.959436
GO:0050851_antigen_receptor-mediated_signaling_pathway	96	1	0.766454	-0.135115	1559	1302.11	1495.76	1689.41	0.959436
GO:0016071_mRNA_metabolic_process	278	3	0.794025	-0.134855	1560	1302.32	1495.97	1689.62	0.958955
GO:0002253_activation_of_immune_response	190	2	0.774522	-0.134408	1562	1303.51	1497.17	1690.83	0.958496
GO:0044431_Golgi_apparatus_part	190	2	0.774522	-0.134408	1562	1303.51	1497.17	1690.83	0.958496
GO:0008104_protein_localization	448	5	0.821201	-0.134398	1563	1303.66	1497.33	1691	0.957985
GO:0006414_translational_elongation	97	1	0.758553	-0.132948	1564	1307.82	1501.25	1694.68	0.959879
GO:0000139_Golgi_membrane	98	1	0.750812	-0.130821	1565	1312.25	1505.54	1698.83	0.962006
GO:0006952_defense_response	452	5	0.813934	-0.130221	1566	1312.65	1505.93	1699.21	0.961641
GO:0016879_ligase_activity__forming_carbon-nitrogen_bonds	193	2	0.762483	-0.129756	1567	1314.08	1507.36	1700.64	0.96194
GO:0043234_protein_complex	1492	18	0.88769	-0.129686	1568	1314.12	1507.43	1700.74	0.961371
GO:0012505_endomembrane_system	619	7	0.83208	-0.128748	1569	1314.65	1507.92	1701.19	0.961071
GO:0002429_immune_response-activating_cell_surface_receptor_signaling_pathway	99	1	0.743228	-0.128734	1571	1316.57	1509.72	1702.87	0.960993
GO:0031667_response_to_nutrient_levels	99	1	0.743228	-0.128734	1571	1316.57	1509.72	1702.87	0.960993
GO:0040007_growth	194	2	0.758553	-0.128243	1572	1317.74	1510.81	1703.88	0.961075
GO:0016043_cellular_component_organization	2115	26	0.904525	-0.127217	1573	1318.36	1511.26	1704.16	0.96075
GO:0003723_RNA_binding	284	3	0.777249	-0.127126	1574	1319.49	1512.17	1704.85	0.960718
GO:0002768_immune_response-regulating_cell_surface_receptor_signaling_pathway	100	1	0.735796	-0.126685	1577	1322.69	1515.08	1707.47	0.960736
GO:0009187_cyclic_nucleotide_metabolic_process	100	1	0.735796	-0.126685	1577	1322.69	1515.08	1707.47	0.960736
GO:0042277_peptide_binding	100	1	0.735796	-0.126685	1577	1322.69	1515.08	1707.47	0.960736
GO:0034645_cellular_macromolecule_biosynthetic_process	1810	22	0.894338	-0.125439	1578	1323.59	1515.84	1708.09	0.960608
GO:0045941_positive_regulation_of_transcription	457	5	0.805029	-0.125167	1579	1324.86	1517.1	1709.34	0.960798
GO:0043005_neuron_projection	101	1	0.728511	-0.124673	1580	1326.97	1518.91	1710.85	0.961335
GO:0019058_viral_infectious_cycle	197	2	0.747001	-0.123809	1581	1329.41	1521.03	1712.65	0.962068
GO:0000077_DNA_damage_checkpoint	102	1	0.721369	-0.122697	1586	1333.77	1525.03	1716.29	0.961557
GO:0045088_regulation_of_innate_immune_response	102	1	0.721369	-0.122697	1586	1333.77	1525.03	1716.29	0.961557
GO:0048598_embryonic_morphogenesis	102	1	0.721369	-0.122697	1586	1333.77	1525.03	1716.29	0.961557
GO:0051051_negative_regulation_of_transport	102	1	0.721369	-0.122697	1586	1333.77	1525.03	1716.29	0.961557
GO:0051259_protein_oligomerization	102	1	0.721369	-0.122697	1586	1333.77	1525.03	1716.29	0.961557
GO:0031325_positive_regulation_of_cellular_metabolic_process	790	9	0.838249	-0.122172	1587	1335.01	1526.27	1717.53	0.961733
GO:0005789_endoplasmic_reticulum_membrane	289	3	0.763802	-0.121017	1588	1336.41	1527.6	1718.79	0.961965
GO:0019935_cyclic-nucleotide-mediated_signaling	103	1	0.714365	-0.120757	1590	1338.8	1529.8	1720.8	0.962138
GO:0051241_negative_regulation_of_multicellular_organismal_process	103	1	0.714365	-0.120757	1590	1338.8	1529.8	1720.8	0.962138
GO:0000086_G2_M_transition_of_mitotic_cell_cycle	104	1	0.707496	-0.118853	1592	1343.67	1534.53	1725.39	0.963901
GO:0006310_DNA_recombination	104	1	0.707496	-0.118853	1592	1343.67	1534.53	1725.39	0.963901
GO:0007346_regulation_of_mitotic_cell_cycle	201	2	0.732136	-0.118141	1593	1344.12	1534.92	1725.72	0.96354
GO:0015629_actin_cytoskeleton	202	2	0.728511	-0.116766	1595	1347.16	1537.62	1728.08	0.964025
GO:0090066_regulation_of_anatomical_structure_size	202	2	0.728511	-0.116766	1595	1347.16	1537.62	1728.08	0.964025
GO:0071840_cellular_component_organization_or_biogenesis	2136	26	0.895632	-0.116671	1596	1347.23	1537.66	1728.09	0.963446
GO:0009991_response_to_extracellular_stimulus	106	1	0.694147	-0.115144	1597	1350.93	1540.93	1730.93	0.96489
GO:0001558_regulation_of_cell_growth	107	1	0.68766	-0.11334	1600	1354.56	1544.45	1734.34	0.965281
GO:0031570_DNA_integrity_checkpoint	107	1	0.68766	-0.11334	1600	1354.56	1544.45	1734.34	0.965281
GO:0044087_regulation_of_cellular_component_biogenesis	107	1	0.68766	-0.11334	1600	1354.56	1544.45	1734.34	0.965281
GO:0022613_ribonucleoprotein_complex_biogenesis	108	1	0.681293	-0.111567	1601	1360.11	1549.73	1739.35	0.967976
GO:0044445_cytosolic_part	109	1	0.675042	-0.109825	1602	1362.78	1552.31	1741.84	0.968983
GO:0031349_positive_regulation_of_defense_response	110	1	0.668906	-0.108114	1603	1366.31	1555.57	1744.83	0.970412
GO:0042175_nuclear_membrane-endoplasmic_reticulum_network	301	3	0.733352	-0.107493	1604	1367.22	1556.34	1745.46	0.970287
GO:0048468_cell_development	562	6	0.785548	-0.106779	1605	1367.85	1556.82	1745.79	0.969981
GO:0007093_mitotic_cell_cycle_checkpoint	111	1	0.662879	-0.106433	1607	1369.42	1558.13	1746.84	0.969589
GO:0009615_response_to_virus	111	1	0.662879	-0.106433	1607	1369.42	1558.13	1746.84	0.969589
GO:0006397_mRNA_processing	210	2	0.700758	-0.106335	1608	1370.3	1558.79	1747.28	0.969397
GO:0010628_positive_regulation_of_gene_expression	478	5	0.769661	-0.105846	1609	1371.11	1559.45	1747.79	0.969204
GO:0009124_nucleoside_monophosphate_biosynthetic_process	112	1	0.656961	-0.104781	1610	1372.93	1561.04	1749.15	0.96959
GO:0034613_cellular_protein_localization	305	3	0.723734	-0.103319	1612	1375.43	1563.19	1750.95	0.969721
GO:0070727_cellular_macromolecule_localization	305	3	0.723734	-0.103319	1612	1375.43	1563.19	1750.95	0.969721
GO:0044463_cell_projection_part	113	1	0.651147	-0.103158	1614	1377.54	1565.48	1753.42	0.969938
GO:0071843_cellular_component_biogenesis_at_cellular_level	113	1	0.651147	-0.103158	1614	1377.54	1565.48	1753.42	0.969938
GO:0050778_positive_regulation_of_immune_response	213	2	0.690888	-0.102672	1615	1377.83	1565.79	1753.75	0.969529
GO:0015031_protein_transport	306	3	0.721369	-0.102301	1616	1378.79	1566.58	1754.37	0.969418
GO:0044429_mitochondrial_part	396	4	0.743228	-0.101584	1617	1379.69	1567.52	1755.35	0.9694
GO:0022415_viral_reproductive_process	214	2	0.68766	-0.101479	1618	1380.59	1568.55	1756.51	0.969438
GO:0009893_positive_regulation_of_metabolic_process	820	9	0.807581	-0.101138	1619	1381.58	1569.64	1757.7	0.969512
GO:0051049_regulation_of_transport	397	4	0.741356	-0.100692	1620	1382.11	1570.18	1758.25	0.969247
GO:0008022_protein_C-terminus_binding	115	1	0.639823	-0.099995	1621	1384.37	1572.11	1759.85	0.96984
GO:0009059_macromolecule_biosynthetic_process	1864	22	0.868429	-0.098649	1622	1385.5	1573.24	1760.98	0.969938
GO:0007507_heart_development	117	1	0.628886	-0.096939	1623	1388.37	1576.01	1763.65	0.971047
GO:0000226_microtubule_cytoskeleton_organization	119	1	0.618316	-0.093987	1624	1393.1	1580.23	1767.36	0.973048
GO:0007049_cell_cycle	750	8	0.784849	-0.092826	1625	1393.91	1580.91	1767.91	0.972868
GO:0000084_S_phase_of_mitotic_cell_cycle	120	1	0.613163	-0.092549	1628	1396.23	1583.11	1769.99	0.972426
GO:0009123_nucleoside_monophosphate_metabolic_process	120	1	0.613163	-0.092549	1628	1396.23	1583.11	1769.99	0.972426
GO:0030659_cytoplasmic_vesicle_membrane	120	1	0.613163	-0.092549	1628	1396.23	1583.11	1769.99	0.972426
GO:0006886_intracellular_protein_transport	222	2	0.662879	-0.092429	1629	1396.37	1583.27	1770.17	0.971928
GO:0006461_protein_complex_assembly	318	3	0.694147	-0.090807	1631	1400.11	1586.73	1773.35	0.972857
GO:0070271_protein_complex_biogenesis	318	3	0.694147	-0.090807	1631	1400.11	1586.73	1773.35	0.972857
GO:0000323_lytic_vacuole	122	1	0.603112	-0.089744	1633	1403.81	1590.02	1776.23	0.97368
GO:0005764_lysosome	122	1	0.603112	-0.089744	1633	1403.81	1590.02	1776.23	0.97368
GO:0019904_protein_domain_specific_binding	225	2	0.654041	-0.089248	1634	1404.57	1590.55	1776.53	0.973409
GO:0005829_cytosol	1650	19	0.84728	-0.088798	1635	1404.7	1590.63	1776.56	0.972862
GO:0016791_phosphatase_activity	123	1	0.598208	-0.088377	1636	1406.54	1592.44	1778.34	0.973374
GO:0016564_transcription_repressor_activity	226	2	0.651147	-0.088213	1637	1407.41	1593.22	1779.03	0.973256
GO:0045184_establishment_of_protein_localization	321	3	0.68766	-0.088134	1638	1408.45	1594.11	1779.77	0.973205
GO:0033036_macromolecule_localization	589	6	0.749538	-0.087128	1639	1409.81	1595.41	1781.01	0.973405
GO:0012506_vesicle_membrane	124	1	0.593384	-0.087033	1640	1411.51	1596.97	1782.43	0.973762
GO:0045944_positive_regulation_of_transcription_from_RNA_polymerase_II_promoter	229	2	0.642617	-0.085178	1641	1413.97	1599.09	1784.21	0.974461
GO:0051320_S_phase	126	1	0.583965	-0.084411	1642	1416.29	1601.55	1786.81	0.975365
GO:0044238_primary_metabolic_process	4277	53	0.911789	-0.083407	1643	1417.37	1602.3	1787.23	0.975228
GO:0016192_vesicle-mediated_transport	420	4	0.700758	-0.082074	1644	1420.58	1605.09	1789.6	0.976332
GO:0009607_response_to_biotic_stimulus	233	2	0.631585	-0.081294	1645	1422.15	1606.57	1790.99	0.976638
GO:0044237_cellular_metabolic_process	4513	56	0.91302	-0.08008	1646	1424.75	1608.82	1792.89	0.977412
GO:0005096_GTPase_activator_activity	130	1	0.565997	-0.079423	1647	1426.04	1610.09	1794.14	0.97759
GO:0043623_cellular_protein_complex_assembly	131	1	0.561676	-0.078226	1648	1428.84	1612.56	1796.28	0.978495
GO:0045935_positive_regulation_of_nucleobase__nucleoside__nucleotide_and_nucleic_acid_metabolic_process	516	5	0.712981	-0.077678	1649	1429.6	1613.19	1796.78	0.978284
GO:0006164_purine_nucleotide_biosynthetic_process	132	1	0.557421	-0.07705	1651	1432.04	1615.52	1799	0.97851
GO:0043193_positive_regulation_of_gene-specific_transcription	132	1	0.557421	-0.07705	1651	1432.04	1615.52	1799	0.97851
GO:0016757_transferase_activity__transferring_glycosyl_groups	133	1	0.55323	-0.075892	1652	1433.75	1617.15	1800.55	0.978904
GO:0043231_intracellular_membrane-bounded_organelle	4528	56	0.909995	-0.075784	1653	1433.98	1617.35	1800.72	0.978433
GO:0006955_immune_response	519	5	0.70886	-0.075778	1654	1434.17	1617.53	1800.89	0.97795
GO:0043227_membrane-bounded_organelle	4530	56	0.909594	-0.075226	1655	1434.75	1617.99	1801.23	0.977637
GO:0032991_macromolecular_complex	1764	20	0.834236	-0.074979	1656	1435.43	1618.43	1801.43	0.977313
GO:0019901_protein_kinase_binding	134	1	0.549102	-0.074753	1657	1437.43	1620.09	1802.75	0.977725
GO:0008286_insulin_receptor_signaling_pathway	135	1	0.545034	-0.073633	1658	1439.69	1622.21	1804.73	0.978414
GO:0044249_cellular_biosynthetic_process	2322	27	0.855577	-0.073136	1659	1440.46	1622.84	1805.22	0.978204
GO:0007610_behavior	136	1	0.541027	-0.072531	1660	1441.46	1623.77	1806.08	0.978175
GO:0051173_positive_regulation_of_nitrogen_compound_metabolic_process	527	5	0.698099	-0.070917	1661	1443.79	1625.83	1807.87	0.978826
GO:0016032_viral_reproduction	343	3	0.643554	-0.070714	1662	1444.44	1626.31	1808.18	0.978526
GO:0016049_cell_growth	139	1	0.52935	-0.06933	1663	1447.92	1629.49	1811.06	0.97985
GO:0016787_hydrolase_activity	963	10	0.764067	-0.069062	1664	1448.82	1630.35	1811.88	0.979778
GO:0010557_positive_regulation_of_macromolecule_biosynthetic_process	531	5	0.69284	-0.068595	1665	1450.49	1631.63	1812.77	0.979958
GO:0019080_viral_genome_expression	140	1	0.525569	-0.068298	1667	1451.53	1632.67	1813.81	0.979406
GO:0019083_viral_transcription	140	1	0.525569	-0.068298	1667	1451.53	1632.67	1813.81	0.979406
GO:0001817_regulation_of_cytokine_production	142	1	0.518166	-0.066281	1668	1455.91	1636.41	1816.91	0.981061
GO:0031981_nuclear_lumen	1790	20	0.822119	-0.065869	1669	1456.42	1637	1817.58	0.980827
GO:0040008_regulation_of_growth	143	1	0.514543	-0.065297	1670	1458.18	1638.61	1819.04	0.981204
GO:0003824_catalytic_activity	2508	29	0.850801	-0.064112	1671	1460.66	1640.87	1821.08	0.981969
GO:0046486_glycerolipid_metabolic_process	145	1	0.507446	-0.063375	1672	1462.1	1642.11	1822.12	0.982123
GO:0051726_regulation_of_cell_cycle	449	4	0.655498	-0.063173	1673	1462.56	1642.42	1822.28	0.981721
GO:0022891_substrate-specific_transmembrane_transporter_activity	450	4	0.654041	-0.0626	1674	1463.47	1643.19	1822.91	0.981595
GO:0008361_regulation_of_cell_size	146	1	0.50397	-0.062437	1676	1464.39	1644.03	1823.67	0.980925
GO:0031329_regulation_of_cellular_catabolic_process	146	1	0.50397	-0.062437	1676	1464.39	1644.03	1823.67	0.980925
GO:0000279_M_phase	256	2	0.574841	-0.062153	1678	1465.14	1644.67	1824.2	0.980137
GO:0008610_lipid_biosynthetic_process	256	2	0.574841	-0.062153	1678	1465.14	1644.67	1824.2	0.980137
GO:0044428_nuclear_part	1962	22	0.825052	-0.06204	1679	1465.2	1644.73	1824.26	0.979589
GO:0006140_regulation_of_nucleotide_metabolic_process	148	1	0.49716	-0.060605	1680	1470.04	1648.96	1827.88	0.981524
GO:0016740_transferase_activity	901	9	0.73498	-0.059316	1681	1471.9	1650.51	1829.12	0.981862
GO:0032869_cellular_response_to_insulin_stimulus	150	1	0.490531	-0.05883	1682	1474.28	1652.47	1830.66	0.982444
GO:0044422_organelle_part	3462	41	0.871394	-0.057693	1683	1476.37	1654.06	1831.75	0.982805
GO:0034621_cellular_macromolecular_complex_subunit_organization	364	3	0.606425	-0.057196	1684	1477.05	1654.61	1832.17	0.982548
GO:0000377_RNA_splicing__via_transesterification_reactions_with_bulged_adenosine_as_nucleophile	152	1	0.484076	-0.057111	1686	1479.09	1656.32	1833.55	0.982396
GO:0000398_nuclear_mRNA_splicing__via_spliceosome	152	1	0.484076	-0.057111	1686	1479.09	1656.32	1833.55	0.982396
GO:0001816_cytokine_production	153	1	0.480913	-0.056271	1687	1480.79	1658.03	1835.27	0.982828
GO:0031328_positive_regulation_of_cellular_biosynthetic_process	555	5	0.662879	-0.056067	1688	1481.12	1658.27	1835.42	0.982387
GO:0032868_response_to_insulin_stimulus	154	1	0.47779	-0.055444	1689	1483.15	1659.95	1836.75	0.9828
GO:0042995_cell_projection	267	2	0.551158	-0.054653	1690	1483.84	1660.52	1837.2	0.982556
GO:0071375_cellular_response_to_peptide_hormone_stimulus	156	1	0.471664	-0.053829	1691	1487.03	1663.07	1839.11	0.983483
GO:0043933_macromolecular_complex_subunit_organization	562	5	0.654623	-0.05283	1692	1488	1663.78	1839.56	0.983322
GO:0009058_biosynthetic_process	2394	27	0.829845	-0.052497	1693	1488.71	1664.44	1840.17	0.983131
GO:0000082_G1_S_transition_of_mitotic_cell_cycle	158	1	0.465694	-0.052264	1698	1490.74	1666.05	1841.36	0.981184
GO:0000375_RNA_splicing__via_transesterification_reactions	158	1	0.465694	-0.052264	1698	1490.74	1666.05	1841.36	0.981184
GO:0005743_mitochondrial_inner_membrane	158	1	0.465694	-0.052264	1698	1490.74	1666.05	1841.36	0.981184
GO:0005773_vacuole	158	1	0.465694	-0.052264	1698	1490.74	1666.05	1841.36	0.981184
GO:0008202_steroid_metabolic_process	158	1	0.465694	-0.052264	1698	1490.74	1666.05	1841.36	0.981184
GO:0009891_positive_regulation_of_biosynthetic_process	564	5	0.652302	-0.051938	1699	1491.27	1666.46	1841.65	0.980848
GO:0007600_sensory_perception	159	1	0.462765	-0.051499	1700	1493.35	1668.29	1843.23	0.981347
GO:0007050_cell_cycle_arrest	274	2	0.537078	-0.050353	1701	1495.98	1670.61	1845.24	0.982134
GO:0005730_nucleolus	926	9	0.715137	-0.049951	1702	1497.01	1671.49	1845.97	0.982074
GO:0071310_cellular_response_to_organic_substance	275	2	0.535124	-0.049767	1703	1497.3	1671.66	1846.02	0.981597
GO:0044446_intracellular_organelle_part	3422	40	0.860077	-0.049372	1704	1497.6	1671.97	1846.34	0.981203
GO:0002252_immune_effector_process	162	1	0.454195	-0.049275	1705	1499.06	1673.22	1847.38	0.981361
GO:0006520_cellular_amino_acid_metabolic_process	276	2	0.533186	-0.049187	1706	1499.73	1673.75	1847.77	0.981096
GO:0031090_organelle_membrane	841	8	0.699925	-0.049099	1707	1500	1674	1848	0.980668
GO:0006810_transport	1605	17	0.779348	-0.048331	1708	1500.75	1674.56	1848.37	0.980422
GO:0006935_chemotaxis	381	3	0.579367	-0.048098	1710	1501.35	1675.27	1849.19	0.97969
GO:0042330_taxis	381	3	0.579367	-0.048098	1710	1501.35	1675.27	1849.19	0.97969
GO:0044281_small_molecule_metabolic_process	1193	12	0.740114	-0.046877	1711	1504.38	1677.67	1850.96	0.98052
GO:0043434_response_to_peptide_hormone_stimulus	166	1	0.443251	-0.046466	1712	1505.54	1678.75	1851.96	0.980578
GO:0009605_response_to_external_stimulus	577	5	0.637605	-0.046465	1713	1505.6	1678.8	1852	0.980035
GO:0019866_organelle_inner_membrane	167	1	0.440597	-0.04579	1714	1507.75	1680.69	1853.63	0.980566
GO:0000904_cell_morphogenesis_involved_in_differentiation	386	3	0.571862	-0.045696	1715	1508.26	1681.14	1854.02	0.980257
GO:0009894_regulation_of_catabolic_process	168	1	0.437974	-0.045125	1716	1509.29	1682.08	1854.87	0.980233
GO:0022857_transmembrane_transporter_activity	486	4	0.605594	-0.044932	1717	1509.74	1682.41	1855.08	0.979854
GO:0006753_nucleoside_phosphate_metabolic_process	286	2	0.514543	-0.043744	1719	1512.64	1684.82	1857	0.980116
GO:0009117_nucleotide_metabolic_process	286	2	0.514543	-0.043744	1719	1512.64	1684.82	1857	0.980116
GO:0007399_nervous_system_development	768	7	0.670648	-0.043568	1720	1513.18	1685.25	1857.32	0.979797
GO:0016887_ATPase_activity	171	1	0.43029	-0.043188	1721	1514.94	1686.63	1858.32	0.980029
GO:0005634_nucleus	2756	31	0.827637	-0.042217	1722	1517.55	1688.71	1859.87	0.980668
GO:0051046_regulation_of_secretion	174	1	0.422871	-0.041339	1723	1520.41	1691.05	1861.69	0.981457
GO:0051234_establishment_of_localization	1634	17	0.765516	-0.041033	1724	1521.12	1691.54	1861.96	0.981172
GO:0032535_regulation_of_cellular_component_size	176	1	0.418066	-0.040152	1725	1522.46	1692.75	1863.04	0.981304
GO:0070013_intracellular_organelle_lumen	2048	22	0.790406	-0.04003	1726	1522.58	1692.86	1863.14	0.9808
GO:0022892_substrate-specific_transporter_activity	500	4	0.588637	-0.039416	1727	1523.36	1693.67	1863.98	0.980701
GO:0046914_transition_metal_ion_binding	178	1	0.413369	-0.039	1728	1524.17	1694.29	1864.41	0.980492
GO:0051329_interphase_of_mitotic_cell_cycle	297	2	0.495486	-0.038439	1730	1525.11	1695.04	1864.97	0.979792
GO:0051704_multi-organism_process	297	2	0.495486	-0.038439	1730	1525.11	1695.04	1864.97	0.979792
GO:0045087_innate_immune_response	180	1	0.408776	-0.037883	1731	1526.48	1696.23	1865.98	0.979913
GO:0000278_mitotic_cell_cycle	505	4	0.582809	-0.037605	1732	1526.62	1696.32	1866.02	0.9794
GO:0051707_response_to_other_organism	184	1	0.399889	-0.035747	1733	1529.96	1698.68	1867.4	0.980196
GO:0051325_interphase	304	2	0.484076	-0.035397	1734	1530.79	1699.4	1868.01	0.980046
GO:0005759_mitochondrial_matrix	186	1	0.395589	-0.034726	1735	1531.65	1700.13	1868.61	0.979902
GO:0055085_transmembrane_transport	415	3	0.531901	-0.033866	1736	1534.16	1701.97	1869.78	0.980397
GO:0043233_organelle_lumen	2087	22	0.775636	-0.03249	1737	1536.9	1704.16	1871.42	0.981094
GO:0071822_protein_complex_subunit_organization	421	3	0.52432	-0.031813	1738	1537.9	1705.08	1872.26	0.981059
GO:0022403_cell_cycle_phase	525	4	0.560607	-0.031108	1739	1539.55	1706.37	1873.19	0.981236
GO:0044106_cellular_amine_metabolic_process	317	2	0.464225	-0.03036	1740	1541.72	1707.89	1874.06	0.981546
GO:0031974_membrane-enclosed_lumen	2102	22	0.770101	-0.029933	1741	1543.11	1709.21	1875.31	0.98174
GO:0000902_cell_morphogenesis	427	3	0.516953	-0.02988	1742	1543.18	1709.3	1875.42	0.981228
GO:0045786_negative_regulation_of_cell_cycle	319	2	0.461314	-0.029651	1743	1543.86	1709.85	1875.84	0.980981
GO:0000075_cell_cycle_checkpoint	197	1	0.373501	-0.029625	1745	1545.12	1710.92	1876.72	0.98047
GO:0009986_cell_surface	197	1	0.373501	-0.029625	1745	1545.12	1710.92	1876.72	0.98047
GO:0007417_central_nervous_system_development	198	1	0.371614	-0.029201	1746	1546.47	1712.01	1877.55	0.980533
GO:0044248_cellular_catabolic_process	730	6	0.604764	-0.028131	1747	1549.4	1714.38	1879.36	0.981328
GO:0005654_nucleoplasm	1008	9	0.656961	-0.027746	1748	1550.04	1714.97	1879.9	0.981104
GO:0022804_active_transmembrane_transporter_activity	203	1	0.362461	-0.027174	1749	1551.99	1716.45	1880.91	0.981389
GO:0071156_regulation_of_cell_cycle_arrest	205	1	0.358925	-0.026404	1750	1553.84	1717.76	1881.68	0.981577
GO:0032870_cellular_response_to_hormone_stimulus	209	1	0.352056	-0.024931	1751	1558.41	1721.26	1884.11	0.983015
GO:0055086_nucleobase__nucleoside_and_nucleotide_metabolic_process	334	2	0.440597	-0.024819	1752	1558.67	1721.41	1884.15	0.98254
GO:0022402_cell_cycle_process	650	5	0.565997	-0.024401	1753	1560.1	1722.43	1884.76	0.982561
GO:0005739_mitochondrion	661	5	0.556578	-0.022082	1754	1565.33	1726.5	1887.67	0.984322
GO:0071495_cellular_response_to_endogenous_stimulus	223	1	0.329953	-0.020403	1755	1569.62	1729.77	1889.92	0.985624
GO:0008092_cytoskeletal_protein_binding	224	1	0.32848	-0.020114	1756	1570.71	1730.55	1890.39	0.985507
GO:0070011_peptidase_activity__acting_on_L-amino_acid_peptides	228	1	0.322718	-0.018997	1757	1573.41	1732.57	1891.73	0.986096
GO:0030695_GTPase_regulator_activity	230	1	0.319911	-0.018463	1758	1574.96	1733.87	1892.78	0.986274
GO:0009308_amine_metabolic_process	359	2	0.409914	-0.01842	1759	1575.26	1734.08	1892.9	0.985833
GO:0008233_peptidase_activity	233	1	0.315792	-0.01769	1760	1576.54	1735.01	1893.48	0.985801
GO:0060589_nucleoside-triphosphatase_regulator_activity	235	1	0.313105	-0.017193	1761	1578.02	1736.17	1894.32	0.9859
GO:0006163_purine_nucleotide_metabolic_process	236	1	0.311778	-0.016949	1762	1578.52	1736.62	1894.72	0.985596
GO:0005215_transporter_activity	588	4	0.500542	-0.016854	1763	1578.75	1736.77	1894.79	0.985122
GO:0006412_translation	249	1	0.2955	-0.014087	1764	1585.28	1741.8	1898.32	0.987415
GO:0006066_alcohol_metabolic_process	260	1	0.282999	-0.012049	1765	1588.89	1744.53	1900.17	0.988402
GO:0055114_oxidation-reduction_process	399	2	0.36882	-0.011376	1766	1589.97	1745.43	1900.89	0.988352
GO:0009056_catabolic_process	838	6	0.526823	-0.010922	1767	1590.66	1746.02	1901.38	0.988127
GO:0010564_regulation_of_cell_cycle_process	274	1	0.268539	-0.009878	1769	1593.29	1747.79	1902.29	0.98801
GO:0030529_ribonucleoprotein_complex	274	1	0.268539	-0.009878	1769	1593.29	1747.79	1902.29	0.98801
GO:0007411_axon_guidance	280	1	0.262784	-0.009073	1770	1595.21	1749.25	1903.29	0.988277
GO:0051128_regulation_of_cellular_component_organization	438	2	0.33598	-0.007069	1771	1600.01	1752.63	1905.25	0.989627
GO:0030182_neuron_differentiation	447	2	0.329215	-0.006328	1772	1602.38	1754.18	1905.98	0.989944
GO:0048699_generation_of_neurons	469	2	0.313772	-0.004822	1773	1606.7	1757.13	1907.56	0.991049
GO:0007409_axonogenesis	325	1	0.226399	-0.004797	1774	1607.1	1757.54	1907.98	0.990722
GO:0022008_neurogenesis	484	2	0.304048	-0.004002	1775	1608.67	1758.63	1908.59	0.990777
GO:0048667_cell_morphogenesis_involved_in_neuron_differentiation	338	1	0.217691	-0.00399	1776	1608.7	1758.68	1908.66	0.990248
GO:0048812_neuron_projection_morphogenesis	341	1	0.215776	-0.003824	1777	1609.14	1759.05	1908.96	0.989899
GO:0005975_carbohydrate_metabolic_process	342	1	0.215145	-0.00377	1778	1609.37	1759.2	1909.03	0.989426
GO:0046483_heterocycle_metabolic_process	363	1	0.202699	-0.0028	1779	1611.57	1760.72	1909.87	0.989725
GO:0048858_cell_projection_morphogenesis	367	1	0.200489	-0.002646	1780	1611.98	1761.03	1910.08	0.989343
GO:0032990_cell_part_morphogenesis	368	1	0.199945	-0.002608	1781	1612.07	1761.12	1910.17	0.988838
GO:0031175_neuron_projection_development	372	1	0.197795	-0.002465	1782	1612.43	1761.42	1910.41	0.988451
GO:0048666_neuron_development	392	1	0.187703	-0.001856	1783	1613.89	1762.32	1910.75	0.988402
GO:0030030_cell_projection_organization	432	1	0.170323	-0.001051	1784	1615.51	1763.36	1911.21	0.98843
GO:0005253_anion_channel_activity	35	0	0	0	1798	1633.63	1779.61	1925.59	0.989772
GO:0005262_calcium_channel_activity	35	0	0	0	1798	1633.63	1779.61	1925.59	0.989772
GO:0005319_lipid_transporter_activity	35	0	0	0	1798	1633.63	1779.61	1925.59	0.989772
GO:0005765_lysosomal_membrane	35	0	0	0	1798	1633.63	1779.61	1925.59	0.989772
GO:0007033_vacuole_organization	35	0	0	0	1798	1633.63	1779.61	1925.59	0.989772
GO:0008026_ATP-dependent_helicase_activity	35	0	0	0	1798	1633.63	1779.61	1925.59	0.989772
GO:0019432_triglyceride_biosynthetic_process	35	0	0	0	1798	1633.63	1779.61	1925.59	0.989772
GO:0019902_phosphatase_binding	35	0	0	0	1798	1633.63	1779.61	1925.59	0.989772
GO:0022627_cytosolic_small_ribosomal_subunit	35	0	0	0	1798	1633.63	1779.61	1925.59	0.989772
GO:0031253_cell_projection_membrane	35	0	0	0	1798	1633.63	1779.61	1925.59	0.989772
GO:0033002_muscle_cell_proliferation	35	0	0	0	1798	1633.63	1779.61	1925.59	0.989772
GO:0043130_ubiquitin_binding	35	0	0	0	1798	1633.63	1779.61	1925.59	0.989772
GO:0051318_G1_phase	35	0	0	0	1798	1633.63	1779.61	1925.59	0.989772
GO:0070035_purine_NTP-dependent_helicase_activity	35	0	0	0	1798	1633.63	1779.61	1925.59	0.989772
GO:0003682_chromatin_binding	71	0	0	0	1803	1639.1	1784.52	1929.94	0.98975
GO:0005769_early_endosome	71	0	0	0	1803	1639.1	1784.52	1929.94	0.98975
GO:0006367_transcription_initiation_from_RNA_polymerase_II_promoter	71	0	0	0	1803	1639.1	1784.52	1929.94	0.98975
GO:0006643_membrane_lipid_metabolic_process	71	0	0	0	1803	1639.1	1784.52	1929.94	0.98975
GO:0030674_protein_binding__bridging	71	0	0	0	1803	1639.1	1784.52	1929.94	0.98975
GO:0000922_spindle_pole	34	0	0	0	1815	1655.56	1799.99	1944.42	0.99173
GO:0009152_purine_ribonucleotide_biosynthetic_process	34	0	0	0	1815	1655.56	1799.99	1944.42	0.99173
GO:0017053_transcriptional_repressor_complex	34	0	0	0	1815	1655.56	1799.99	1944.42	0.99173
GO:0022625_cytosolic_large_ribosomal_subunit	34	0	0	0	1815	1655.56	1799.99	1944.42	0.99173
GO:0030665_clathrin_coated_vesicle_membrane	34	0	0	0	1815	1655.56	1799.99	1944.42	0.99173
GO:0030666_endocytic_vesicle_membrane	34	0	0	0	1815	1655.56	1799.99	1944.42	0.99173
GO:0032271_regulation_of_protein_polymerization	34	0	0	0	1815	1655.56	1799.99	1944.42	0.99173
GO:0043523_regulation_of_neuron_apoptosis	34	0	0	0	1815	1655.56	1799.99	1944.42	0.99173
GO:0046890_regulation_of_lipid_biosynthetic_process	34	0	0	0	1815	1655.56	1799.99	1944.42	0.99173
GO:0046930_pore_complex	34	0	0	0	1815	1655.56	1799.99	1944.42	0.99173
GO:0051969_regulation_of_transmission_of_nerve_impulse	34	0	0	0	1815	1655.56	1799.99	1944.42	0.99173
GO:0060560_developmental_growth_involved_in_morphogenesis	34	0	0	0	1815	1655.56	1799.99	1944.42	0.99173
GO:0000096_sulfur_amino_acid_metabolic_process	11	0	0	0	1957	1803.42	1944.28	2085.14	0.9935
GO:0000149_SNARE_binding	11	0	0	0	1957	1803.42	1944.28	2085.14	0.9935
GO:0000315_organellar_large_ribosomal_subunit	11	0	0	0	1957	1803.42	1944.28	2085.14	0.9935
GO:0000578_embryonic_axis_specification	11	0	0	0	1957	1803.42	1944.28	2085.14	0.9935
GO:0000940_condensed_chromosome_outer_kinetochore	11	0	0	0	1957	1803.42	1944.28	2085.14	0.9935
GO:0001530_lipopolysaccharide_binding	11	0	0	0	1957	1803.42	1944.28	2085.14	0.9935
GO:0001756_somitogenesis	11	0	0	0	1957	1803.42	1944.28	2085.14	0.9935
GO:0001764_neuron_migration	11	0	0	0	1957	1803.42	1944.28	2085.14	0.9935
GO:0001841_neural_tube_formation	11	0	0	0	1957	1803.42	1944.28	2085.14	0.9935
GO:0001843_neural_tube_closure	11	0	0	0	1957	1803.42	1944.28	2085.14	0.9935
GO:0002244_hemopoietic_progenitor_cell_differentiation	11	0	0	0	1957	1803.42	1944.28	2085.14	0.9935
GO:0002312_B_cell_activation_involved_in_immune_response	11	0	0	0	1957	1803.42	1944.28	2085.14	0.9935
GO:0002455_humoral_immune_response_mediated_by_circulating_immunoglobulin	11	0	0	0	1957	1803.42	1944.28	2085.14	0.9935
GO:0002637_regulation_of_immunoglobulin_production	11	0	0	0	1957	1803.42	1944.28	2085.14	0.9935
GO:0002763_positive_regulation_of_myeloid_leukocyte_differentiation	11	0	0	0	1957	1803.42	1944.28	2085.14	0.9935
GO:0003300_cardiac_muscle_hypertrophy	11	0	0	0	1957	1803.42	1944.28	2085.14	0.9935
GO:0003950_NAD+_ADP-ribosyltransferase_activity	11	0	0	0	1957	1803.42	1944.28	2085.14	0.9935
GO:0004177_aminopeptidase_activity	11	0	0	0	1957	1803.42	1944.28	2085.14	0.9935
GO:0004708_MAP_kinase_kinase_activity	11	0	0	0	1957	1803.42	1944.28	2085.14	0.9935
GO:0005161_platelet-derived_growth_factor_receptor_binding	11	0	0	0	1957	1803.42	1944.28	2085.14	0.9935
GO:0005343_organic_acid:sodium_symporter_activity	11	0	0	0	1957	1803.42	1944.28	2085.14	0.9935
GO:0005452_inorganic_anion_exchanger_activity	11	0	0	0	1957	1803.42	1944.28	2085.14	0.9935
GO:0005762_mitochondrial_large_ribosomal_subunit	11	0	0	0	1957	1803.42	1944.28	2085.14	0.9935
GO:0005930_axoneme	11	0	0	0	1957	1803.42	1944.28	2085.14	0.9935
GO:0005932_microtubule_basal_body	11	0	0	0	1957	1803.42	1944.28	2085.14	0.9935
GO:0006020_inositol_metabolic_process	11	0	0	0	1957	1803.42	1944.28	2085.14	0.9935
GO:0006182_cGMP_biosynthetic_process	11	0	0	0	1957	1803.42	1944.28	2085.14	0.9935
GO:0006536_glutamate_metabolic_process	11	0	0	0	1957	1803.42	1944.28	2085.14	0.9935
GO:0007004_telomere_maintenance_via_telomerase	11	0	0	0	1957	1803.42	1944.28	2085.14	0.9935
GO:0008353_RNA_polymerase_II_carboxy-terminal_domain_kinase_activity	11	0	0	0	1957	1803.42	1944.28	2085.14	0.9935
GO:0008417_fucosyltransferase_activity	11	0	0	0	1957	1803.42	1944.28	2085.14	0.9935
GO:0009264_deoxyribonucleotide_catabolic_process	11	0	0	0	1957	1803.42	1944.28	2085.14	0.9935
GO:0009394_2'-deoxyribonucleotide_metabolic_process	11	0	0	0	1957	1803.42	1944.28	2085.14	0.9935
GO:0009395_phospholipid_catabolic_process	11	0	0	0	1957	1803.42	1944.28	2085.14	0.9935
GO:0009584_detection_of_visible_light	11	0	0	0	1957	1803.42	1944.28	2085.14	0.9935
GO:0009698_phenylpropanoid_metabolic_process	11	0	0	0	1957	1803.42	1944.28	2085.14	0.9935
GO:0010002_cardioblast_differentiation	11	0	0	0	1957	1803.42	1944.28	2085.14	0.9935
GO:0010165_response_to_X-ray	11	0	0	0	1957	1803.42	1944.28	2085.14	0.9935
GO:0010494_stress_granule	11	0	0	0	1957	1803.42	1944.28	2085.14	0.9935
[truncated: 9,522 more rows]
