# Supplementary material for: Global Analysis of DNA Methylation by Methyl-Capture Sequencing Reveals Epigenetic Control of Cisplatin Resistance in Ovarian Cancer Cell
Source: PLoS One. 2011 Dec 22;6(12):e29450. doi: 10.1371/journal.pone.0029450 (PMC3245283; doi:10.1371/journal.pone.0029450)
Supplement: Table S7 — Primers for MSP and bisulfite-modified sequencing. (XLS) [file pone.0029450.s007.xls]

## Sheet: Sheet1
space	start	end	rpm_A2780CP	rpm_A2780	ratio	p.value.wilcox	p.value.ttest	strand	names	start_position	end_position	insideFeature	distancetoFeature	shortestDistance	start_position	end_position	insideFeature	distancetoFeature	shortestDistance	name	Ensembl	Entrez	Description	GO	KEGG	Ensembl_Gene	Reactome Pathway ID	Reactome Pathway Name
chr12	106980001	106980500	21.8326	0	Inf	5.7632871139775e-05	1.58927283327793e-09	0	ENSG00000111783	106976685	107156581	inside	3316	3316	106979429	106981086	inside	572	572	RFX4	ENSG00000111783	5992	Regulatory factor X, 4 (influences HLA class II expression)	GO:0003677,GO:0006355		ENSG00000111783
Left		primer	113	23	58.62	65.22	4
Right		primer	342	25	58.49	64	6
Product	size:	230,	Tm:	75.7
Left		primer	113	25	59.67	68	4
Right		primer	344	27	58.04	62.96	6
M	5	GTAGTTACGTGTTTGTGGTCGTC
M	3	ACTTAACAATAACCCTCTCTAACGC
U	5	GTAGTTATGTGTTTGTGGTTGTTGG
U	3	CAACTTAACAATAACCCTCTCTAACAC
RFX4
chr12	106976501	106977000	43.6652	0	Inf	5.8926938983746e-05	3.57223482865722e-08	0	ENSG00000111783	106976685	107156581	overlapStart	-184	184	106977388	106977713	upstream	-887	388	RFX4	ENSG00000111783	5992	Regulatory factor X, 4 (influences HLA class II expression)	GO:0003677,GO:0006355		ENSG00000111783
Left	M	primer	22	28	59.22	35.71	4
Right	M	primer	188	22	59.48	77.27	9
Product	size:	167,	Tm:	70.8
Left	U	primer	24	28	58.29	32.14	4
Right	U	primer	187	22	51.86	77.27	9
M	5	GGTTTTTGGAATTTTAAATAAGAAAAAC
M	3	AAATAAAACCGTAACGAAACGC
U	5	TTTTTGGAATTTTAAATAAGAAAAATGT
U	3	AATAAAACCATAACAAAACACA
RBBP8
chr18	20513501	20514000	23.0555	0	Inf	5.72064243683366e-05	1.60993247939357e-06	0	ENSG00000101773	20513290	20606449	inside	211	211	20513119	20513857	overlapEnd	382	143	RBBP8	ENSG00000101773	5932	Retinoblastoma binding protein 8	GO:0000075,GO:0000082,GO:0001835,GO:0005515,GO:0005634,GO:0006281,GO:0006357		ENSG00000101773
Left M	primer	331	21	58.73	76.19	6
Right M	primer	433	25	58.81	68	10
Product	size: 103,	Tm:	70.4
Left U	primer	327	25	58.04	68	6
Right U	primer	436	27	59.1	66.67	9
Product	size: 110,	Tm:	67.9
M	5	GTTAGATTCGTACGCGGAATC
M	3	CTTATAAACGAAACAAAACAACGAA
U	5	TTTGGTTAGATTTGTATGTGGAATT
U	3	CCTCTTATAAACAAAACAAAACAACAA
RBBP8
chr18	20514001	20514500	92.6411	0	Inf	6.29438708156217e-05	8.07403462436065e-08	0	ENSG00000101773	20513290	20606449	inside	711	711	20513119	20513857	downstream	882	144	RBBP8	ENSG00000101773	5932	Retinoblastoma binding protein 8	GO:0000075,GO:0000082,GO:0001835,GO:0005515,GO:0005634,GO:0006281,GO:0006357		ENSG00000101773
Left M	primer	202	24	58.18	54.17	4
Right M	primer	354	28	54.94	32.14	4
Product	size: 153,	Tm:	68.8
Left U	primer	203	25	58.43	56	4
Right U	primer	353	27	51.87	33.33	4
Product	size: 151,	Tm:	67.9
M	5	GTTAATAAAAAGTGTCGGGTATGC
M	3	AAAATATAAAATAAACATCCTTTACGTA
U	5	TTAATAAAAAGTGTTGGGTATGTGG
U	3	AAATATAAAATAAACATCCTTTACATA
PTK6	Second Set
chr20	62168001	62168500	0	49.3642	0	6.29438708156217e-05	4.25556887619978e-07	0	ENSG00000101213	62159778	62168695	inside	694	195	62168432	62168684	overlapStart	-431	68	PTK6	ENSG00000101213	5753	PTK6 protein tyrosine kinase 6	GO:0000166,GO:0004672,GO:0004674,GO:0004713,GO:0004715,GO:0005524,GO:0005634,GO:0005737,GO:0006468,GO:0007242,GO:0016740
Left M	primer	76	25	57.32	64	8	GATAGATTTTGTTATTGGTTATCGG
Right M	primer	188	25	58.81	56	5	TTAAACTCATCCTTATCACAACTCG
Product	size: 113,	Tm:	67.3
Left U	primer	76	25	55.35	64	8	GATAGATTTTGTTATTGGTTATTGG
Right U	primer	186	25	58.33	64	7	AAACTCATCCTTATCACAACTCAAA
Product	size: 111,	Tm:	65.6
M	5	GATAGATTTTGTTATTGGTTATCGG
M	3	TTAAACTCATCCTTATCACAACTCG
U	5	GATAGATTTTGTTATTGGTTATTGG
U	3	AAACTCATCCTTATCACAACTCAAA
SECTM1	Third Set
chr17	80291001	80291500	0	26.9586	0	6.29438708156217e-05	1.40228164736192e-07	0	ENSG00000141574	80278900	80291921	inside	920	421	80291020	80292394	overlapStart	-19	19	SECTM1	ENSG00000141574	6398	Secreted and transmembrane 1	GO:0004871,GO:0005125,GO:0005615,GO:0005794,GO:0006955,GO:0007498,GO:0016020,GO:0016021,GO:0043123
Left M	primer	329	21	58.84	76.19	5	CGACGTACGTTTAGGGTTAGC
Right M	primer	483	25	58.84	76	10	CTAAAAACCCGATACTAAAAACTCG
Product	size: 155,	Tm:	75.3
Left U	primer	327	25	59.27	76	5	TGTGATGTATGTTTAGGGTTAGTGG
Right U	primer	481	25	55.98	76	11	AAAAACCCAATACTAAAAACTCAAT
Product	size: 155,	Tm:	71.6
M	5	CGACGTACGTTTAGGGTTAGC
M	3	CTAAAAACCCGATACTAAAAACTCG
U	5	TGTGATGTATGTTTAGGGTTAGTGG
U	3	AAAAACCCAATACTAAAAACTCAAT
TNFAIP2
chr14	103590501	103591000	0	20.4512	0	6.20335363601389e-05	3.46547022483420e-07	0	ENSG00000185215	103592664	103603776	upstream	-2163	1664	103589353	103590246	downstream	1148	255	TNFAIP2	ENSG00000185215	11895	Tumor necrosis factor, alpha-induced protein 2	GO:0001525,GO:0005615,GO:0007275,GO:0030154
Left M	primer	97	22	58.63	50	4	TTTTTTTTAAAGACGGGGAAAC
Right M	primer	292	22	58.61	59.09	4	CTATAACACGAAACCCAAAACG
Product	size: 196,	Tm:	70.9
Left U	primer	97	23	58.52	52.17	4	TTTTTTTTAAAGATGGGGAAATG
Right U	primer	294	25	58.2	60	4	CTCTATAACACAAAACCCAAAACAC
Product	size: 198,	Tm:	69.3
M	5	TTTTTTTTAAAGACGGGGAAAC
M	3	CTATAACACGAAACCCAAAACG
U	5	TTTTTTTTAAAGATGGGGAAATG
U	3	CTCTATAACACAAAACCCAAAACAC
MMP14
chr14	23306001	23306500	0	47.5352	0	6.34028741729403e-05	1.26951753397886e-07	0	ENSG00000157227	23305772	23316970	inside	229	229	23305893	23307013	inside	108	108	MMP14	ENSG00000157227	7160	Matrix metallopeptidase 14 (membrane-inserted)	GO:0001503,GO:0001525,GO:0001541,GO:0001666,GO:0001935,GO:0003824,GO:0004222,GO:0005509,GO:0005515,GO:0005578,GO:0005737,GO:0005887,GO:0006508,GO:0006979,GO:0008152,GO:0008237,GO:0008270,GO:0009612,GO:0009725,GO:0016020,GO:0016477,GO:0016504,GO:0030324,GO:0031638,GO:0043615,GO:0043627,GO:0046872,GO:0048754,GO:0048771,GO:0051895
Left M	primer	124	26	56.81	57.69	7	TTAGTTTCGAAGTAAGTGAGTTTTTC
Right M	primer	327	24	57.45	50	7	AAAACGAACAAAAATTAAATCGAT
Product	size: 204,	Tm:	73
Left U	primer	126	26	58.54	61.54	6	AGTTTTGAAGTAAGTGAGTTTTTTGG
Right U	primer	328	25	54.85	52	8	AAAAACAAACAAAAATTAAATCAAT
Product	size: 203,	Tm:	68.9
M	5	TTAGTTTCGAAGTAAGTGAGTTTTTC
M	3	AAAACGAACAAAAATTAAATCGAT
U	5	AGTTTTGAAGTAAGTGAGTTTTTTGG
U	3	AAAAACAAACAAAAATTAAATCAAT
DDIT3	Forth Set
chr12	57915001	57915500	49.1763	1.45817	38.2901	0.000105149	7.55174517533083e-10	0	ENSG00000175197	57910373	57914300	upstream	-701	701	57914385	57914820	downstream	616	181	DDIT3	ENSG00000175197	1649		GO:0000074,GO:0001975,GO:0003700,GO:0003714,GO:0005634,GO:0005737,GO:0006350,GO:0006355,GO:0006974,GO:0006979,GO:0006983,GO:0007049,GO:0007050,GO:0007568,GO:0007584,GO:0030503,GO:0030968,GO:0032792,GO:0042542,GO:0042789,GO:0042981,GO:0043065,GO:0043565,GO:0045941,GO:0046983,GO:0048568	hsa04010	ENSG00000175197
Left M	primer	207	25	57.96	64	7	TGTATTTTAGTTTGGGTGATAGAGC
Right M	primer	327	24	58.96	58.33	7	GACCCCTTTTAAAAAATTTACGAA
Product	size: 121,	Tm:	69.5
Left U	primer	209	25	56.32	64	7	TATTTTAGTTTGGGTGATAGAGTGA
Right U	primer	329	25	59.3	56	6	TCAACCCCTTTTAAAAAATTTACAA
Product	size: 121,	Tm:	67.5
M	TGTATTTTAGTTTGGGTGATAGAGC
M	GACCCCTTTTAAAAAATTTACGAA
U	TATTTTAGTTTGGGTGATAGAGTGA
U	TCAACCCCTTTTAAAAAATTTACAA
FANCF
chr11	22647501	22648000	23.3566	0	Inf	6.24874280139149e-05	3.76983654014436e-06	0	ENSG00000183161	22644079	22647387	upstream	-114	114	22646706	22647441	downstream	795	60	FANCF	ENSG00000183161	3587		GO:0003674,GO:0005515,GO:0005575,GO:0005634,GO:0006281,GO:0008150,GO:0016020	hsa04060,hsa04630	ENSG00000183161
Left M	primer	84	26	58.26	50	5	TGTAGGGTATTTTATCGAGAATTTTC
Right M	primer	266	25	56.66	52	4	CACGTCACAATATATCTCTAACGTT
Product	size: 183,	Tm:	68.1
Left U	primer	87	25	58.14	56	5	AGGGTATTTTATTGAGAATTTTTGG
Right U	primer	266	25	52.22	52	4	CACATCACAATATATCTCTAACATT
Product	size: 180,	Tm:	65.9
M	TGTAGGGTATTTTATCGAGAATTTTC
M	CACGTCACAATATATCTCTAACGTT
U	AGGGTATTTTATTGAGAATTTTTGG
U	CACATCACAATATATCTCTAACATT
MLH1
chr3	37035001	37035500	0.467561	50.7774	0.0113091	0.000127765	2.27000104198714e-07	0	ENSG00000076242	37034823	37092409	inside	178	178	37034228	37035356	overlapEnd	773	144	MLH1	ENSG00000076242	4292	MutL homolog 1, colon cancer, nonpolyposis type 2 (E. coli)	GO:0000239,GO:0000289,GO:0000712,GO:0000793,GO:0000795,GO:0003697,GO:0005515,GO:0005524,GO:0005634,GO:0006298,GO:0006303,GO:0007049,GO:0007060,GO:0007283,GO:0008630,GO:0016446,GO:0030983,GO:0032137,GO:0032389,GO:0032407,GO:0043060,GO:0043566,GO:0045190,GO:0045786,GO:0045950,GO:0048477,GO:0051257	hsa05210,hsa05213
Left M	primer	235	25	59.85	64	5	TTGTTCGGGTAGAGGTATGTATAGC
Right M	primer	354	25	59.77	56	8	AAAAAAAACGATAAAAAAACACACG
Product	size: 120,	Tm:	73.7
Left U	primer	233	27	57.84	62.96	6	TTTTGTTTGGGTAGAGGTATGTATAGT
Right U	primer	352	25	55.51	52	7	AAAAAACAATAAAAAAACACACAAT
Product	size: 120,	Tm:	69.6
M	TTGTTCGGGTAGAGGTATGTATAGC
M	AAAAAAAACGATAAAAAAACACACG
U	TTTTGTTTGGGTAGAGGTATGTATAGT
U	AAAAAACAATAAAAAAACACACAAT
PTK6_2
chr20	62166501	62167000	0	21.0663	0	6.11333689201517e-05	5.65641599122945e-07	0	ENSG00000101213	62159778	62168695	inside	2194	1695	62165474	62165722	downstream	1027	779	PTK6	ENSG00000101213	5753	PTK6 protein tyrosine kinase 6	GO:0000166,GO:0004672,GO:0004674,GO:0004713,GO:0004715,GO:0005524,GO:0005634,GO:0005737,GO:0006468,GO:0007242,GO:0016740
>20:62166501-62167000
GCCGCCCTTGCCTGCCACCTCAAGCTCCCAGCCCTGACCACAGCTGCTCTCAGGAGCTGTCGCTGACCCAGACGCCCTGAATGTCCCGAAAGGCCAGGACAGGCCCCTGAGGACCCGGCGGGGGCAGGGGCAGGCGCTACCACACCCTGCCCTGAGTGGCCCGAGTCTAGGGGTCAGAGCCTAGGGTGGAGCTGGGGAGGGCAGCTGAGCAGGATGGCTGCCCAGAGCTGCCTGCACACACCCATGTGTGACGCACGCTCACACACACACAGTCACAAACCCCCACACATGCGCACAGTTCACCCGCACACCTGAACACACACGCGCATGTGTGCTCACTTGCCCACACGCTCACACGCACGCACACACAGCCACTCGCGCGCACTAACTCCCGGCTGC…
Left M	primer	92	25	59.67	76	9	GGTTAGGATAGGTTTTTGAGGATTC
Right M	primer	345	25	59.8	64	8	AAACAAATAAACACACATACGCGTA
Product	size: 254,	Tm:	72.7
Left U	primer	95	24	59.76	75	8	TAGGATAGGTTTTTGAGGATTTGG
Right U	primer	345	25	53.44	64	8	AAACAAATAAACACACATACACATA
Product	size: 251,	Tm:	71.2
M	GGTTAGGATAGGTTTTTGAGGATTC
M	AAACAAATAAACACACATACGCGTA
U	TAGGATAGGTTTTTGAGGATTTGG
U	AAACAAATAAACACACATACACATA
2011.03.26
PRKCE
chr2	45879501	45880000	0	24.5819	0	6.29438708156217e-05	4.02385518088912e-09	0	ENSG00000171132	45878484	46415129	inside	1017	1017	45877178	45879685	overlapEnd	2323	184	PRKCE	ENSG00000171132	5581	Protein kinase C, epsilon	GO:0000166,GO:0004672,GO:0004674,GO:0004699,GO:0004713,GO:0004871,GO:0005524,GO:0005624,GO:0005634,GO:0005737,GO:0006468,GO:0006917,GO:0007242,GO:0008270,GO:0016740,GO:0019992,GO:0046872,GO:0050730	hsa04530,hsa04664,hsa04930	166520,167021,187037	Signalling by NGF,PLC-gamma1 signalling,TRKA signalling from the plasma membrane
>2:45879501-45880000
CCCATAGGCTACGACGACTTCGTGGCCAACTGCACCATCCAGTTTGAGGAGCTGCTGCAGAACGGGAGCCGCCACTTCGAGGACTGGGTGAGTGCGGCGCCTCCCCGTCATTCCGGGAACCCGGTTGTGGGGTCCCGGGGAAAGACTCGCTGGTCTTGATCGTAGGGCTCCGGGACTTATTGACGACTGGGGTGTGTGTGCCTGTAAGTCTCAGTTTCCTTGGGGAGGTACACTTCACTTCATAGTTGGGGAGAAACAGGCATTGGCGAGGAAGATGAGACTTGGAAAGAGGATGTGGCCCTCTGCTCCCTCTGTGCCCTCCAGTTGGTGGGTGCTGCGGGAGGTTTGCAAACTGGGAGAGCCTGGGCCACTGGTGCTGAAGGTTGGCCGAGGACCCGG…
Left M primer 367 23 59.67 65.22 5 GTTATTGGTGTTGAAGGTTGGTC
Right M primer 495 22 57.00 54.55 4 CTTCAATCAAAAACTCCACGTA
Product size: 129, Tm: 71.8
Left U primer 367 23 59.21 65.22 5 GTTATTGGTGTTGAAGGTTGGTT
Right U primer 495 22 54.60 54.55 4 CTTCAATCAAAAACTCCACATA
BCL2L1
chr20	30309501	30310000	0	57.5392	0	6.29438708156217e-05	3.81605486248728e-06	0	ENSG00000171552	30252255	30311792	inside	2291	1792	30310503	30310707	upstream	-1002	503	BCL2L1	ENSG00000171552	992		GO:0001836,GO:0005515,GO:0005634,GO:0005739,GO:0005740,GO:0005741,GO:0006916,GO:0006979,GO:0008634,GO:0009314,GO:0016020,GO:0016021,GO:0042802,GO:0042981,GO:0043027,GO:0043524,GO:0045768,GO:0046902,GO:0051881		109581,109606,111453	Apoptosis,Intrinsic Pathway for Apoptosis,BH3-only proteins associate with and inactivate anti-apoptotic BCL-2 members
>20:30309501-30310000
AGGTAAGTGGCCATCCAAGCTGCGATCCGACTCACCAATACCTGCATCTCCTTGTCTACGCTTTCCACGCACAGTGCCCCGCCGAAGGAGAAAAAGGCCACAATGCGACCCCAGTTTACCCCATCCCGGAAGAGTTCATTCACTACCTGTTCAAAGCTCTGATATGCTGTCCCTGGGGTGATGTGGAGCTGGGATGTCAGGTCACTGAATGCCCGCCGGTACCGCAGTTCAAACTCGTCGCCTGCCTCCCTCAGCGCTTGCTTTACTGCTGCCATGGGGATCACCTCCCGGGCATCCAAACTGCTGCTGTGGCCAGTGGCTCCATTCACCGCGGGGCTGTCTGCCAGGTGCCAGGATGGGTTGCCATTGATGGCACTGGGGGTCTCCATCTCCGATTCA…
1 Left M primer 61 25 59.22 68.00 9 TTTTTTACGTATAGTGTTTCGTCGA
Right M primer 245 25 59.45 60.00 7 ACAAACGACGAATTTAAACTACGAT
Product size: 185, Tm: 67.5
Left U primer 61 25 53.13 68.00 9 TTTTTTATGTATAGTGTTTTGTTGA
Right U primer 247 27 56.10 59.26 8 AAACAAACAACAAATTTAAACTACAAT
RAC2
chr22	37640001	37640500	0	21.0243	0	5.84931191575038e-05	4.64911712403376e-06	0	ENSG00000128340	37621301	37640488	overlapStart	487	12	37655605	37655839	upstream	-15604	15105		ENSG00000128340	9802	Transcribed locus	GO:0000166,GO:0003924,GO:0005515,GO:0005525,GO:0005622,GO:0005624,GO:0005635,GO:0005737,GO:0006813,GO:0006886,GO:0006913,GO:0006935,GO:0007165,GO:0007264,GO:0008284,GO:0008324,GO:0015031,GO:0030031,GO:0030036		194315,194840	Signaling by Rho GTPases,Rho GTPase cycle
>22:37640001-37640500
CTGTGGGCCCTCGGAGAAGGAAGCGTCCCCTCCAAGCTGCCTTCCAGGGACGCCTAGTTCTGCAGGGCCAGGGGCTTCCCCAGGGGCACCAGGGCGGAAGGATCTCAGGGCATCCCAGTTGGGGGCTGTGAGGAAGTCCAGCCAGGTACCTACCCATCTCCCACCACCACACACTTGATGGCCTGCATCGTGTCCGGAGCCTGGAGAGTGTCGGTGGTGACAGCTCAGGGCCAGGCGCGTTTCTGCGGGCGCAAGGGGTGTGGAGGCTGGTGAGGCGCCTGCTGAGGAGCAGCGGTGGTGGGGCAGGAGGAAACGGAAGGGGAACTTACTCAAGCTGCTCTCCCCACGGTCGTTTGCAGGGGGCGGAGCATGCGGTCTGGCAGAGCAGCTGGTGGGAGG…
1 Left M primer 171 25 58.34 56.00 6 ATATTTGATGGTTTGTATCGTGTTC
Right M primer 336 24 59.58 50.00 4 AACTTAAATAAATTCCCCTTCCGT
Product size: 166, Tm: 70.6
Left U primer 172 25 58.00 60.00 6 TATTTGATGGTTTGTATTGTGTTTG
Right U primer 337 25 59.88 52.00 4 CAACTTAAATAAATTCCCCTTCCAT
CDKN1B
chr12	12867501	12868000	22.0445	0	Inf	5.8926938983746e-05	1.03345293019924e-07	0	ENSG00000111276	12867992	12875305	overlapStart	-491	8	12869798	12871248	upstream	-2297	1798	CDKN1B	ENSG00000111276	1027	Cyclin-dependent kinase inhibitor 1B (p27, Kip1)	GO:0004861,GO:0005072,GO:0005515,GO:0005634,GO:0005737,GO:0005829,GO:0006813,GO:0007049,GO:0007050,GO:0007605,GO:0008284,GO:0031116,GO:0045736,GO:0048839,GO:0050680,GO:0051271	hsa04012,hsa04110,hsa05215,hsa05220,hsa05222	ENSG00000111276	68949,69052,69202,69206,69231,69236,69239,69242,69278,69300,69304,69306,69563,69580,69615,69620,69656,166520,187037,187577,198203,198323	Orc1 removal from chromatin,Switching of origins to a post-replicative state,Cyclin E associated events during G1/S transition ,G1/S Transition,Cyclin D associated events in G1,G1 Phase,Synthesis of DNA,S Phase,Cell Cycle, Mitotic,Removal of licensing factors from origins,Regulation of DNA replication,DNA Replication,p53-Dependent G1 DNA Damage Response,p53-Dependent G1/S DNA damage checkpoint,G1…
>12:12867501-12868000
GCAACCAAAACATCACGCAGGACTGGGGGTTTTGGGGAAACAGCTCACTTTAGAGCAGTGCAGTGTAGAGCTTTCCGTCTTTTACCAGGGTCCACCTTTAACACTGTTTATCTGAAAATTTTCCCCCTGGCTTACTCGCTTGCAGCTGCCCACTTTGCAGAAGGATGGCGCTCTGATCTCTACGCTCCCTGTTCCTTCAGGGACTCCATAGTATTTTTTTTCACGCGTCGTCGCTACTACAGCAGACGCCTGCGTTCTCATTATTTGCTGTACAGATCTCCGGTGCCTTGACTGTAAACAAAACACTTTAGATCATTGTGAGGTCGATGTAAGCACAGCCTTTCTGCTGGCAGCCAGACTTCTTAAGGTGGTGTGACTGTGACTTGCTTACTTTTCGAG…
1 Left M primer 258 26 55.31 42.31 5 TTATTATTTGTTGTATAGATTTTCGG
Right M primer 438 25 55.64 44.00 5 TATATAAAAACACCATTTTATCGCT
Product size: 181, Tm: 67.0
Left U primer 259 25 52.04 44.00 5 TATTATTTGTTGTATAGATTTTTGG
Right U primer 438 25 51.51 44.00 5 TATATAAAAACACCATTTTATCACT

## Sheet: Sheet2
qPCR
ADCYAP1	ENSG00000141433	Adenylate cyclase activating polypeptide 1 (pituitary)
	Sequence	Length	Tm	Location
Forward	GCCGCTACCGGAAACAAATG	20	62	425-444
Reverse	ACAAATAAGCTATTCGGCGTCC	22	60.7	529-508
PRKCE	ENSG00000171132	Protein kinase C, epsilon
	Sequence	Length	Tm	Location
Forward	CGAGGCCGTGAGCTTGAAG	19	63	39-57
Reverse	GATCTTGCGTCCGTTGCAC	19	61.7	237-219
DUSP7	ENSG00000164086	dual specificity phosphatase 7
	Sequence	Length	Tm	Location
Forward	TCGGCCTGCTCCTACAGAA	19	62.3	308-326
Reverse	GTCTCGCAGTGCTCAGAGT	19	61.3	410-392
CDKN1B	ENSG00000111276	Cyclin-dependent kinase inhibitor 1B (p27, Kip1)
	Sequence	Length	Tm	Location
Forward	AACGTGCGAGTGTCTAACGG	20	62.5	2011-07-26
Reverse	CCCTCTAGGGGTTTGTGATTCT	22	60.8	215-194
STAT3	ENSG00000168610	Signal transducer and activator of transcription 3 (acute-phase response factor)
	Sequence	Length	Tm	Location
Forward	CAGCAGCTTGACACACGGTA	20	62.4	22-41
Reverse	GCCCAATCTTGACTCTCAATCC	22	60.7	131-110
AGGTAAGTGGCCATCCAAGCTGCGATCCGACTCACCAATACCTGCATCTCCTTGTCTACGCTTTCCACGCACAGTGCCCCGCCGAAGGAGAAAAAGGCCACAATGCGACCCCAGTTTACCCCATCCCGGAAGAGTTCATTCACTACCTGTTCAAAGCTCTGATATGCTGTCCCTGGGGTGATGTGGAGCTGGGATGTCAGGTCACTGAATGCCCGCCGGTACCGCAGTTCAAACTCGTCGCCTGCCTCCCTCAGCGCTTGCTTTACTGCTGCCATGGGGATCACCTCCCGGGCATCCAAACTGCTGCTGTGGCCAGTGGCTCCATTCACCGCGGGGCTGTCTGCCAGGTGCCAGGATGGGTTGCCATTGATGGCACTGGGGGTCTCCATCTCCGATTCA…
GAGTTGGGATGTTAGGTTATTGAAT
AACCACTAACCACAACAACAATTTA

## Sheet: Sheet3
甲基化测序primer
2011.03.26
MLH1
chr3	37035001	37035500	0.467561	50.7774	0.0113091	0.000127765	2.27000104198714e-07	0	ENSG00000076242	37034823	37092409	inside	178	178	37034228	37035356	overlapEnd	773	144	MLH1	ENSG00000076242	4292	MutL homolog 1, colon cancer, nonpolyposis type 2 (E. coli)	GO:0000239,GO:0000289,GO:0000712,GO:0000793,GO:0000795,GO:0003697,GO:0005515,GO:0005524,GO:0005634,GO:0006298,GO:0006303,GO:0007049,GO:0007060,GO:0007283,GO:0008630,GO:0016446,GO:0030983,GO:0032137,GO:0032389,GO:0032407,GO:0043060,GO:0043566,GO:0045190,GO:0045786,GO:0045950,GO:0048477,GO:0051257	hsa05210,hsa05213
>3:37035001-37035500
GAGCATCTAGACGTTTCCTTGGCTCTTCTGGCGCCAAAATGTCGTTCGTGGCAGGGGTTATTCGGCGGCTGGACGAGACAGTGGTGAACCGCATCGCGGCGGGGGAAGTTATCCAGCGGCCAGCTAATGCTATCAAAGAGATGATTGAGAACTGGTACGGAGGGAGTCGAGCCGGGCTCACTTAAGGGCTACGACTTAACGGGCCGCGTCACTCAATGGCGCGGACACGCCTCTTTGCCCGGGCAGAGGCATGTACAGCGCATGCCCACAACGGCGGAGGCCGCCGGGTTCCCTGACGTGCCAGTCAGGCCTTCTCCTTTTCCGCAGACCGTGTGTTTCTTTACCGCTCTCCCCCGAGACCTTTTAAGGGTTGTTTGGAGTGTAAGTGGAGGAATATAC…
PTK6_2
chr20	62166501	62167000	0	21.0663	0	6.11333689201517e-05	5.65641599122945e-07	0	ENSG00000101213	62159778	62168695	inside	2194	1695	62165474	62165722	downstream	1027	779	PTK6	ENSG00000101213	5753	PTK6 protein tyrosine kinase 6	GO:0000166,GO:0004672,GO:0004674,GO:0004713,GO:0004715,GO:0005524,GO:0005634,GO:0005737,GO:0006468,GO:0007242,GO:0016740
>20:62166501-62167000
GCCGCCCTTGCCTGCCACCTCAAGCTCCCAGCCCTGACCACAGCTGCTCTCAGGAGCTGTCGCTGACCCAGACGCCCTGAATGTCCCGAAAGGCCAGGACAGGCCCCTGAGGACCCGGCGGGGGCAGGGGCAGGCGCTACCACACCCTGCCCTGAGTGGCCCGAGTCTAGGGGTCAGAGCCTAGGGTGGAGCTGGGGAGGGCAGCTGAGCAGGATGGCTGCCCAGAGCTGCCTGCACACACCCATGTGTGACGCACGCTCACACACACACAGTCACAAACCCCCACACATGCGCACAGTTCACCCGCACACCTGAACACACACGCGCATGTGTGCTCACTTGCCCACACGCTCACACGCACGCACACACAGCCACTCGCGCGCACTAACTCCCGGCTGC…
1 Left primer 198 24 59.38 66.67 5 AGGGTAGTTGAGTAGGATGGTTGT
Right primer 436 24 59.56 62.50 7 ACCTAAAAATCCACAATCCAAAAC
Product size: 239, Tm: 72.7, CpGs in product: 14
GGGCGAGGTTCCCATGGGTGCTGAGGACCTCCCACGAGTGCCTCGGGCAGGGCTGGCTGGAGAAGCCCCTGCCCTCCCAGGGAGGGGCCCTGCCCCACGACTACCCTAGCAGCCAGTGACCCAGGCCCCAGGGAGGAGCGGGCCAGGTGGGCGGAGGGGATGGGAGCTCCCTGGAGAGGAGCCCATGTCCCCCGTCTCAGCCAGAGCGAGCCGGGTTCACCACGTGGCTGGGAGGGCTTAGAGCCAGGAGCCCCCGCAGGCAAGCACAGGCTCGGAGGCCGGGGCCGCACCCGACAGGACGTAGTCGGCACTCGGCTTCTCGCTGACCCTGATCAGGAAGGCGCCCGTGGCGTTGCCCTCGGCCTGCAGCCGACGCACAGCTTCCGAGCGGGAGATGCA…
				Len
TGCAGGGGAGGAGTCTGAGAA			413	604
TCTGTGTGGGGTTTGTGTTC			1017
SECTM1
chr17	80291001	80291500	0	26.9586	0	6.29438708156217e-05	1.40228164736192e-07	0	ENSG00000141574	80278900	80291921	inside	920	421	80291020	80292394	overlapStart	-19	19	SECTM1	ENSG00000141574	6398	Secreted and transmembrane 1	GO:0004871,GO:0005125,GO:0005615,GO:0005794,GO:0006955,GO:0007498,GO:0016020,GO:0016021,GO:0043123
>17:80291001-80291500
GTGGAGTGTGCAACAGTCCACGCGTGCCTGCGTGTGCTCATGTGCGTGTGTCCACCAGCTTGTGTGCACGCATATGAGCGAGTGCGTTTTGCTCCCAGCTTGGTCGCAGCGACGGCGCAGGGAACCCCGGGTGAGGCCGAGGACCGGGAAGGGAGGAGGGGGCTCCGACCCATCGGACTTAGGGGAGCCCCGGGTCCGAGACGCCGCCTCTGTCCCTTCAAGAGTCGAGCCTGGCGCACAGGGCAGGGACGCGGGTCCCCACACCGGCCGGCAGCTCGTTCCCGCCCATACTCGGGTACGCCCGCTGCGACCCCGCCCGCCTGGCCTGCGACGCACGCTCAGGGCCAGCGGGGGGTGACGGTCCCAGAGGCAGAGGCGCCGCAGCCCCAGAGTCCCCAT…
>17:80290501-80292000
GGCCATGGACCCCACCCAGGCCCACGGTGTGGACGGCTCTGCCCTGGTCTCTGCTGAGCCAGGCCCAGAGGGGACCCCAGGTGAGCAGCAAAGCCCCCCAGGCCTGGGGCTAGACCGGGCTAACCCTTCCTGCTCAGCACCTGTTCACCTGTCCCCTCTGCTGGTGGCCTCCTGTCCTCCCGCTCTGGGCTCAGCAGCAGCCCCGTGGAGAGGCCCTGCCACCACCCCCGCCCTGCTGGAGACAGGCCTCCTACGCGGGCTCCTGCAGCCGGTCGCCCTGGGCCTCCTAGAAGCCGGGGATCCTCTGCTGACCACCGGCAGAAAACGTGCTTCTCAAGCTGCAGGTGATTCACCAGTAGTGGGCAAGGAACTGAATGTGGTGATTACTGCGGAGTCAGC…
1 Left primer 493 25 59.78 56.00 4 TTGTGGTTGTGGAGTGTGTAATAGT
Right primer 939 27 54.50 66.67 11 AAAACCTCTTAATACACTAAAATTACC
Product size: 447, Tm: 73.1, CpGs in product: 44
1 Left primer 230 24 55.92 66.67 9 GTTTTGTTGGAGATAGGTTTTTTA
Right primer 519 25 58.50 60.00 5 AAACTATTACACACTCCACAACCAC
Product size: 290, Tm: 71.4, CpGs in product: 14
PRKCE
chr2	45879501	45880000	0	24.5819	0	6.29438708156217e-05	4.02385518088912e-09	0	ENSG00000171132	45878484	46415129	inside	1017	1017	45877178	45879685	overlapEnd	2323	184	PRKCE	ENSG00000171132	5581	Protein kinase C, epsilon	GO:0000166,GO:0004672,GO:0004674,GO:0004699,GO:0004713,GO:0004871,GO:0005524,GO:0005624,GO:0005634,GO:0005737,GO:0006468,GO:0006917,GO:0007242,GO:0008270,GO:0016740,GO:0019992,GO:0046872,GO:0050730	hsa04530,hsa04664,hsa04930	166520,167021,187037	Signalling by NGF,PLC-gamma1 signalling,TRKA signalling from the plasma membrane
>2:45879501-45880000
CCCATAGGCTACGACGACTTCGTGGCCAACTGCACCATCCAGTTTGAGGAGCTGCTGCAGAACGGGAGCCGCCACTTCGAGGACTGGGTGAGTGCGGCGCCTCCCCGTCATTCCGGGAACCCGGTTGTGGGGTCCCGGGGAAAGACTCGCTGGTCTTGATCGTAGGGCTCCGGGACTTATTGACGACTGGGGTGTGTGTGCCTGTAAGTCTCAGTTTCCTTGGGGAGGTACACTTCACTTCATAGTTGGGGAGAAACAGGCATTGGCGAGGAAGATGAGACTTGGAAAGAGGATGTGGCCCTCTGCTCCCTCTGTGCCCTCCAGTTGGTGGGTGCTGCGGGAGGTTTGCAAACTGGGAGAGCCTGGGCCACTGGTGCTGAAGGTTGGCCGAGGACCCGG…
1 Left primer 38 25 56.56 52.00 5 TTTAGTTTGAGGAGTTGTTGTAGAA
Right primer 214 25 59.00 56.00 4 CTAAAACTTACAAACACACACACCC
Product size: 177, Tm: 73.9, CpGs in product: 13
2	1 Left primer 38 25 56.56 52.00 5 TTTAGTTTGAGGAGTTGTTGTAGAA
	Right primer 321 25 58.95 72.00 13 AAAAACACAAAAAAAACAAAAAACC
	Product size: 284, Tm: 74.1, CpGs in product: 14
BCL2L1
chr20	30309501	30310000	0	57.5392	0	6.29438708156217e-05	3.81605486248728e-06	0	ENSG00000171552	30252255	30311792	inside	2291	1792	30310503	30310707	upstream	-1002	503	BCL2L1	ENSG00000171552	992		GO:0001836,GO:0005515,GO:0005634,GO:0005739,GO:0005740,GO:0005741,GO:0006916,GO:0006979,GO:0008634,GO:0009314,GO:0016020,GO:0016021,GO:0042802,GO:0042981,GO:0043027,GO:0043524,GO:0045768,GO:0046902,GO:0051881		109581,109606,111453	Apoptosis,Intrinsic Pathway for Apoptosis,BH3-only proteins associate with and inactivate anti-apoptotic BCL-2 members
>20:30309501-30310000
AGGTAAGTGGCCATCCAAGCTGCGATCCGACTCACCAATACCTGCATCTCCTTGTCTACGCTTTCCACGCACAGTGCCCCGCCGAAGGAGAAAAAGGCCACAATGCGACCCCAGTTTACCCCATCCCGGAAGAGTTCATTCACTACCTGTTCAAAGCTCTGATATGCTGTCCCTGGGGTGATGTGGAGCTGGGATGTCAGGTCACTGAATGCCCGCCGGTACCGCAGTTCAAACTCGTCGCCTGCCTCCCTCAGCGCTTGCTTTACTGCTGCCATGGGGATCACCTCCCGGGCATCCAAACTGCTGCTGTGGCCAGTGGCTCCATTCACCGCGGGGCTGTCTGCCAGGTGCCAGGATGGGTTGCCATTGATGGCACTGGGGGTCTCCATCTCCGATTCA…
1 Left primer 186 25 58.80 52.00 4 GAGTTGGGATGTTAGGTTATTGAAT
Right primer 321 25 58.87 60.00 7 AACCACTAACCACAACAACAATTTA
Product size: 136, Tm: 66.6, CpGs in product: 7
>20:30309001-30310500
CAGGATAGGACTGAGACCCCTTGGGGGGAACAGATGGAGAGGTCTGTGGGTCATTGATGCTCATCATCTTCTCCAGGCATTATACTCATCACCCCTTTGTGTGTGAACCATTGTATAAGGTAAGGGAAACACCGAACTAACTTCCTACCCTCACAGGTTTGGGACTTAATGAACACATAGGCTACAGTTTTCTTTGCTGAGAAACTGGAACACAAGTATGGAATAGTGGAGTCATGGGGGTGACCAGGGTGAAAGATGCCTGATCTCTGAAGCACAGGGTCATTTGTATTTCCAAGGAGTTAACCTCTTGTGGTGAAATGAGGCCAGTCAGGTTTCCTCAACTATCAACGTCTCCAACAATCACCCAACACAACAGAAAGAGATACAGAAGAAGGGCTG…
AGAAAAGGGACACACAAGGG			424	790
CTGGAGGGGGAATGGAATTT			1214
RAC2
chr22	37640001	37640500	0	21.0243	0	5.84931191575038e-05	4.64911712403376e-06	0	ENSG00000128340	37621301	37640488	overlapStart	487	12	37655605	37655839	upstream	-15604	15105		ENSG00000128340	9802	Transcribed locus	GO:0000166,GO:0003924,GO:0005515,GO:0005525,GO:0005622,GO:0005624,GO:0005635,GO:0005737,GO:0006813,GO:0006886,GO:0006913,GO:0006935,GO:0007165,GO:0007264,GO:0008284,GO:0008324,GO:0015031,GO:0030031,GO:0030036		194315,194840	Signaling by Rho GTPases,Rho GTPase cycle
>22:37640001-37640500
CTGTGGGCCCTCGGAGAAGGAAGCGTCCCCTCCAAGCTGCCTTCCAGGGACGCCTAGTTCTGCAGGGCCAGGGGCTTCCCCAGGGGCACCAGGGCGGAAGGATCTCAGGGCATCCCAGTTGGGGGCTGTGAGGAAGTCCAGCCAGGTACCTACCCATCTCCCACCACCACACACTTGATGGCCTGCATCGTGTCCGGAGCCTGGAGAGTGTCGGTGGTGACAGCTCAGGGCCAGGCGCGTTTCTGCGGGCGCAAGGGGTGTGGAGGCTGGTGAGGCGCCTGCTGAGGAGCAGCGGTGGTGGGGCAGGAGGAAACGGAAGGGGAACTTACTCAAGCTGCTCTCCCCACGGTCGTTTGCAGGGGGCGGAGCATGCGGTCTGGCAGAGCAGCTGGTGGGAGG…
1 Left primer 315 25 59.18 52.00 5 GGAAGGGGAATTTATTTAAGTTGTT
Right primer 481 23 59.31 73.91 8 AAAAACCCCCAAATCTCCTACTA
Product size: 167, Tm: 70.5, CpGs in product: 6
2 Left primer 68 25 59.22 76.00 10 TTAGGGGTTTTTTTAGGGGTATTAG
Right primer 397 23 59.44 65.22 4 TCCCACCAACTACTCTACCAAAC
Product size: 330, Tm: 75.4, CpGs in product: 15									>22:37639501-37641000
									TGTCTCTCAATGTCCCCTTGCCTCTTCTGCTCCTCACCCACATCCCCCACACATCCTCCCCAACCCGGTAGGCTGAGGGGAGGGGAGAGAAAGTGGAGGGGGTGCTAGAAGGCACATACTACAAGCAAGACAGCCACTCAGCTTATCTCAAGCGACCCCACAGCATCCCCAGGGCATAGGCCTCCTCCCAGATGAATAAGCTGAGGTTCAGAGAGGTGCTGTGACTTGCCCAAGGCCACACAGCGGCACCAAGCCAGTGACGACAGCCCAGGTCAGCCTGGGGACAAAGGCTGAATTTCAGGTTTCCCACTTCCCTCCTGCATCCACAGAGTAAAGACTGAGGCTTGCCTCCGTGGGAGACCTGCCCCCAGCTTTTGGGGTGCAGGTGAGGAGCCCTGG…
									TACCTACCCATCTCCCACCA			646	596
									GTTGCCTCAATCACTTCCTG			1242
DDIT3
chr12	57915001	57915500	49.1763	1.45817	38.2901	0.000105149	7.55174517533083e-10	0	ENSG00000175197	57910373	57914300	upstream	-701	701	57914385	57914820	downstream	616	181	DDIT3	ENSG00000175197	1649		GO:0000074,GO:0001975,GO:0003700,GO:0003714,GO:0005634,GO:0005737,GO:0006350,GO:0006355,GO:0006974,GO:0006979,GO:0006983,GO:0007049,GO:0007050,GO:0007568,GO:0007584,GO:0030503,GO:0030968,GO:0032792,GO:0042542,GO:0042789,GO:0042981,GO:0043065,GO:0043565,GO:0045941,GO:0046983,GO:0048568	hsa04010	ENSG00000175197
>12:57914500-57916000
TTTGGGTCACGAGGCTTCACGGAGGAGGTGGGTGAGTCATGCGCGCGCGCGGAGGGGAGTGTAGCGGGGGGGGAGGGGAGGAAAGGGGGGCGGGGATGATGCAATGTTTGGCAACCGGTGTCTGCACGCGCACGCGCAGGGGACACCGAGGGTGGTGGGAGGTGCGGAGGGTGGGGGAGAGGAGAGAGGGCGGGGCGCCAGCTCCCGGCGCCCAACGGCCCCAACGGCTATCAGCCTTGGTCGCCCCTAGTCGGTCGTGAGCCTCTTTGCCGCTTGTCTCCCCCAGAAGCTGCTGTTCCGCCCACCTAGCTTTACCCGCCGTTTTACCCCCACTATAAGGGACTCCCATATTTCTTGGCCCCTCCCAGCTAATGGGCACATAGGCCTTTTGAACTTTTC…
1 Left primer 550 25 53.50 56.00 9 TAGTTTGATTAATATGGTGAAATTT
Right primer 727 25 54.94 68.00 10 ATCACCCAAACTAAAATACAATAAC
Product size: 178, Tm: 81.9, CpGs in product: 9
2	DDIT3_BS_(2)_5	TTGGTATCCATCCACTGGGA
	DDIT3_BS_(2)_3	AGAGAGGGTCTTGGAGAAAG
3	1 Left primer 491 25 58.24 56.00 6 AATTTTAGTATTTTGGGAGGTTGAG
	Right primer 1004 25 54.62 48.00 7 TCTTAAAAAAAACCATAAAAATACC
	Product size: 514, Tm: 75.6, CpGs in product: 20
4	1 Left primer 491 25 58.24 56.00 6 AATTTTAGTATTTTGGGAGGTTGAG
	Right primer 1083 25 56.28 64.00 8 AACACCTAAAAAACAAACCTATACC
	Product size: 593, Tm: 75.1, CpGs in product: 22
5	3 Left primer 636 25 57.22 52.00 4 ATTTTGGAGGTAGAGGTAGAAGAAT
	Right primer 1083 25 56.28 64.00 8 AACACCTAAAAAACAAACCTATACC
	Product size: 448, Tm: 75.9, CpGs in product: 16
UCHL1			TSS
>4:41258428-41259428			41258928
CTGTTTTATTCTAGGTAGTCACTTAAAAACGAACCTCGGTACTGGTCTGACTTAACATGGAGGAGGAATTGTCTAAGGTTAAACGCAAACTGCTGAGAGATTTGGGGCGGGGGGCACACATTTACATTCATTCGTATTAAATATATACCTGTTGAATTTGTGCTTTTTCTCAAATGCTTCAGAGACTCGAGCTTTAGAGTAATTGGGATGGTGAAAGGATGGGTTTCCAGAAACTTCGCCCAAAATTAAAGACTCCATCAAAAGGACTGCTCCATACACTCAAGGAACACCCACCAACAAATCCCGTCTCCACAACCACCAGATTATCTCACCGGCGAGTGAGACTGCAAGGTTTGGGGGCCCGGCCGTACCACTCCGCGCTGCGCACGGGGGGTTCGT…
1 Left primer 241 30 56.53 36.67 7 TAAAATTAAAGATTTTATTAAAAGGATTGT
Right primer 881 25 56.79 60.00 9 CTAAATACAAAAACCCAAAAAAAAC
Product size: 641, Tm: 72.1, CpGs in product: 57
Left primer 241 30 56.53 36.67 7 TAAAATTAAAGATTTTATTAAAAGGATTGT
Right primer 457 25 58.95 68.00 12 AAAAAAAACAAAAACAAAACCAAAC
Product size: 217, Tm: 68.3, CpGs in product: 15
Left primer 433 25 58.95 68.00 12 GTTTGGTTTTGTTTTTGTTTTTTTT
Right primer 808 21 54.80 71.43 6 ACTTAATCCCTACCAACAACC
Product size: 376, Tm: 68.8, CpGs in product: 34

## Sheet: Sheet4
Table S7. Primers for MSP and bisulfite-modified sequencing
	MSP primers
BCL2L1	M_5'	TTTTTTACGTATAGTGTTTCGTCGA
	M_3'	ACAAACGACGAATTTAAACTACGAT
	U_5'	TTTTTTATGTATAGTGTTTTGTTGA
	U_3'	AAACAAACAACAAATTTAAACTACAAT
RAC2	M_5'	ATATTTGATGGTTTGTATCGTGTTC
	M_3'	AACTTAAATAAATTCCCCTTCCGT
	U_5'	TATTTGATGGTTTGTATTGTGTTTG
	U_3'	CAACTTAAATAAATTCCCCTTCCAT
DDIT3	M_5'	TGTATTTTAGTTTGGGTGATAGAGC
	M_3'	GACCCCTTTTAAAAAATTTACGAA
	U_5'	TATTTTAGTTTGGGTGATAGAGTGA
	U_3'	TCAACCCCTTTTAAAAAATTTACAA
PTK6	M_5'	GGTTAGGATAGGTTTTTGAGGATTC
	M_3'	AAACAAATAAACACACATACGCGTA
	U_5'	TAGGATAGGTTTTTGAGGATTTGG
	U_3'	AAACAAATAAACACACATACACATA
PRKCE	M_5'	GTTATTGGTGTTGAAGGTTGGTC
	M_3'	CTTCAATCAAAAACTCCACGTA
	U_5'	GTTATTGGTGTTGAAGGTTGGTT
	U_3'	CTTCAATCAAAAACTCCACATA
SECTM1	M_5'	CGACGTACGTTTAGGGTTAGC
	M_3'	CTAAAAACCCGATACTAAAAACTCG
	U_5'	TGTGATGTATGTTTAGGGTTAGTGG
	U_3'	AAAAACCCAATACTAAAAACTCAAT
	Bisulfite-modified sequencing Primer
BCL2L1	5'	GAGTTGGGATGTTAGGTTATTGAAT
	3'	AACCACTAACCACAACAACAATTTA
PTK6	5'	AGGGTAGTTGAGTAGGATGGTTGT
	3'	ACCTAAAAATCCACAATCCAAAAC
PRKCE	5'	TTTAGTTTGAGGAGTTGTTGTAGAA
	3'	AAAAACACAAAAAAAACAAAAAACC
